# Supplementary material for: The Omicron Wave in Tunisia: Dynamic, Diversity, and Phylogenetic Analyses
Source: Microorganisms. 2025 Sep 17;13(9):2162. doi: 10.3390/microorganisms13092162 (PMC12473128; doi:10.3390/microorganisms13092162)
Supplement: Supplementary file 1 [file microorganisms-13-02162-s001.zip › Table S1.xlsx]

## Sheet: supp table 1
gisaid_epi_isl	division	originating_lab	submitting_lab	authors
EPI_ISL_10863093	Tunis	Laboratory of Microbiology, National Reference Lab, Charles Nicolle Hospital; 2-University of Tunis ElManar, Faculty of Medicine of Tunis, LR99ES09, Tunis, Tunisia	Clinical and Experimental Pharmacology Lab, LR16SP02, National Center of Pharmacovigilance, University of Tunis El Manar, Tunis, Tunisia. 2- Ministry of Health, National Observatory of New and Emerging Diseases, 1006, Tunis, Tunisia	Sana Ferjani, Mouna Ben Sassi, Salma Abid, Zaineb Hamzaoui, Manel Ben Sassi, Hannene El Jabri, Riadh Daghfous, Emna Gaies, Sameh Trabelsi, Ilhem Boutiba-Ben Boubaker.
EPI_ISL_10863109	Nabeul	Laboratory of Microbiology, National Reference Lab, Charles Nicolle Hospital; 2-University of Tunis ElManar, Faculty of Medicine of Tunis, LR99ES09, Tunis, Tunisia	Clinical and Experimental Pharmacology Lab, LR16SP02, National Center of Pharmacovigilance, University of Tunis El Manar, Tunis, Tunisia. 2- Ministry of Health, National Observatory of New and Emerging Diseases, 1006, Tunis, Tunisia	Sana Ferjani, Mouna Ben Sassi, Salma Abid, Zaineb Hamzaoui, Manel Ben Sassi, Hannene El Jabri, Riadh Daghfous, Emna Gaies, Sameh Trabelsi, Ilhem Boutiba-Ben Boubaker.
EPI_ISL_10863110	Nabeul	Laboratory of Microbiology, National Reference Lab, Charles Nicolle Hospital; 2-University of Tunis ElManar, Faculty of Medicine of Tunis, LR99ES09, Tunis, Tunisia	Clinical and Experimental Pharmacology Lab, LR16SP02, National Center of Pharmacovigilance, University of Tunis El Manar, Tunis, Tunisia. 2- Ministry of Health, National Observatory of New and Emerging Diseases, 1006, Tunis, Tunisia	Sana Ferjani, Mouna Ben Sassi, Salma Abid, Zaineb Hamzaoui, Manel Ben Sassi, Hannene El Jabri, Riadh Daghfous, Emna Gaies, Sameh Trabelsi, Ilhem Boutiba-Ben Boubaker.
EPI_ISL_10863114	Menzil Tmim	Laboratory of Microbiology, National Reference Lab, Charles Nicolle Hospital; 2-University of Tunis ElManar, Faculty of Medicine of Tunis, LR99ES09, Tunis, Tunisia	Clinical and Experimental Pharmacology Lab, LR16SP02, National Center of Pharmacovigilance, University of Tunis El Manar, Tunis, Tunisia. 2- Ministry of Health, National Observatory of New and Emerging Diseases, 1006, Tunis, Tunisia	Sana Ferjani, Mouna Ben Sassi, Salma Abid, Zaineb Hamzaoui, Manel Ben Sassi, Hannene El Jabri, Riadh Daghfous, Emna Gaies, Sameh Trabelsi, Ilhem Boutiba-Ben Boubaker.
EPI_ISL_10863121	Korba	Laboratory of Microbiology, National Reference Lab, Charles Nicolle Hospital; 2-University of Tunis ElManar, Faculty of Medicine of Tunis, LR99ES09, Tunis, Tunisia	Clinical and Experimental Pharmacology Lab, LR16SP02, National Center of Pharmacovigilance, University of Tunis El Manar, Tunis, Tunisia. 2- Ministry of Health, National Observatory of New and Emerging Diseases, 1006, Tunis, Tunisia	Sana Ferjani, Mouna Ben Sassi, Salma Abid, Zaineb Hamzaoui, Manel Ben Sassi, Hannene El Jabri, Riadh Daghfous, Emna Gaies, Sameh Trabelsi, Ilhem Boutiba-Ben Boubaker.
EPI_ISL_10863123	El Haouaria	Laboratory of Microbiology, National Reference Lab, Charles Nicolle Hospital; 2-University of Tunis ElManar, Faculty of Medicine of Tunis, LR99ES09, Tunis, Tunisia	Clinical and Experimental Pharmacology Lab, LR16SP02, National Center of Pharmacovigilance, University of Tunis El Manar, Tunis, Tunisia. 2- Ministry of Health, National Observatory of New and Emerging Diseases, 1006, Tunis, Tunisia	Sana Ferjani, Mouna Ben Sassi, Salma Abid, Zaineb Hamzaoui, Manel Ben Sassi, Hannene El Jabri, Riadh Daghfous, Emna Gaies, Sameh Trabelsi, Ilhem Boutiba-Ben Boubaker.
EPI_ISL_10863124	El Haouaria	Laboratory of Microbiology, National Reference Lab, Charles Nicolle Hospital; 2-University of Tunis ElManar, Faculty of Medicine of Tunis, LR99ES09, Tunis, Tunisia	Clinical and Experimental Pharmacology Lab, LR16SP02, National Center of Pharmacovigilance, University of Tunis El Manar, Tunis, Tunisia. 2- Ministry of Health, National Observatory of New and Emerging Diseases, 1006, Tunis, Tunisia	Sana Ferjani, Mouna Ben Sassi, Salma Abid, Zaineb Hamzaoui, Manel Ben Sassi, Hannene El Jabri, Riadh Daghfous, Emna Gaies, Sameh Trabelsi, Ilhem Boutiba-Ben Boubaker.
EPI_ISL_10863125	El Haouaria	Laboratory of Microbiology, National Reference Lab, Charles Nicolle Hospital; 2-University of Tunis ElManar, Faculty of Medicine of Tunis, LR99ES09, Tunis, Tunisia	Clinical and Experimental Pharmacology Lab, LR16SP02, National Center of Pharmacovigilance, University of Tunis El Manar, Tunis, Tunisia. 2- Ministry of Health, National Observatory of New and Emerging Diseases, 1006, Tunis, Tunisia	Sana Ferjani, Mouna Ben Sassi, Salma Abid, Zaineb Hamzaoui, Manel Ben Sassi, Hannene El Jabri, Riadh Daghfous, Emna Gaies, Sameh Trabelsi, Ilhem Boutiba-Ben Boubaker.
EPI_ISL_11986449	Tunis	1-Laboratory of Microbiology, National Reference Lab, Charles Nicolle Hospital; 2-University of Tunis ElManar, Faculty of Medicine of Tunis, LR99ES09, Tunis, Tunisia	Clinical and Experimental Pharmacology Lab, LR16SP02, National Center of Pharmacovigilance, University of Tunis El Manar, Tunis, Tunisia. 2- Ministry of Health, National Observatory of New and Emerging Diseases, 1006, Tunis, Tunisia	Sana Ferjani, Mouna Ben Sassi, Zaineb Hamzaoui, Salma Abid, Manel Ben Sassi, Ines Medini, Sarra Chamam, Roua Ben Othmen, Hannene El Jabri, Emna Gaies, Riadh Daghfous, Sameh Trabelsi, Ilhem Boutiba-Ben Boubaker.
EPI_ISL_11986451	Tunis	1-Laboratory of Microbiology, National Reference Lab, Charles Nicolle Hospital 2-Laboratory of Medical analysis, Nord Hilton	Clinical and Experimental Pharmacology Lab, LR16SP02, National Center of Pharmacovigilance, University of Tunis El Manar, Tunis, Tunisia. 2- Ministry of Health, National Observatory of New and Emerging Diseases, 1006, Tunis, Tunisia	Sana Ferjani, Walid Triki, Mouna Ben Sassi, Zaineb Hamzaoui, Salma Abid, Manel Ben Sassi, Ines Medini, Sarra Chamam, Roua Ben Othmen, Hannene El Jabri, Emna Gaies, Riadh Daghfous, Sameh Trabelsi, Ilhem Boutiba-Ben Boubaker.
EPI_ISL_11986452	Tunis	1-Laboratory of Microbiology, National Reference Lab, Charles Nicolle Hospital 2-Laboratory of Medical analysis, Nord Hilton	Clinical and Experimental Pharmacology Lab, LR16SP02, National Center of Pharmacovigilance, University of Tunis El Manar, Tunis, Tunisia. 2- Ministry of Health, National Observatory of New and Emerging Diseases, 1006, Tunis, Tunisia	Sana Ferjani, Walid Triki, Mouna Ben Sassi, Zaineb Hamzaoui, Salma Abid, Manel Ben Sassi, Ines Medini, Sarra Chamam, Roua Ben Othmen, Hannene El Jabri, Emna Gaies, Riadh Daghfous, Sameh Trabelsi, Ilhem Boutiba-Ben Boubaker.
EPI_ISL_11986454	Tunis	Laboratory of Microbiology, La Rabta Hospital	Clinical and Experimental Pharmacology Lab, LR16SP02, National Center of Pharmacovigilance, University of Tunis El Manar, Tunis, Tunisia. 2- Ministry of Health, National Observatory of New and Emerging Diseases, 1006, Tunis, Tunisia	Sana Ferjani, Khaoula Khazzar, Amel Belgacem, Hajer Battikh, Mouna Ben Sassi, Zaineb Hamzaoui, Salma Abid, Manel Ben Sassi, Hannene El Jabri, Ines Medini, Sarra Chamam, Roua Ben Othmen,Emna Gaies,Riadh Daghfous, Sameh Trabelsi, Mariem Zribi , Ilhem Boutiba-Ben Boubaker.
EPI_ISL_11986455	Tunis	Laboratory of Microbiology, La Rabta Hospital	Clinical and Experimental Pharmacology Lab, LR16SP02, National Center of Pharmacovigilance, University of Tunis El Manar, Tunis, Tunisia. 2- Ministry of Health, National Observatory of New and Emerging Diseases, 1006, Tunis, Tunisia	Sana Ferjani, Khaoula Khazzar, Amel Belgacem, Hajer Battikh, Mouna Ben Sassi, Zaineb Hamzaoui, Salma Abid, Manel Ben Sassi, Hannene El Jabri, Ines Medini, Sarra Chamam, Roua Ben Othmen,Emna Gaies,Riadh Daghfous, Sameh Trabelsi, Mariem Zribi , Ilhem Boutiba-Ben Boubaker.
EPI_ISL_11986456	Tunis	Laboratory of Microbiology, National Reference Lab, Charles Nicolle Hospital; 2-University of Tunis ElManar, Faculty of Medicine of Tunis, LR99ES09, Tunis, Tunisia	Clinical and Experimental Pharmacology Lab, LR16SP02, National Center of Pharmacovigilance, University of Tunis El Manar, Tunis, Tunisia. 2- Ministry of Health, National Observatory of New and Emerging Diseases, 1006, Tunis, Tunisia	Sana Ferjani, Walid Triki, Mouna Ben Sassi, Zaineb Hamzaoui, Salma Abid, Manel Ben Sassi, Ines Medini, Sarra Chamam, Roua Ben Othmen, Hannene El Jabri, Emna Gaies, Riadh Daghfous, Sameh Trabelsi, Ilhem Boutiba-Ben Boubaker.
EPI_ISL_11986457	Tunis	Laboratory of Microbiology, National Reference Lab, Charles Nicolle Hospital; 2-University of Tunis ElManar, Faculty of Medicine of Tunis, LR99ES09, Tunis, Tunisia	Clinical and Experimental Pharmacology Lab, LR16SP02, National Center of Pharmacovigilance, University of Tunis El Manar, Tunis, Tunisia. 2- Ministry of Health, National Observatory of New and Emerging Diseases, 1006, Tunis, Tunisia	Sana Ferjani, Walid Triki, Mouna Ben Sassi, Zaineb Hamzaoui, Salma Abid, Manel Ben Sassi, Ines Medini, Sarra Chamam, Roua Ben Othmen, Hannene El Jabri, Emna Gaies, Riadh Daghfous, Sameh Trabelsi, Ilhem Boutiba-Ben Boubaker.
EPI_ISL_11986458	Tunis	1-Laboratory Ward, National Bone Marrow Transplant Center 2-Tunis El Manar University, Faculty of Medicine of Tunis	Clinical and Experimental Pharmacology Lab, LR16SP02, National Center of Pharmacovigilance, University of Tunis El Manar, Tunis, Tunisia. 2- Ministry of Health, National Observatory of New and Emerging Diseases, 1006, Tunis, Tunisia	Sana Ferjani, Anis Raddaoui, Siwar Ferigui, Yosra Chebbi, Mouna Ben Sassi, Zaineb Hamzaoui, Salma Abid, Manel Ben Sassi, Hannene El Jabri, Ines Medini, Sarra Chamam, Roua Ben Othmen, Emna Gaies, Riadh Daghfous, Sameh Trabelsi, Wafa Achour, Ilhem Boutiba-Ben Boubaker.
EPI_ISL_11986459	Tunis	1-Laboratory Ward, National Bone Marrow Transplant Center 2-Tunis El Manar University, Faculty of Medicine of Tunis	Clinical and Experimental Pharmacology Lab, LR16SP02, National Center of Pharmacovigilance, University of Tunis El Manar, Tunis, Tunisia. 2- Ministry of Health, National Observatory of New and Emerging Diseases, 1006, Tunis, Tunisia	Sana Ferjani, Anis Raddaoui, Siwar Ferigui, Yosra Chebbi, Mouna Ben Sassi, Zaineb Hamzaoui, Salma Abid, Manel Ben Sassi, Hannene El Jabri, Ines Medini, Sarra Chamam, Roua Ben Othmen, Emna Gaies, Riadh Daghfous, Sameh Trabelsi, Wafa Achour, Ilhem Boutiba-Ben Boubaker.
EPI_ISL_11986461	Tunis	1-Laboratory of Microbiology and Biochemistry, Aziza Othmena Hospital; 2-University of Tunis ElManar, Faculty of Medicine of Tunis, LR16SP01, Tunis, Tunisia	Clinical and Experimental Pharmacology Lab, LR16SP02, National Center of Pharmacovigilance, University of Tunis El Manar, Tunis, Tunisia. 2- Ministry of Health, National Observatory of New and Emerging Diseases, 1006, Tunis, Tunisia	Sana Ferjani, Asma Thelmaoui, Hela Hannachi, Manel Hamdoun, Mouna Ben Sassi, Zaineb Hamzaoui, Salma Abid, Manel Ben Sassi, Hannene El Jabri, Ines Medini, Sarra Chamam, Roua Ben Othmen, Emna Gaies,Riadh Daghfous,Sameh Trabelsi, Olfa Bahri,Ilhem Boutiba-Ben Boubaker.
EPI_ISL_11986463	Sidi Hssine	1-Laboratory of Microbiology and Biochemistry, Aziza Othmena Hospital; 2-University of Tunis ElManar, Faculty of Medicine of Tunis, LR16SP01, Tunis, Tunisia	Clinical and Experimental Pharmacology Lab, LR16SP02, National Center of Pharmacovigilance, University of Tunis El Manar, Tunis, Tunisia. 2- Ministry of Health, National Observatory of New and Emerging Diseases, 1006, Tunis, Tunisia	Sana Ferjani, Asma Thelmaoui, Hela Hannachi, Manel Hamdoun, Mouna Ben Sassi, Zaineb Hamzaoui, Salma Abid, Manel Ben Sassi, Hannene El Jabri, Ines Medini, Sarra Chamam, Roua Ben Othmen, Emna Gaies,Riadh Daghfous,Sameh Trabelsi, Olfa Bahri,Ilhem Boutiba-Ben Boubaker.
EPI_ISL_11986464	Nabeul	1-Laboratory of Microbiology, National Reference Lab, Charles Nicolle Hospital; 2-University of Tunis ElManar, Faculty of Medicine of Tunis, LR99ES09, Tunis, Tunisia	Clinical and Experimental Pharmacology Lab, LR16SP02, National Center of Pharmacovigilance, University of Tunis El Manar, Tunis, Tunisia. 2- Ministry of Health, National Observatory of New and Emerging Diseases, 1006, Tunis, Tunisia	Sana Ferjani, Mouna Ben Sassi, Zaineb Hamzaoui, Salma Abid, Manel Ben Sassi, Ines Medini, Sarra Chamam, Roua Ben Othmen, Hannene El Jabri, Emna Gaies, Riadh Daghfous, Sameh Trabelsi, Ilhem Boutiba-Ben Boubaker.
EPI_ISL_11986465	Nabeul	Laboratory of Microbiology, La Rabta Hospital	Clinical and Experimental Pharmacology Lab, LR16SP02, National Center of Pharmacovigilance, University of Tunis El Manar, Tunis, Tunisia. 2- Ministry of Health, National Observatory of New and Emerging Diseases, 1006, Tunis, Tunisia	Sana Ferjani, Khaoula Khazzar, Amel Belgacem, Hajer Battikh, Mouna Ben Sassi, Zaineb Hamzaoui, Salma Abid, Manel Ben Sassi, Hannene El Jabri, Ines Medini, Sarra Chamam, Roua Ben Othmen,Emna Gaies,Riadh Daghfous, Sameh Trabelsi, Mariem Zribi , Ilhem Boutiba-Ben Boubaker.
EPI_ISL_11986466	Nabeul	1-Laboratory of Microbiology and Biochemistry, Aziza Othmena Hospital; 2-University of Tunis ElManar, Faculty of Medicine of Tunis, LR16SP01, Tunis, Tunisia	Clinical and Experimental Pharmacology Lab, LR16SP02, National Center of Pharmacovigilance, University of Tunis El Manar, Tunis, Tunisia. 2- Ministry of Health, National Observatory of New and Emerging Diseases, 1006, Tunis, Tunisia	Sana Ferjani, Asma Thelmaoui, Manel Hamdoun, Hela Hannachi, Mouna Ben Sassi, Zaineb Hamzaoui, Salma Abid, Manel Ben Sassi, Hannene El Jabri, Ines Medini, Sarra Chamam, Roua Ben Othmen, Emna Gaies,Riadh Daghfous,Sameh Trabelsi, Olfa Bahri,Ilhem Boutiba-Ben Boubaker.
EPI_ISL_11986467	Monastir	1-Laboratory Ward, National Bone Marrow Transplant Center 2-Tunis El Manar University, Faculty of Medicine of Tunis	Clinical and Experimental Pharmacology Lab, LR16SP02, National Center of Pharmacovigilance, University of Tunis El Manar, Tunis, Tunisia. 2- Ministry of Health, National Observatory of New and Emerging Diseases, 1006, Tunis, Tunisia	Sana Ferjani, Anis Raddaoui, Siwar Ferigui, Yosra Chebbi, Mouna Ben Sassi, Zaineb Hamzaoui, Salma Abid, Manel Ben Sassi, Hannene El Jabri, Ines Medini, Sarra Chamam, Roua Ben Othmen, Emna Gaies, Riadh Daghfous, Sameh Trabelsi, Wafa Achour, Ilhem Boutiba-Ben Boubaker.
EPI_ISL_11986468	Menzel Temime	1-Laboratory of Microbiology, National Reference Lab, Charles Nicolle Hospital; 2-University of Tunis ElManar, Faculty of Medicine of Tunis, LR99ES09, Tunis, Tunisia	Clinical and Experimental Pharmacology Lab, LR16SP02, National Center of Pharmacovigilance, University of Tunis El Manar, Tunis, Tunisia. 2- Ministry of Health, National Observatory of New and Emerging Diseases, 1006, Tunis, Tunisia	Sana Ferjani, Mouna Ben Sassi, Zaineb Hamzaoui, Salma Abid, Manel Ben Sassi, Ines Medini, Sarra Chamam, Roua Ben Othmen, Hannene El Jabri, Emna Gaies, Riadh Daghfous, Sameh Trabelsi, Ilhem Boutiba-Ben Boubaker.
EPI_ISL_11986469	Menzel Temime	1-Laboratory of Microbiology, National Reference Lab, Charles Nicolle Hospital 2-Laboratory of Medical analysis, Nord Hilton	Clinical and Experimental Pharmacology Lab, LR16SP02, National Center of Pharmacovigilance, University of Tunis El Manar, Tunis, Tunisia. 2- Ministry of Health, National Observatory of New and Emerging Diseases, 1006, Tunis, Tunisia	Sana Ferjani, Walid Triki, Mouna Ben Sassi, Zaineb Hamzaoui, Salma Abid, Manel Ben Sassi, Ines Medini, Sarra Chamam, Roua Ben Othmen, Hannene El Jabri, Emna Gaies, Riadh Daghfous, Sameh Trabelsi, Ilhem Boutiba-Ben Boubaker.
EPI_ISL_11986470	Menzel Bouzelfa	1-Laboratory of Microbiology, National Reference Lab, Charles Nicolle Hospital; 2-University of Tunis ElManar, Faculty of Medicine of Tunis, LR99ES09, Tunis, Tunisia	Clinical and Experimental Pharmacology Lab, LR16SP02, National Center of Pharmacovigilance, University of Tunis El Manar, Tunis, Tunisia. 2- Ministry of Health, National Observatory of New and Emerging Diseases, 1006, Tunis, Tunisia	Sana Ferjani, Mouna Ben Sassi, Zaineb Hamzaoui, Salma Abid, Manel Ben Sassi, Ines Medini, Sarra Chamam, Roua Ben Othmen, Hannene El Jabri, Emna Gaies, Riadh Daghfous, Sameh Trabelsi, Ilhem Boutiba-Ben Boubaker.
EPI_ISL_11986471	Menzel Bouzelfa	1-Laboratory of Microbiology, National Reference Lab, Charles Nicolle Hospital 2-Laboratory of Medical analysis, Nord Hilton	Clinical and Experimental Pharmacology Lab, LR16SP02, National Center of Pharmacovigilance, University of Tunis El Manar, Tunis, Tunisia. 2- Ministry of Health, National Observatory of New and Emerging Diseases, 1006, Tunis, Tunisia	Sana Ferjani, Walid Triki, Mouna Ben Sassi, Zaineb Hamzaoui, Salma Abid, Manel Ben Sassi, Ines Medini, Sarra Chamam, Roua Ben Othmen, Hannene El Jabri, Emna Gaies, Riadh Daghfous, Sameh Trabelsi, Ilhem Boutiba-Ben Boubaker.
EPI_ISL_11986474	Manouba	Laboratory of Microbiology, La Rabta Hospital	Clinical and Experimental Pharmacology Lab, LR16SP02, National Center of Pharmacovigilance, University of Tunis El Manar, Tunis, Tunisia. 2- Ministry of Health, National Observatory of New and Emerging Diseases, 1006, Tunis, Tunisia	Sana Ferjani, Khaoula Khazzar, Amel Belgacem, Hajer Battikh, Mouna Ben Sassi, Zaineb Hamzaoui, Salma Abid, Manel Ben Sassi, Hannene El Jabri, Ines Medini, Sarra Chamam, Roua Ben Othmen,Emna Gaies,Riadh Daghfous, Sameh Trabelsi, Mariem Zribi , Ilhem Boutiba-Ben Boubaker.
EPI_ISL_11986476	Manouba	1-Laboratory of Microbiology, National Reference Lab, Charles Nicolle Hospital 2-Laboratory of Medical analysis, Nord Hilton	Clinical and Experimental Pharmacology Lab, LR16SP02, National Center of Pharmacovigilance, University of Tunis El Manar, Tunis, Tunisia. 2- Ministry of Health, National Observatory of New and Emerging Diseases, 1006, Tunis, Tunisia	Sana Ferjani, Walid Triki, Mouna Ben Sassi, Zaineb Hamzaoui, Salma Abid, Manel Ben Sassi, Ines Medini, Sarra Chamam, Roua Ben Othmen, Hannene El Jabri, Emna Gaies, Riadh Daghfous, Sameh Trabelsi, Ilhem Boutiba-Ben Boubaker.
EPI_ISL_11986477	Manouba	Laboratory of Microbiology, La Rabta Hospital	Clinical and Experimental Pharmacology Lab, LR16SP02, National Center of Pharmacovigilance, University of Tunis El Manar, Tunis, Tunisia. 2- Ministry of Health, National Observatory of New and Emerging Diseases, 1006, Tunis, Tunisia	Sana Ferjani, Khaoula Khazzar, Amel Belgacem, Hajer Battikh, Mouna Ben Sassi, Zaineb Hamzaoui, Salma Abid, Manel Ben Sassi, Hannene El Jabri, Ines Medini, Sarra Chamam, Roua Ben Othmen,Emna Gaies,Riadh Daghfous, Sameh Trabelsi, Mariem Zribi , Ilhem Boutiba-Ben Boubaker.
EPI_ISL_11986478	Korba	Laboratory of Microbiology, National Reference Lab, Charles Nicolle Hospital; 2-University of Tunis ElManar, Faculty of Medicine of Tunis, LR99ES09, Tunis, Tunisia	Clinical and Experimental Pharmacology Lab, LR16SP02, National Center of Pharmacovigilance, University of Tunis El Manar, Tunis, Tunisia. 2- Ministry of Health, National Observatory of New and Emerging Diseases, 1006, Tunis, Tunisia	Sana Ferjani, Mouna Ben Sassi, Zaineb Hamzaoui, Salma Abid, Manel Ben Sassi, Ines Medini, Sarra Chamam, Roua Ben Othmen, Hannene El Jabri, Emna Gaies, Riadh Daghfous, Sameh Trabelsi, Ilhem Boutiba-Ben Boubaker.
EPI_ISL_11986479	Haouaria	1-Laboratory of Microbiology, National Reference Lab, Charles Nicolle Hospital; 2-University of Tunis ElManar, Faculty of Medicine of Tunis, LR99ES09, Tunis, Tunisia	Clinical and Experimental Pharmacology Lab, LR16SP02, National Center of Pharmacovigilance, University of Tunis El Manar, Tunis, Tunisia. 2- Ministry of Health, National Observatory of New and Emerging Diseases, 1006, Tunis, Tunisia	Sana Ferjani, Mouna Ben Sassi, Zaineb Hamzaoui, Salma Abid, Manel Ben Sassi, Ines Medini, Sarra Chamam, Roua Ben Othmen, Hannene El Jabri, Emna Gaies, Riadh Daghfous, Sameh Trabelsi, Ilhem Boutiba-Ben Boubaker.
EPI_ISL_11986480	Haouaria	1-Laboratory of Microbiology and Biochemistry, Aziza Othmena Hospital; 2-University of Tunis ElManar, Faculty of Medicine of Tunis, LR16SP01, Tunis, Tunisia	Clinical and Experimental Pharmacology Lab, LR16SP02, National Center of Pharmacovigilance, University of Tunis El Manar, Tunis, Tunisia. 2- Ministry of Health, National Observatory of New and Emerging Diseases, 1006, Tunis, Tunisia	Sana Ferjani, Asma Thelmaoui, Manel Hamdoun, Hela Hannachi, Mouna Ben Sassi, Zaineb Hamzaoui, Salma Abid, Manel Ben Sassi, Hannene El Jabri, Ines Medini, Sarra Chamam, Roua Ben Othmen, Emna Gaies,Riadh Daghfous,Sameh Trabelsi, Olfa Bahri,Ilhem Boutiba-Ben Boubaker.
EPI_ISL_11986481	Haouaria	1-Laboratory of Microbiology, National Reference Lab, Charles Nicolle Hospital 2-Laboratory of Medical analysis, Nord Hilton	Clinical and Experimental Pharmacology Lab, LR16SP02, National Center of Pharmacovigilance, University of Tunis El Manar, Tunis, Tunisia. 2- Ministry of Health, National Observatory of New and Emerging Diseases, 1006, Tunis, Tunisia	Sana Ferjani, Khaoula Khazzar, Amel Belgacem, Hajer Battikh, Mouna Ben Sassi, Zaineb Hamzaoui, Salma Abid, Manel Ben Sassi, Hannene El Jabri, Ines Medini, Sarra Chamam, Roua Ben Othmen,Emna Gaies,Riadh Daghfous, Sameh Trabelsi, Mariem Zribi , Ilhem Boutiba-Ben Boubaker.
EPI_ISL_11986482	Haouaria	Laboratory of Microbiology, National Reference Lab, Charles Nicolle Hospital; 2-University of Tunis ElManar, Faculty of Medicine of Tunis, LR99ES09, Tunis, Tunisia	Clinical and Experimental Pharmacology Lab, LR16SP02, National Center of Pharmacovigilance, University of Tunis El Manar, Tunis, Tunisia. 2- Ministry of Health, National Observatory of New and Emerging Diseases, 1006, Tunis, Tunisia	Sana Ferjani, Mouna Ben Sassi, Zaineb Hamzaoui, Salma Abid, Manel Ben Sassi, Ines Medini, Sarra Chamam, Roua Ben Othmen, Hannene El Jabri, Emna Gaies, Riadh Daghfous, Sameh Trabelsi, Ilhem Boutiba-Ben Boubaker.
EPI_ISL_11986483	Grombalia	1-Laboratory of Microbiology, National Reference Lab, Charles Nicolle Hospital; 2-University of Tunis ElManar, Faculty of Medicine of Tunis, LR99ES09, Tunis, Tunisia	Clinical and Experimental Pharmacology Lab, LR16SP02, National Center of Pharmacovigilance, University of Tunis El Manar, Tunis, Tunisia. 2- Ministry of Health, National Observatory of New and Emerging Diseases, 1006, Tunis, Tunisia	Sana Ferjani, Mouna Ben Sassi, Zaineb Hamzaoui, Salma Abid, Manel Ben Sassi, Ines Medini, Sarra Chamam, Roua Ben Othmen, Hannene El Jabri, Emna Gaies, Riadh Daghfous, Sameh Trabelsi, Ilhem Boutiba-Ben Boubaker.
EPI_ISL_11986484	Grombalia	1-Laboratory of Microbiology, National Reference Lab, Charles Nicolle Hospital 2-Laboratory of Medical analysis, Nord Hilton	Clinical and Experimental Pharmacology Lab, LR16SP02, National Center of Pharmacovigilance, University of Tunis El Manar, Tunis, Tunisia. 2- Ministry of Health, National Observatory of New and Emerging Diseases, 1006, Tunis, Tunisia	Sana Ferjani, Walid Triki, Mouna Ben Sassi, Zaineb Hamzaoui, Salma Abid, Manel Ben Sassi, Ines Medini, Sarra Chamam, Roua Ben Othmen, Hannene El Jabri, Emna Gaies, Riadh Daghfous, Sameh Trabelsi, Ilhem Boutiba-Ben Boubaker.
EPI_ISL_11986485	Grombalia	Laboratory of Microbiology, National Reference Lab, Charles Nicolle Hospital; 2-University of Tunis ElManar, Faculty of Medicine of Tunis, LR99ES09, Tunis, Tunisia	Clinical and Experimental Pharmacology Lab, LR16SP02, National Center of Pharmacovigilance, University of Tunis El Manar, Tunis, Tunisia. 2- Ministry of Health, National Observatory of New and Emerging Diseases, 1006, Tunis, Tunisia	Sana Ferjani, Mouna Ben Sassi, Zaineb Hamzaoui, Salma Abid, Manel Ben Sassi, Ines Medini, Sarra Chamam, Roua Ben Othmen, Hannene El Jabri, Emna Gaies, Riadh Daghfous, Sameh Trabelsi, Ilhem Boutiba-Ben Boubaker.
EPI_ISL_11986486	Beni Khalled	1-Laboratory of Microbiology, National Reference Lab, Charles Nicolle Hospital; 2-University of Tunis ElManar, Faculty of Medicine of Tunis, LR99ES09, Tunis, Tunisia	Clinical and Experimental Pharmacology Lab, LR16SP02, National Center of Pharmacovigilance, University of Tunis El Manar, Tunis, Tunisia. 2- Ministry of Health, National Observatory of New and Emerging Diseases, 1006, Tunis, Tunisia	Sana Ferjani, Mouna Ben Sassi, Zaineb Hamzaoui, Salma Abid, Manel Ben Sassi, Ines Medini, Sarra Chamam, Roua Ben Othmen, Hannene El Jabri, Emna Gaies, Riadh Daghfous, Sameh Trabelsi, Ilhem Boutiba-Ben Boubaker.
EPI_ISL_11986487	Beni Khalled	1-Laboratory of Microbiology, National Reference Lab, Charles Nicolle Hospital 2-Laboratory of Medical analysis, Nord Hilton	Clinical and Experimental Pharmacology Lab, LR16SP02, National Center of Pharmacovigilance, University of Tunis El Manar, Tunis, Tunisia. 2- Ministry of Health, National Observatory of New and Emerging Diseases, 1006, Tunis, Tunisia	Sana Ferjani, Walid Triki, Mouna Ben Sassi, Zaineb Hamzaoui, Salma Abid, Manel Ben Sassi, Ines Medini, Sarra Chamam, Roua Ben Othmen, Hannene El Jabri, Emna Gaies, Riadh Daghfous, Sameh Trabelsi, Ilhem Boutiba-Ben Boubaker.
EPI_ISL_11986488	Ben Arous	Laboratory of Microbiology, La Rabta Hospital	Clinical and Experimental Pharmacology Lab, LR16SP02, National Center of Pharmacovigilance, University of Tunis El Manar, Tunis, Tunisia. 2- Ministry of Health, National Observatory of New and Emerging Diseases, 1006, Tunis, Tunisia	Sana Ferjani, Khaoula Khazzar, Amel Belgacem, Hajer Battikh, Mouna Ben Sassi, Zaineb Hamzaoui, Salma Abid, Manel Ben Sassi, Hannene El Jabri, Ines Medini, Sarra Chamam, Roua Ben Othmen,Emna Gaies,Riadh Daghfous, Sameh Trabelsi, Mariem Zribi , Ilhem Boutiba-Ben Boubaker.
EPI_ISL_11986489	Beja	1-Laboratory Ward, National Bone Marrow Transplant Center 2-Tunis El Manar University, Faculty of Medicine of Tunis	Clinical and Experimental Pharmacology Lab, LR16SP02, National Center of Pharmacovigilance, University of Tunis El Manar, Tunis, Tunisia. 2- Ministry of Health, National Observatory of New and Emerging Diseases, 1006, Tunis, Tunisia	Sana Ferjani, Anis Raddaoui, Siwar Ferigui, Yosra Chebbi, Mouna Ben Sassi, Zaineb Hamzaoui, Salma Abid, Manel Ben Sassi, Hannene El Jabri, Ines Medini, Sarra Chamam, Roua Ben Othmen, Emna Gaies, Riadh Daghfous, Sameh Trabelsi, Wafa Achour, Ilhem Boutiba-Ben Boubaker.
EPI_ISL_11986490	Beja	Laboratory of Microbiology, La Rabta Hospital	Clinical and Experimental Pharmacology Lab, LR16SP02, National Center of Pharmacovigilance, University of Tunis El Manar, Tunis, Tunisia. 2- Ministry of Health, National Observatory of New and Emerging Diseases, 1006, Tunis, Tunisia	Sana Ferjani, Khaoula Khazzar, Amel Belgacem, Hajer Battikh, Mouna Ben Sassi, Zaineb Hamzaoui, Salma Abid, Manel Ben Sassi, Hannene El Jabri, Ines Medini, Sarra Chamam, Roua Ben Othmen,Emna Gaies,Riadh Daghfous, Sameh Trabelsi, Mariem Zribi , Ilhem Boutiba-Ben Boubaker.
EPI_ISL_11986491	Ariana	1-Laboratory Ward, National Bone Marrow Transplant Center 2-Tunis El Manar University, Faculty of Medicine of Tunis	Clinical and Experimental Pharmacology Lab, LR16SP02, National Center of Pharmacovigilance, University of Tunis El Manar, Tunis, Tunisia. 2- Ministry of Health, National Observatory of New and Emerging Diseases, 1006, Tunis, Tunisia	Sana Ferjani, Anis Raddaoui, Siwar Ferigui, Yosra Chebbi, Mouna Ben Sassi, Zaineb Hamzaoui, Salma Abid, Manel Ben Sassi, Hannene El Jabri, Ines Medini, Sarra Chamam, Roua Ben Othmen, Emna Gaies, Riadh Daghfous, Sameh Trabelsi, Wafa Achour, Ilhem Boutiba-Ben Boubaker.
EPI_ISL_11986492	Ariana	1-Laboratory Ward, National Bone Marrow Transplant Center 2-Tunis El Manar University, Faculty of Medicine of Tunis	Clinical and Experimental Pharmacology Lab, LR16SP02, National Center of Pharmacovigilance, University of Tunis El Manar, Tunis, Tunisia. 2- Ministry of Health, National Observatory of New and Emerging Diseases, 1006, Tunis, Tunisia	Sana Ferjani, Anis Raddaoui, Siwar Ferigui, Yosra Chebbi, Mouna Ben Sassi, Zaineb Hamzaoui, Salma Abid, Manel Ben Sassi, Hannene El Jabri, Ines Medini, Sarra Chamam, Roua Ben Othmen, Emna Gaies, Riadh Daghfous, Sameh Trabelsi, Wafa Achour, Ilhem Boutiba-Ben Boubaker.
EPI_ISL_11986494	Ariana	Laboratory of Microbiology, La Rabta Hospital	Clinical and Experimental Pharmacology Lab, LR16SP02, National Center of Pharmacovigilance, University of Tunis El Manar, Tunis, Tunisia. 2- Ministry of Health, National Observatory of New and Emerging Diseases, 1006, Tunis, Tunisia	Sana Ferjani, Khaoula Khazzar, Amel Belgacem, Hajer Battikh, Mouna Ben Sassi, Zaineb Hamzaoui, Salma Abid, Manel Ben Sassi, Hannene El Jabri, Ines Medini, Sarra Chamam, Roua Ben Othmen,Emna Gaies,Riadh Daghfous, Sameh Trabelsi, Mariem Zribi , Ilhem Boutiba-Ben Boubaker.
EPI_ISL_11986495	Ariana	Laboratory of Microbiology, National Reference Lab, Charles Nicolle Hospital; 2-University of Tunis ElManar, Faculty of Medicine of Tunis, LR99ES09, Tunis, Tunisia	Clinical and Experimental Pharmacology Lab, LR16SP02, National Center of Pharmacovigilance, University of Tunis El Manar, Tunis, Tunisia. 2- Ministry of Health, National Observatory of New and Emerging Diseases, 1006, Tunis, Tunisia	Sana Ferjani, Walid Triki, Mouna Ben Sassi, Zaineb Hamzaoui, Salma Abid, Manel Ben Sassi, Ines Medini, Sarra Chamam, Roua Ben Othmen, Hannene El Jabri, Emna Gaies, Riadh Daghfous, Sameh Trabelsi, Ilhem Boutiba-Ben Boubaker.
EPI_ISL_15020187	Tunis	Laboratory of Microbiology, National Reference Lab, Charles Nicolle Hospital; 2-University of Tunis ElManar, Faculty of Medicine of Tunis, LR99ES09, Tunis, Tunisia	Laboratory of Genetics and hereditary disease, Charles Nicolle Hospital	Sana Ferjani, Mouna Ben Sassi, Madiha Trabelsi, Ahlem Achour, Soumaya Kthiri, Manel Ben Sassi, Amal Ferchichi, Zaineb Hamzaoui, Hannene El Jabri, Ines Medini, Sarra Chamam, Roua Ben Othmen, Emna Gaies, Riadh Daghfous, Sameh Trabelsi, Ridha Mrad, Ilhem Boutiba-Ben Boubaker.
EPI_ISL_15021460	Tunis	Laboratory of Microbiology, National Reference Lab, Charles Nicolle Hospital; 2-University of Tunis ElManar, Faculty of Medicine of Tunis, LR99ES09, Tunis, Tunisia	Laboratory of Genetics and hereditary disease, Charles Nicolle Hospital	Sana Ferjani, Mouna Ben Sassi, Madiha Trabelsi, Ahlem Achour, Soumaya Kthiri, Manel Ben Sassi, Amal Ferchichi, Zaineb Hamzaoui, Hannene El Jabri, Ines Medini, Sarra Chamam, Roua Ben Othmen, Emna Gaies, Riadh Daghfous, Sameh Trabelsi, Ridha Mrad, Ilhem Boutiba-Ben Boubaker.
EPI_ISL_15021461	Tunis	Laboratory of Microbiology, National Reference Lab, Charles Nicolle Hospital; 2-University of Tunis ElManar, Faculty of Medicine of Tunis, LR99ES09, Tunis, Tunisia	Laboratory of Genetics and hereditary disease, Charles Nicolle Hospital	Sana Ferjani, Mouna Ben Sassi, Madiha Trabelsi, Ahlem Achour, Soumaya Kthiri, Manel Ben Sassi, Amal Ferchichi, Zaineb Hamzaoui, Hannene El Jabri, Ines Medini, Sarra Chamam, Roua Ben Othmen, Emna Gaies, Riadh Daghfous, Sameh Trabelsi, Ridha Mrad, Ilhem Boutiba-Ben Boubaker.
EPI_ISL_15021462	Tunis	Laboratory of Microbiology, National Reference Lab, Charles Nicolle Hospital; 2-University of Tunis ElManar, Faculty of Medicine of Tunis, LR99ES09, Tunis, Tunisia	Laboratory of Genetics and hereditary disease, Charles Nicolle Hospital	Sana Ferjani, Mouna Ben Sassi, Madiha Trabelsi, Ahlem Achour, Soumaya Kthiri, Manel Ben Sassi, Amal Ferchichi, Zaineb Hamzaoui, Hannene El Jabri, Ines Medini, Sarra Chamam, Roua Ben Othmen, Emna Gaies, Riadh Daghfous, Sameh Trabelsi, Ridha Mrad, Ilhem Boutiba-Ben Boubaker.
EPI_ISL_15021731	Tunis	Laboratory of Microbiology, National Reference Lab, Charles Nicolle Hospital; 2-University of Tunis ElManar, Faculty of Medicine of Tunis, LR99ES09, Tunis, Tunisia	Laboratory of Genetics and hereditary disease, Charles Nicolle Hospital	Sana Ferjani, Mouna Ben Sassi, Madiha Trabelsi, Ahlem Achour, Soumaya Kthiri, Manel Ben Sassi, Amal Ferchichi, Zaineb Hamzaoui, Hannene El Jabri, Ines Medini, Sarra Chamam, Roua Ben Othmen, Emna Gaies, Riadh Daghfous, Sameh Trabelsi, Ridha Mrad, Ilhem Boutiba-Ben Boubaker.
EPI_ISL_15021982	Tunis	Laboratory of Microbiology, National Reference Lab, Charles Nicolle Hospital; 2-University of Tunis ElManar, Faculty of Medicine of Tunis, LR99ES09, Tunis, Tunisia	Laboratory of Genetics and hereditary disease, Charles Nicolle Hospital	Sana Ferjani, Mouna Ben Sassi, Madiha Trabelsi, Ahlem Achour, Soumaya Kthiri, Manel Ben Sassi, Amal Ferchichi, Zaineb Hamzaoui, Hannene El Jabri, Ines Medini, Sarra Chamam, Roua Ben Othmen, Emna Gaies, Riadh Daghfous, Sameh Trabelsi, Ridha Mrad, Ilhem Boutiba-Ben Boubaker.
EPI_ISL_15021983	Tunis	Laboratory of Microbiology, National Reference Lab, Charles Nicolle Hospital; 2-University of Tunis ElManar, Faculty of Medicine of Tunis, LR99ES09, Tunis, Tunisia	Laboratory of Genetics and hereditary disease, Charles Nicolle Hospital	Sana Ferjani, Mouna Ben Sassi, Madiha Trabelsi, Ahlem Achour, Soumaya Kthiri, Manel Ben Sassi, Amal Ferchichi, Zaineb Hamzaoui, Hannene El Jabri, Ines Medini, Sarra Chamam, Roua Ben Othmen, Emna Gaies, Riadh Daghfous, Sameh Trabelsi, Ridha Mrad, Ilhem Boutiba-Ben Boubaker.
EPI_ISL_15021985	Gafsa	Laboratory of microbiology Habib Bourguiba University hospital	Clinical and Experimental Pharmacology Lab, LR16SP02, National Center of Pharmacovigilance, University of Tunis El Manar, Tunis, Tunisia. 2- Ministry of Health, National Observatory of New and Emerging Diseases, 1006, Tunis, Tunisia	Sana Ferjani, Saba Gargouri, Fahmi Smaoui, Awatef taktak, Amel Chtourou, Rihab Hajji, Adnene Hammami, Hela Karray, Lamia Feki, Mouna Ben Sassi, Zaineb Hamzaoui, Salma Abid, Soumaya Kthiri, Manel Ben Sassi, Hannene El Jabri, Ines Medini, Sarra Chamam, Roua Ben Othmen, Emna Gaies, Riadh Daghfous, Sameh Trabelsi, lhem Boutiba-Ben Boubaker
EPI_ISL_15022192	Sfax	Laboratory of microbiology Habib Bourguiba University hospital	Clinical and Experimental Pharmacology Lab, LR16SP02, National Center of Pharmacovigilance, University of Tunis El Manar, Tunis, Tunisia. 2- Ministry of Health, National Observatory of New and Emerging Diseases, 1006, Tunis, Tunisia	Sana Ferjani, Saba Gargouri, Fahmi Smaoui, Awatef taktak, Amel Chtourou, Adnene Hammami, Hela Karray, Lamia Feki, Mouna Ben Sassi, Zaineb Hamzaoui, Salma Abid, Soumaya Kthiri, Manel Ben Sassi, Hannene El Jabri, Ines Medini, Sarra Chamam, Roua Ben Othmen, Emna Gaies, Riadh Daghfous, Sameh Trabelsi, lhem Boutiba-Ben Boubaker
EPI_ISL_15022193	Sfax	Laboratory of microbiology Habib Bourguiba University hospital	Clinical and Experimental Pharmacology Lab, LR16SP02, National Center of Pharmacovigilance, University of Tunis El Manar, Tunis, Tunisia. 2- Ministry of Health, National Observatory of New and Emerging Diseases, 1006, Tunis, Tunisia	Sana Ferjani, Saba Gargouri, Fahmi Smaoui, Awatef taktak, Amel Chtourou, Adnene Hammami, Hela Karray, Lamia Feki, Mouna Ben Sassi, Zaineb Hamzaoui, Salma Abid, Soumaya Kthiri, Manel Ben Sassi, Hannene El Jabri, Ines Medini, Sarra Chamam, Roua Ben Othmen, Emna Gaies, Riadh Daghfous, Sameh Trabelsi, lhem Boutiba-Ben Boubaker
EPI_ISL_15022194	Sfax	Laboratory of microbiology Habib Bourguiba University hospital	Clinical and Experimental Pharmacology Lab, LR16SP02, National Center of Pharmacovigilance, University of Tunis El Manar, Tunis, Tunisia. 2- Ministry of Health, National Observatory of New and Emerging Diseases, 1006, Tunis, Tunisia	Sana Ferjani, Saba Gargouri, Fahmi Smaoui, Awatef taktak, Amel Chtourou, Adnene Hammami, Hela Karray, Lamia Feki, Mouna Ben Sassi, Zaineb Hamzaoui, Salma Abid, Soumaya Kthiri, Manel Ben Sassi, Hannene El Jabri, Ines Medini, Sarra Chamam, Roua Ben Othmen, Emna Gaies, Riadh Daghfous, Sameh Trabelsi, lhem Boutiba-Ben Boubaker
EPI_ISL_15022195	Sfax	Laboratory of microbiology Habib Bourguiba University hospital	Clinical and Experimental Pharmacology Lab, LR16SP02, National Center of Pharmacovigilance, University of Tunis El Manar, Tunis, Tunisia. 2- Ministry of Health, National Observatory of New and Emerging Diseases, 1006, Tunis, Tunisia	Sana Ferjani, Saba Gargouri, Fahmi Smaoui, Awatef taktak, Amel Chtourou, Adnene Hammami, Hela Karray, Lamia Feki, Mouna Ben Sassi, Zaineb Hamzaoui, Salma Abid, Soumaya Kthiri, Manel Ben Sassi, Hannene El Jabri, Ines Medini, Sarra Chamam, Roua Ben Othmen, Emna Gaies, Riadh Daghfous, Sameh Trabelsi, lhem Boutiba-Ben Boubaker
EPI_ISL_15022196	Sfax	Laboratory of microbiology Habib Bourguiba University hospital	Clinical and Experimental Pharmacology Lab, LR16SP02, National Center of Pharmacovigilance, University of Tunis El Manar, Tunis, Tunisia. 2- Ministry of Health, National Observatory of New and Emerging Diseases, 1006, Tunis, Tunisia	Sana Ferjani, Saba Gargouri, Fahmi Smaoui, Awatef taktak, Amel Chtourou, Adnene Hammami, Hela Karray, Lamia Feki, Mouna Ben Sassi, Zaineb Hamzaoui, Salma Abid, Soumaya Kthiri, Manel Ben Sassi, Hannene El Jabri, Ines Medini, Sarra Chamam, Roua Ben Othmen, Emna Gaies, Riadh Daghfous, Sameh Trabelsi, lhem Boutiba-Ben Boubaker
EPI_ISL_15022197	Sfax	Laboratory of microbiology Habib Bourguiba University hospital	Clinical and Experimental Pharmacology Lab, LR16SP02, National Center of Pharmacovigilance, University of Tunis El Manar, Tunis, Tunisia. 2- Ministry of Health, National Observatory of New and Emerging Diseases, 1006, Tunis, Tunisia	Sana Ferjani, Saba Gargouri, Fahmi Smaoui, Awatef taktak, Amel Chtourou, Adnene Hammami, Hela Karray, Lamia Feki, Mouna Ben Sassi, Zaineb Hamzaoui, Salma Abid, Soumaya Kthiri, Manel Ben Sassi, Hannene El Jabri, Ines Medini, Sarra Chamam, Roua Ben Othmen, Emna Gaies, Riadh Daghfous, Sameh Trabelsi, lhem Boutiba-Ben Boubaker
EPI_ISL_15022198	Sfax	Laboratory of microbiology Habib Bourguiba University hospital	Clinical and Experimental Pharmacology Lab, LR16SP02, National Center of Pharmacovigilance, University of Tunis El Manar, Tunis, Tunisia. 2- Ministry of Health, National Observatory of New and Emerging Diseases, 1006, Tunis, Tunisia	Sana Ferjani, Saba Gargouri, Fahmi Smaoui, Awatef taktak, Amel Chtourou, Adnene Hammami, Hela Karray, Lamia Feki, Mouna Ben Sassi, Zaineb Hamzaoui, Salma Abid, Soumaya Kthiri, Manel Ben Sassi, Hannene El Jabri, Ines Medini, Sarra Chamam, Roua Ben Othmen, Emna Gaies, Riadh Daghfous, Sameh Trabelsi, lhem Boutiba-Ben Boubaker
EPI_ISL_15022199	Sfax	Laboratory of microbiology Habib Bourguiba University hospital	Clinical and Experimental Pharmacology Lab, LR16SP02, National Center of Pharmacovigilance, University of Tunis El Manar, Tunis, Tunisia. 2- Ministry of Health, National Observatory of New and Emerging Diseases, 1006, Tunis, Tunisia	Sana Ferjani, Saba Gargouri, Fahmi Smaoui, Awatef taktak, Amel Chtourou, Adnene Hammami, Hela Karray, Lamia Feki, Mouna Ben Sassi, Zaineb Hamzaoui, Salma Abid, Soumaya Kthiri, Manel Ben Sassi, Hannene El Jabri, Ines Medini, Sarra Chamam, Roua Ben Othmen, Emna Gaies, Riadh Daghfous, Sameh Trabelsi, lhem Boutiba-Ben Boubaker
EPI_ISL_15022200	Sfax	Laboratory of microbiology Habib Bourguiba University hospital	Clinical and Experimental Pharmacology Lab, LR16SP02, National Center of Pharmacovigilance, University of Tunis El Manar, Tunis, Tunisia. 2- Ministry of Health, National Observatory of New and Emerging Diseases, 1006, Tunis, Tunisia	Sana Ferjani, Saba Gargouri, Fahmi Smaoui, Awatef taktak, Amel Chtourou, Adnene Hammami, Hela Karray, Lamia Feki, Mouna Ben Sassi, Zaineb Hamzaoui, Salma Abid, Soumaya Kthiri, Manel Ben Sassi, Hannene El Jabri, Ines Medini, Sarra Chamam, Roua Ben Othmen, Emna Gaies, Riadh Daghfous, Sameh Trabelsi, lhem Boutiba-Ben Boubaker
EPI_ISL_15022201	Sfax	Laboratory of microbiology Habib Bourguiba University hospital	Clinical and Experimental Pharmacology Lab, LR16SP02, National Center of Pharmacovigilance, University of Tunis El Manar, Tunis, Tunisia. 2- Ministry of Health, National Observatory of New and Emerging Diseases, 1006, Tunis, Tunisia	Sana Ferjani, Saba Gargouri, Fahmi Smaoui, Awatef taktak, Amel Chtourou, Adnene Hammami, Hela Karray, Lamia Feki, Mouna Ben Sassi, Zaineb Hamzaoui, Salma Abid, Soumaya Kthiri, Manel Ben Sassi, Hannene El Jabri, Ines Medini, Sarra Chamam, Roua Ben Othmen, Emna Gaies, Riadh Daghfous, Sameh Trabelsi, lhem Boutiba-Ben Boubaker
EPI_ISL_15022202	Sfax	Laboratory of microbiology Habib Bourguiba University hospital	Clinical and Experimental Pharmacology Lab, LR16SP02, National Center of Pharmacovigilance, University of Tunis El Manar, Tunis, Tunisia. 2- Ministry of Health, National Observatory of New and Emerging Diseases, 1006, Tunis, Tunisia	Sana Ferjani, Saba Gargouri, Fahmi Smaoui, Awatef taktak, Amel Chtourou, Adnene Hammami, Hela Karray, Lamia Feki, Mouna Ben Sassi, Zaineb Hamzaoui, Salma Abid, Soumaya Kthiri, Manel Ben Sassi, Hannene El Jabri, Ines Medini, Sarra Chamam, Roua Ben Othmen, Emna Gaies, Riadh Daghfous, Sameh Trabelsi, lhem Boutiba-Ben Boubaker
EPI_ISL_15022203	Sfax	Laboratory of microbiology Habib Bourguiba University hospital	Clinical and Experimental Pharmacology Lab, LR16SP02, National Center of Pharmacovigilance, University of Tunis El Manar, Tunis, Tunisia. 2- Ministry of Health, National Observatory of New and Emerging Diseases, 1006, Tunis, Tunisia	Sana Ferjani, Saba Gargouri, Fahmi Smaoui, Awatef taktak, Amel Chtourou, Adnene Hammami, Hela Karray, Lamia Feki, Mouna Ben Sassi, Zaineb Hamzaoui, Salma Abid, Soumaya Kthiri, Manel Ben Sassi, Hannene El Jabri, Ines Medini, Sarra Chamam, Roua Ben Othmen, Emna Gaies, Riadh Daghfous, Sameh Trabelsi, lhem Boutiba-Ben Boubaker
EPI_ISL_15022204	Sfax	Laboratory of microbiology Habib Bourguiba University hospital	Clinical and Experimental Pharmacology Lab, LR16SP02, National Center of Pharmacovigilance, University of Tunis El Manar, Tunis, Tunisia. 2- Ministry of Health, National Observatory of New and Emerging Diseases, 1006, Tunis, Tunisia	Sana Ferjani, Saba Gargouri, Fahmi Smaoui, Awatef taktak, Amel Chtourou, Adnene Hammami, Hela Karray, Lamia Feki, Mouna Ben Sassi, Zaineb Hamzaoui, Salma Abid, Soumaya Kthiri, Manel Ben Sassi, Hannene El Jabri, Ines Medini, Sarra Chamam, Roua Ben Othmen, Emna Gaies, Riadh Daghfous, Sameh Trabelsi, lhem Boutiba-Ben Boubaker
EPI_ISL_15022205	Sfax	Laboratory of microbiology Habib Bourguiba University hospital	Clinical and Experimental Pharmacology Lab, LR16SP02, National Center of Pharmacovigilance, University of Tunis El Manar, Tunis, Tunisia. 2- Ministry of Health, National Observatory of New and Emerging Diseases, 1006, Tunis, Tunisia	Sana Ferjani, Saba Gargouri, Fahmi Smaoui, Awatef taktak, Amel Chtourou, Adnene Hammami, Hela Karray, Lamia Feki, Mouna Ben Sassi, Zaineb Hamzaoui, Salma Abid, Soumaya Kthiri, Manel Ben Sassi, Hannene El Jabri, Ines Medini, Sarra Chamam, Roua Ben Othmen, Emna Gaies, Riadh Daghfous, Sameh Trabelsi, lhem Boutiba-Ben Boubaker
EPI_ISL_15022206	Sfax	Laboratory of microbiology Habib Bourguiba University hospital	Clinical and Experimental Pharmacology Lab, LR16SP02, National Center of Pharmacovigilance, University of Tunis El Manar, Tunis, Tunisia. 2- Ministry of Health, National Observatory of New and Emerging Diseases, 1006, Tunis, Tunisia	Sana Ferjani, Saba Gargouri, Fahmi Smaoui, Awatef taktak, Amel Chtourou, Adnene Hammami, Hela Karray, Lamia Feki, Mouna Ben Sassi, Zaineb Hamzaoui, Salma Abid, Soumaya Kthiri, Manel Ben Sassi, Hannene El Jabri, Ines Medini, Sarra Chamam, Roua Ben Othmen, Emna Gaies, Riadh Daghfous, Sameh Trabelsi, lhem Boutiba-Ben Boubaker
EPI_ISL_15022207	Sfax	Laboratory of microbiology Habib Bourguiba University hospital	Clinical and Experimental Pharmacology Lab, LR16SP02, National Center of Pharmacovigilance, University of Tunis El Manar, Tunis, Tunisia. 2- Ministry of Health, National Observatory of New and Emerging Diseases, 1006, Tunis, Tunisia	Sana Ferjani, Saba Gargouri, Fahmi Smaoui, Awatef taktak, Amel Chtourou, Adnene Hammami, Hela Karray, Lamia Feki, Mouna Ben Sassi, Zaineb Hamzaoui, Salma Abid, Soumaya Kthiri, Manel Ben Sassi, Hannene El Jabri, Ines Medini, Sarra Chamam, Roua Ben Othmen, Emna Gaies, Riadh Daghfous, Sameh Trabelsi, lhem Boutiba-Ben Boubaker
EPI_ISL_15022208	Sfax	Laboratory of microbiology Habib Bourguiba University hospital	Clinical and Experimental Pharmacology Lab, LR16SP02, National Center of Pharmacovigilance, University of Tunis El Manar, Tunis, Tunisia. 2- Ministry of Health, National Observatory of New and Emerging Diseases, 1006, Tunis, Tunisia	Sana Ferjani, Saba Gargouri, Fahmi Smaoui, Awatef taktak, Amel Chtourou, Adnene Hammami, Hela Karray, Lamia Feki, Mouna Ben Sassi, Zaineb Hamzaoui, Salma Abid, Soumaya Kthiri, Manel Ben Sassi, Hannene El Jabri, Ines Medini, Sarra Chamam, Roua Ben Othmen, Emna Gaies, Riadh Daghfous, Sameh Trabelsi, lhem Boutiba-Ben Boubaker
EPI_ISL_15022209	Sfax	Laboratory of microbiology Habib Bourguiba University hospital	Clinical and Experimental Pharmacology Lab, LR16SP02, National Center of Pharmacovigilance, University of Tunis El Manar, Tunis, Tunisia. 2- Ministry of Health, National Observatory of New and Emerging Diseases, 1006, Tunis, Tunisia	Sana Ferjani, Saba Gargouri, Fahmi Smaoui, Awatef taktak, Amel Chtourou, Adnene Hammami, Hela Karray, Lamia Feki, Mouna Ben Sassi, Zaineb Hamzaoui, Salma Abid, Soumaya Kthiri, Manel Ben Sassi, Hannene El Jabri, Ines Medini, Sarra Chamam, Roua Ben Othmen, Emna Gaies, Riadh Daghfous, Sameh Trabelsi, lhem Boutiba-Ben Boubaker
EPI_ISL_15022210	Sfax	Laboratory of microbiology Habib Bourguiba University hospital	Clinical and Experimental Pharmacology Lab, LR16SP02, National Center of Pharmacovigilance, University of Tunis El Manar, Tunis, Tunisia. 2- Ministry of Health, National Observatory of New and Emerging Diseases, 1006, Tunis, Tunisia	Sana Ferjani, Saba Gargouri, Fahmi Smaoui, Awatef taktak, Amel Chtourou, Adnene Hammami, Hela Karray, Lamia Feki, Mouna Ben Sassi, Zaineb Hamzaoui, Salma Abid, Soumaya Kthiri, Manel Ben Sassi, Hannene El Jabri, Ines Medini, Sarra Chamam, Roua Ben Othmen, Emna Gaies, Riadh Daghfous, Sameh Trabelsi, lhem Boutiba-Ben Boubaker
EPI_ISL_15022211	Sfax	Laboratory of microbiology Habib Bourguiba University hospital	Clinical and Experimental Pharmacology Lab, LR16SP02, National Center of Pharmacovigilance, University of Tunis El Manar, Tunis, Tunisia. 2- Ministry of Health, National Observatory of New and Emerging Diseases, 1006, Tunis, Tunisia	Sana Ferjani, Saba Gargouri, Fahmi Smaoui, Awatef taktak, Amel Chtourou, Adnene Hammami, Hela Karray, Lamia Feki, Mouna Ben Sassi, Zaineb Hamzaoui, Salma Abid, Soumaya Kthiri, Manel Ben Sassi, Hannene El Jabri, Ines Medini, Sarra Chamam, Roua Ben Othmen, Emna Gaies, Riadh Daghfous, Sameh Trabelsi, lhem Boutiba-Ben Boubaker
EPI_ISL_15022212	Sfax	Laboratory of microbiology Habib Bourguiba University hospital	Clinical and Experimental Pharmacology Lab, LR16SP02, National Center of Pharmacovigilance, University of Tunis El Manar, Tunis, Tunisia. 2- Ministry of Health, National Observatory of New and Emerging Diseases, 1006, Tunis, Tunisia	Sana Ferjani, Saba Gargouri, Fahmi Smaoui, Awatef taktak, Amel Chtourou, Adnene Hammami, Hela Karray, Lamia Feki, Mouna Ben Sassi, Zaineb Hamzaoui, Salma Abid, Soumaya Kthiri, Manel Ben Sassi, Hannene El Jabri, Ines Medini, Sarra Chamam, Roua Ben Othmen, Emna Gaies, Riadh Daghfous, Sameh Trabelsi, lhem Boutiba-Ben Boubaker
EPI_ISL_15022213	Sfax	Laboratory of microbiology Habib Bourguiba University hospital	Clinical and Experimental Pharmacology Lab, LR16SP02, National Center of Pharmacovigilance, University of Tunis El Manar, Tunis, Tunisia. 2- Ministry of Health, National Observatory of New and Emerging Diseases, 1006, Tunis, Tunisia	Sana Ferjani, Saba Gargouri, Fahmi Smaoui, Awatef taktak, Amel Chtourou, Adnene Hammami, Hela Karray, Lamia Feki, Mouna Ben Sassi, Zaineb Hamzaoui, Salma Abid, Soumaya Kthiri, Manel Ben Sassi, Hannene El Jabri, Ines Medini, Sarra Chamam, Roua Ben Othmen, Emna Gaies, Riadh Daghfous, Sameh Trabelsi, lhem Boutiba-Ben Boubaker
EPI_ISL_15022214	Sidi Bouzid	Laboratory of microbiology Habib Bourguiba University hospital	Clinical and Experimental Pharmacology Lab, LR16SP02, National Center of Pharmacovigilance, University of Tunis El Manar, Tunis, Tunisia. 2- Ministry of Health, National Observatory of New and Emerging Diseases, 1006, Tunis, Tunisia	Sana Ferjani, Saba Gargouri, Fahmi Smaoui, Awatef taktak, Amel Chtourou, Adnene Hammami, Hela Karray, Lamia Feki, Mouna Ben Sassi, Zaineb Hamzaoui, Salma Abid, Soumaya Kthiri, Manel Ben Sassi, Hannene El Jabri, Ines Medini, Sarra Chamam, Roua Ben Othmen, Emna Gaies, Riadh Daghfous, Sameh Trabelsi, lhem Boutiba-Ben Boubaker
EPI_ISL_15022215	Sfax	Laboratory of microbiology Habib Bourguiba University hospital	Clinical and Experimental Pharmacology Lab, LR16SP02, National Center of Pharmacovigilance, University of Tunis El Manar, Tunis, Tunisia. 2- Ministry of Health, National Observatory of New and Emerging Diseases, 1006, Tunis, Tunisia	Sana Ferjani, Saba Gargouri, Fahmi Smaoui, Awatef taktak, Amel Chtourou, Adnene Hammami, Hela Karray, Lamia Feki, Mouna Ben Sassi, Zaineb Hamzaoui, Salma Abid, Soumaya Kthiri, Manel Ben Sassi, Hannene El Jabri, Ines Medini, Sarra Chamam, Roua Ben Othmen, Emna Gaies, Riadh Daghfous, Sameh Trabelsi, lhem Boutiba-Ben Boubaker
EPI_ISL_15022216	Sfax	Laboratory of microbiology Habib Bourguiba University hospital	Clinical and Experimental Pharmacology Lab, LR16SP02, National Center of Pharmacovigilance, University of Tunis El Manar, Tunis, Tunisia. 2- Ministry of Health, National Observatory of New and Emerging Diseases, 1006, Tunis, Tunisia	Sana Ferjani, Saba Gargouri, Fahmi Smaoui, Awatef taktak, Amel Chtourou, Adnene Hammami, Hela Karray, Lamia Feki, Mouna Ben Sassi, Zaineb Hamzaoui, Salma Abid, Soumaya Kthiri, Manel Ben Sassi, Hannene El Jabri, Ines Medini, Sarra Chamam, Roua Ben Othmen, Emna Gaies, Riadh Daghfous, Sameh Trabelsi, lhem Boutiba-Ben Boubaker
EPI_ISL_15022217	Sfax	Laboratory of microbiology Habib Bourguiba University hospital	Clinical and Experimental Pharmacology Lab, LR16SP02, National Center of Pharmacovigilance, University of Tunis El Manar, Tunis, Tunisia. 2- Ministry of Health, National Observatory of New and Emerging Diseases, 1006, Tunis, Tunisia	Sana Ferjani, Saba Gargouri, Fahmi Smaoui, Awatef taktak, Amel Chtourou, Adnene Hammami, Hela Karray, Lamia Feki, Mouna Ben Sassi, Zaineb Hamzaoui, Salma Abid, Soumaya Kthiri, Manel Ben Sassi, Hannene El Jabri, Ines Medini, Sarra Chamam, Roua Ben Othmen, Emna Gaies, Riadh Daghfous, Sameh Trabelsi, lhem Boutiba-Ben Boubaker
EPI_ISL_15022218	Sfax	Laboratory of microbiology Habib Bourguiba University hospital	Clinical and Experimental Pharmacology Lab, LR16SP02, National Center of Pharmacovigilance, University of Tunis El Manar, Tunis, Tunisia. 2- Ministry of Health, National Observatory of New and Emerging Diseases, 1006, Tunis, Tunisia	Sana Ferjani, Saba Gargouri, Fahmi Smaoui, Awatef taktak, Amel Chtourou, Adnene Hammami, Hela Karray, Lamia Feki, Mouna Ben Sassi, Zaineb Hamzaoui, Salma Abid, Soumaya Kthiri, Manel Ben Sassi, Hannene El Jabri, Ines Medini, Sarra Chamam, Roua Ben Othmen, Emna Gaies, Riadh Daghfous, Sameh Trabelsi, lhem Boutiba-Ben Boubaker
EPI_ISL_15022219	Sfax	Laboratory of microbiology Habib Bourguiba University hospital	Clinical and Experimental Pharmacology Lab, LR16SP02, National Center of Pharmacovigilance, University of Tunis El Manar, Tunis, Tunisia. 2- Ministry of Health, National Observatory of New and Emerging Diseases, 1006, Tunis, Tunisia	Sana Ferjani, Saba Gargouri, Fahmi Smaoui, Awatef taktak, Amel Chtourou, Adnene Hammami, Hela Karray, Lamia Feki, Mouna Ben Sassi, Zaineb Hamzaoui, Salma Abid, Soumaya Kthiri, Manel Ben Sassi, Hannene El Jabri, Ines Medini, Sarra Chamam, Roua Ben Othmen, Emna Gaies, Riadh Daghfous, Sameh Trabelsi, lhem Boutiba-Ben Boubaker
EPI_ISL_15022220	Sfax	Laboratory of microbiology Habib Bourguiba University hospital	Clinical and Experimental Pharmacology Lab, LR16SP02, National Center of Pharmacovigilance, University of Tunis El Manar, Tunis, Tunisia. 2- Ministry of Health, National Observatory of New and Emerging Diseases, 1006, Tunis, Tunisia	Sana Ferjani, Saba Gargouri, Fahmi Smaoui, Awatef taktak, Amel Chtourou, Adnene Hammami, Hela Karray, Lamia Feki, Mouna Ben Sassi, Zaineb Hamzaoui, Salma Abid, Soumaya Kthiri, Manel Ben Sassi, Hannene El Jabri, Ines Medini, Sarra Chamam, Roua Ben Othmen, Emna Gaies, Riadh Daghfous, Sameh Trabelsi, lhem Boutiba-Ben Boubaker
EPI_ISL_15022221	Sfax	Laboratory of microbiology Habib Bourguiba University hospital	Clinical and Experimental Pharmacology Lab, LR16SP02, National Center of Pharmacovigilance, University of Tunis El Manar, Tunis, Tunisia. 2- Ministry of Health, National Observatory of New and Emerging Diseases, 1006, Tunis, Tunisia	Sana Ferjani, Saba Gargouri, Fahmi Smaoui, Awatef taktak, Amel Chtourou, Adnene Hammami, Hela Karray, Lamia Feki, Mouna Ben Sassi, Zaineb Hamzaoui, Salma Abid, Soumaya Kthiri, Manel Ben Sassi, Hannene El Jabri, Ines Medini, Sarra Chamam, Roua Ben Othmen, Emna Gaies, Riadh Daghfous, Sameh Trabelsi, lhem Boutiba-Ben Boubaker
EPI_ISL_15022222	Sfax	Laboratory of microbiology Habib Bourguiba University hospital	Clinical and Experimental Pharmacology Lab, LR16SP02, National Center of Pharmacovigilance, University of Tunis El Manar, Tunis, Tunisia. 2- Ministry of Health, National Observatory of New and Emerging Diseases, 1006, Tunis, Tunisia	Sana Ferjani, Saba Gargouri, Fahmi Smaoui, Awatef taktak, Amel Chtourou, Adnene Hammami, Hela Karray, Lamia Feki, Mouna Ben Sassi, Zaineb Hamzaoui, Salma Abid, Soumaya Kthiri, Manel Ben Sassi, Hannene El Jabri, Ines Medini, Sarra Chamam, Roua Ben Othmen, Emna Gaies, Riadh Daghfous, Sameh Trabelsi, lhem Boutiba-Ben Boubaker
EPI_ISL_15022223	Sfax	Laboratory of microbiology Habib Bourguiba University hospital	Clinical and Experimental Pharmacology Lab, LR16SP02, National Center of Pharmacovigilance, University of Tunis El Manar, Tunis, Tunisia. 2- Ministry of Health, National Observatory of New and Emerging Diseases, 1006, Tunis, Tunisia	Sana Ferjani, Saba Gargouri, Fahmi Smaoui, Awatef taktak, Amel Chtourou, Adnene Hammami, Hela Karray, Lamia Feki, Mouna Ben Sassi, Zaineb Hamzaoui, Salma Abid, Soumaya Kthiri, Manel Ben Sassi, Hannene El Jabri, Ines Medini, Sarra Chamam, Roua Ben Othmen, Emna Gaies, Riadh Daghfous, Sameh Trabelsi, lhem Boutiba-Ben Boubaker
EPI_ISL_15022224	Sfax	Laboratory of microbiology Habib Bourguiba University hospital	Clinical and Experimental Pharmacology Lab, LR16SP02, National Center of Pharmacovigilance, University of Tunis El Manar, Tunis, Tunisia. 2- Ministry of Health, National Observatory of New and Emerging Diseases, 1006, Tunis, Tunisia	Sana Ferjani, Saba Gargouri, Fahmi Smaoui, Awatef taktak, Amel Chtourou, Adnene Hammami, Hela Karray, Lamia Feki, Mouna Ben Sassi, Zaineb Hamzaoui, Salma Abid, Soumaya Kthiri, Manel Ben Sassi, Hannene El Jabri, Ines Medini, Sarra Chamam, Roua Ben Othmen, Emna Gaies, Riadh Daghfous, Sameh Trabelsi, lhem Boutiba-Ben Boubaker
EPI_ISL_15022225	Sfax	Laboratory of microbiology Habib Bourguiba University hospital	Clinical and Experimental Pharmacology Lab, LR16SP02, National Center of Pharmacovigilance, University of Tunis El Manar, Tunis, Tunisia. 2- Ministry of Health, National Observatory of New and Emerging Diseases, 1006, Tunis, Tunisia	Sana Ferjani, Saba Gargouri, Fahmi Smaoui, Awatef taktak, Amel Chtourou, Adnene Hammami, Hela Karray, Lamia Feki, Mouna Ben Sassi, Zaineb Hamzaoui, Salma Abid, Soumaya Kthiri, Manel Ben Sassi, Hannene El Jabri, Ines Medini, Sarra Chamam, Roua Ben Othmen, Emna Gaies, Riadh Daghfous, Sameh Trabelsi, lhem Boutiba-Ben Boubaker
EPI_ISL_15022226	Gabes	Laboratory of microbiology Habib Bourguiba University hospital	Clinical and Experimental Pharmacology Lab, LR16SP02, National Center of Pharmacovigilance, University of Tunis El Manar, Tunis, Tunisia. 2- Ministry of Health, National Observatory of New and Emerging Diseases, 1006, Tunis, Tunisia	Sana Ferjani, Saba Gargouri, Fahmi Smaoui, Awatef taktak, Amel Chtourou, Adnene Hammami, Hela Karray, Lamia Feki, Mouna Ben Sassi, Zaineb Hamzaoui, Salma Abid, Soumaya Kthiri, Manel Ben Sassi, Hannene El Jabri, Ines Medini, Sarra Chamam, Roua Ben Othmen, Emna Gaies, Riadh Daghfous, Sameh Trabelsi, lhem Boutiba-Ben Boubaker
EPI_ISL_15022227	Sfax	Laboratory of microbiology Habib Bourguiba University hospital	Clinical and Experimental Pharmacology Lab, LR16SP02, National Center of Pharmacovigilance, University of Tunis El Manar, Tunis, Tunisia. 2- Ministry of Health, National Observatory of New and Emerging Diseases, 1006, Tunis, Tunisia	Sana Ferjani, Saba Gargouri, Fahmi Smaoui, Awatef taktak, Amel Chtourou, Adnene Hammami, Hela Karray, Lamia Feki, Mouna Ben Sassi, Zaineb Hamzaoui, Salma Abid, Soumaya Kthiri, Manel Ben Sassi, Hannene El Jabri, Ines Medini, Sarra Chamam, Roua Ben Othmen, Emna Gaies, Riadh Daghfous, Sameh Trabelsi, lhem Boutiba-Ben Boubaker
EPI_ISL_15022228	Sfax	Laboratory of microbiology Habib Bourguiba University hospital	Clinical and Experimental Pharmacology Lab, LR16SP02, National Center of Pharmacovigilance, University of Tunis El Manar, Tunis, Tunisia. 2- Ministry of Health, National Observatory of New and Emerging Diseases, 1006, Tunis, Tunisia	Sana Ferjani, Saba Gargouri, Fahmi Smaoui, Awatef taktak, Amel Chtourou, Adnene Hammami, Hela Karray, Lamia Feki, Mouna Ben Sassi, Zaineb Hamzaoui, Salma Abid, Soumaya Kthiri, Manel Ben Sassi, Hannene El Jabri, Ines Medini, Sarra Chamam, Roua Ben Othmen, Emna Gaies, Riadh Daghfous, Sameh Trabelsi, lhem Boutiba-Ben Boubaker
EPI_ISL_15022229	Sfax	Laboratory of microbiology Habib Bourguiba University hospital	Clinical and Experimental Pharmacology Lab, LR16SP02, National Center of Pharmacovigilance, University of Tunis El Manar, Tunis, Tunisia. 2- Ministry of Health, National Observatory of New and Emerging Diseases, 1006, Tunis, Tunisia	Sana Ferjani, Saba Gargouri, Fahmi Smaoui, Awatef taktak, Amel Chtourou, Adnene Hammami, Hela Karray, Lamia Feki, Mouna Ben Sassi, Zaineb Hamzaoui, Salma Abid, Soumaya Kthiri, Manel Ben Sassi, Hannene El Jabri, Ines Medini, Sarra Chamam, Roua Ben Othmen, Emna Gaies, Riadh Daghfous, Sameh Trabelsi, lhem Boutiba-Ben Boubaker
EPI_ISL_15022230	Sfax	Laboratory of microbiology Habib Bourguiba University hospital	Clinical and Experimental Pharmacology Lab, LR16SP02, National Center of Pharmacovigilance, University of Tunis El Manar, Tunis, Tunisia. 2- Ministry of Health, National Observatory of New and Emerging Diseases, 1006, Tunis, Tunisia	Sana Ferjani, Saba Gargouri, Fahmi Smaoui, Awatef taktak, Amel Chtourou, Adnene Hammami, Hela Karray, Lamia Feki, Mouna Ben Sassi, Zaineb Hamzaoui, Salma Abid, Soumaya Kthiri, Manel Ben Sassi, Hannene El Jabri, Ines Medini, Sarra Chamam, Roua Ben Othmen, Emna Gaies, Riadh Daghfous, Sameh Trabelsi, lhem Boutiba-Ben Boubaker
EPI_ISL_15022231	Sfax	Laboratory of microbiology Habib Bourguiba University hospital	Clinical and Experimental Pharmacology Lab, LR16SP02, National Center of Pharmacovigilance, University of Tunis El Manar, Tunis, Tunisia. 2- Ministry of Health, National Observatory of New and Emerging Diseases, 1006, Tunis, Tunisia	Sana Ferjani, Saba Gargouri, Fahmi Smaoui, Awatef taktak, Amel Chtourou, Adnene Hammami, Hela Karray, Lamia Feki, Mouna Ben Sassi, Zaineb Hamzaoui, Salma Abid, Soumaya Kthiri, Manel Ben Sassi, Hannene El Jabri, Ines Medini, Sarra Chamam, Roua Ben Othmen, Emna Gaies, Riadh Daghfous, Sameh Trabelsi, lhem Boutiba-Ben Boubaker
EPI_ISL_15022232	Gabes	Laboratory of microbiology Habib Bourguiba University hospital	Clinical and Experimental Pharmacology Lab, LR16SP02, National Center of Pharmacovigilance, University of Tunis El Manar, Tunis, Tunisia. 2- Ministry of Health, National Observatory of New and Emerging Diseases, 1006, Tunis, Tunisia	Sana Ferjani, Saba Gargouri, Fahmi Smaoui, Awatef taktak, Amel Chtourou, Adnene Hammami, Hela Karray, Lamia Feki, Mouna Ben Sassi, Zaineb Hamzaoui, Salma Abid, Soumaya Kthiri, Manel Ben Sassi, Hannene El Jabri, Ines Medini, Sarra Chamam, Roua Ben Othmen, Emna Gaies, Riadh Daghfous, Sameh Trabelsi, lhem Boutiba-Ben Boubaker
EPI_ISL_15022233	Sfax	Laboratory of microbiology Habib Bourguiba University hospital	Clinical and Experimental Pharmacology Lab, LR16SP02, National Center of Pharmacovigilance, University of Tunis El Manar, Tunis, Tunisia. 2- Ministry of Health, National Observatory of New and Emerging Diseases, 1006, Tunis, Tunisia	Sana Ferjani, Saba Gargouri, Fahmi Smaoui, Awatef taktak, Amel Chtourou, Adnene Hammami, Hela Karray, Lamia Feki, Mouna Ben Sassi, Zaineb Hamzaoui, Salma Abid, Soumaya Kthiri, Manel Ben Sassi, Hannene El Jabri, Ines Medini, Sarra Chamam, Roua Ben Othmen, Emna Gaies, Riadh Daghfous, Sameh Trabelsi, lhem Boutiba-Ben Boubaker
EPI_ISL_15022234	Sfax	Laboratory of microbiology Habib Bourguiba University hospital	Clinical and Experimental Pharmacology Lab, LR16SP02, National Center of Pharmacovigilance, University of Tunis El Manar, Tunis, Tunisia. 2- Ministry of Health, National Observatory of New and Emerging Diseases, 1006, Tunis, Tunisia	Sana Ferjani, Saba Gargouri, Fahmi Smaoui, Awatef taktak, Amel Chtourou, Adnene Hammami, Hela Karray, Lamia Feki, Mouna Ben Sassi, Zaineb Hamzaoui, Salma Abid, Soumaya Kthiri, Manel Ben Sassi, Hannene El Jabri, Ines Medini, Sarra Chamam, Roua Ben Othmen, Emna Gaies, Riadh Daghfous, Sameh Trabelsi, lhem Boutiba-Ben Boubaker
EPI_ISL_15022235	Sfax	Laboratory of microbiology Habib Bourguiba University hospital	Clinical and Experimental Pharmacology Lab, LR16SP02, National Center of Pharmacovigilance, University of Tunis El Manar, Tunis, Tunisia. 2- Ministry of Health, National Observatory of New and Emerging Diseases, 1006, Tunis, Tunisia	Sana Ferjani, Saba Gargouri, Fahmi Smaoui, Awatef taktak, Amel Chtourou, Adnene Hammami, Hela Karray, Lamia Feki, Mouna Ben Sassi, Zaineb Hamzaoui, Salma Abid, Soumaya Kthiri, Manel Ben Sassi, Hannene El Jabri, Ines Medini, Sarra Chamam, Roua Ben Othmen, Emna Gaies, Riadh Daghfous, Sameh Trabelsi, lhem Boutiba-Ben Boubaker
EPI_ISL_15022236	Sfax	Laboratory of microbiology Habib Bourguiba University hospital	Clinical and Experimental Pharmacology Lab, LR16SP02, National Center of Pharmacovigilance, University of Tunis El Manar, Tunis, Tunisia. 2- Ministry of Health, National Observatory of New and Emerging Diseases, 1006, Tunis, Tunisia	Sana Ferjani, Saba Gargouri, Fahmi Smaoui, Awatef taktak, Amel Chtourou, Adnene Hammami, Hela Karray, Lamia Feki, Mouna Ben Sassi, Zaineb Hamzaoui, Salma Abid, Soumaya Kthiri, Manel Ben Sassi, Hannene El Jabri, Ines Medini, Sarra Chamam, Roua Ben Othmen, Emna Gaies, Riadh Daghfous, Sameh Trabelsi, lhem Boutiba-Ben Boubaker
EPI_ISL_15022237	Sfax	Laboratory of microbiology Habib Bourguiba University hospital	Clinical and Experimental Pharmacology Lab, LR16SP02, National Center of Pharmacovigilance, University of Tunis El Manar, Tunis, Tunisia. 2- Ministry of Health, National Observatory of New and Emerging Diseases, 1006, Tunis, Tunisia	Sana Ferjani, Saba Gargouri, Fahmi Smaoui, Awatef taktak, Amel Chtourou, Adnene Hammami, Hela Karray, Lamia Feki, Mouna Ben Sassi, Zaineb Hamzaoui, Salma Abid, Soumaya Kthiri, Manel Ben Sassi, Hannene El Jabri, Ines Medini, Sarra Chamam, Roua Ben Othmen, Emna Gaies, Riadh Daghfous, Sameh Trabelsi, lhem Boutiba-Ben Boubaker
EPI_ISL_15022511	Tunis	1-Laboratory Ward, National Bone Marrow Transplant Center 2-Tunis El Manar University, Faculty of Medicine of Tunis	Clinical and Experimental Pharmacology Lab, LR16SP02, National Center of Pharmacovigilance, University of Tunis El Manar, Tunis, Tunisia. 2- Ministry of Health, National Observatory of New and Emerging Diseases, 1006, Tunis, Tunisia	Sana Ferjani, Anis Raddaoui, Siwar Ferigui, Yosra Chebbi, Mouna Ben Sassi, Zaineb Hamzaoui, Salma Abid, Soumaya Kthiri, Manel Ben Sassi, Hannene El Jabri, Ines Medini, Sarra Chamam, Roua Ben Othmen, Emna Gaies, Riadh Daghfous, Sameh Trabelsi, Wafa Achour, Ilhem Boutiba-Ben Boubaker.
EPI_ISL_15022512	Tunis	1-Laboratory Ward, National Bone Marrow Transplant Center 2-Tunis El Manar University, Faculty of Medicine of Tunis	Clinical and Experimental Pharmacology Lab, LR16SP02, National Center of Pharmacovigilance, University of Tunis El Manar, Tunis, Tunisia. 2- Ministry of Health, National Observatory of New and Emerging Diseases, 1006, Tunis, Tunisia	Sana Ferjani, Anis Raddaoui, Siwar Ferigui, Yosra Chebbi, Mouna Ben Sassi, Zaineb Hamzaoui, Salma Abid, Soumaya Kthiri, Manel Ben Sassi, Hannene El Jabri, Ines Medini, Sarra Chamam, Roua Ben Othmen, Emna Gaies, Riadh Daghfous, Sameh Trabelsi, Wafa Achour, Ilhem Boutiba-Ben Boubaker.
EPI_ISL_15022513	Tunis	1-Laboratory Ward, National Bone Marrow Transplant Center 2-Tunis El Manar University, Faculty of Medicine of Tunis	Clinical and Experimental Pharmacology Lab, LR16SP02, National Center of Pharmacovigilance, University of Tunis El Manar, Tunis, Tunisia. 2- Ministry of Health, National Observatory of New and Emerging Diseases, 1006, Tunis, Tunisia	Sana Ferjani, Anis Raddaoui, Siwar Ferigui, Yosra Chebbi, Mouna Ben Sassi, Zaineb Hamzaoui, Salma Abid, Soumaya Kthiri, Manel Ben Sassi, Hannene El Jabri, Ines Medini, Sarra Chamam, Roua Ben Othmen, Emna Gaies, Riadh Daghfous, Sameh Trabelsi, Wafa Achour, Ilhem Boutiba-Ben Boubaker.
EPI_ISL_15022514	Tunis	1-Laboratory of Microbiology and Biochemistry, Aziza Othmena Hospital; 2-University of Tunis ElManar, Faculty of Medicine of Tunis, LR16SP01, Tunis, Tunisia	Clinical and Experimental Pharmacology Lab, LR16SP02, National Center of Pharmacovigilance, University of Tunis El Manar, Tunis, Tunisia. 2- Ministry of Health, National Observatory of New and Emerging Diseases, 1006, Tunis, Tunisia	Sana Ferjani, Asma Thelmaoui, Manel Hamdoun, Hela Hannachi, Mouna Ben Sassi, Zaineb Hamzaoui, Salma Abid, Soumaya Kthiri, Manel Ben Sassi, Hannene El Jabri, Ines Medini, Sarra Chamam, Roua Ben Othmen, Emna Gaies, Riadh Daghfous, Sameh Trabelsi, Olfa Bahri, Ilhem Boutiba-Ben Boubaker.
EPI_ISL_15022515	Manouba	Laboratory of Microbiology, La Rabta Hospital	Clinical and Experimental Pharmacology Lab, LR16SP02, National Center of Pharmacovigilance, University of Tunis El Manar, Tunis, Tunisia. 2- Ministry of Health, National Observatory of New and Emerging Diseases, 1006, Tunis, Tunisia	Sana Ferjani, Khaoula Khazzar, Amel Belgacem, Hajer Battikh, Mouna Ben Sassi, Zaineb Hamzaoui, Salma Abid, Soumaya Kthiri, Manel Ben Sassi, Hannene El Jabri, Ines Medini, Sarra Chamam, Roua Ben Othmen, Emna Gaies, Riadh Daghfous, Sameh Trabelsi, Mariem Zribi, Ilhem Boutiba-Ben Boubaker.
EPI_ISL_15022516	Tunis	Laboratory of Microbiology, La Rabta Hospital	Clinical and Experimental Pharmacology Lab, LR16SP02, National Center of Pharmacovigilance, University of Tunis El Manar, Tunis, Tunisia. 2- Ministry of Health, National Observatory of New and Emerging Diseases, 1006, Tunis, Tunisia	Sana Ferjani, Khaoula Khazzar, Amel Belgacem, Hajer Battikh, Mouna Ben Sassi, Zaineb Hamzaoui, Salma Abid, Soumaya Kthiri, Manel Ben Sassi, Hannene El Jabri, Ines Medini, Sarra Chamam, Roua Ben Othmen, Emna Gaies, Riadh Daghfous, Sameh Trabelsi, Mariem Zribi, Ilhem Boutiba-Ben Boubaker.
EPI_ISL_15022517	Jendouba	Laboratory of Microbiology, La Rabta Hospital	Clinical and Experimental Pharmacology Lab, LR16SP02, National Center of Pharmacovigilance, University of Tunis El Manar, Tunis, Tunisia. 2- Ministry of Health, National Observatory of New and Emerging Diseases, 1006, Tunis, Tunisia	Sana Ferjani, Khaoula Khazzar, Amel Belgacem, Hajer Battikh, Mouna Ben Sassi, Zaineb Hamzaoui, Salma Abid, Soumaya Kthiri, Manel Ben Sassi, Hannene El Jabri, Ines Medini, Sarra Chamam, Roua Ben Othmen, Emna Gaies, Riadh Daghfous, Sameh Trabelsi, Mariem Zribi, Ilhem Boutiba-Ben Boubaker.
EPI_ISL_15022518	Silina	Laboratory of Microbiology, La Rabta Hospital	Clinical and Experimental Pharmacology Lab, LR16SP02, National Center of Pharmacovigilance, University of Tunis El Manar, Tunis, Tunisia. 2- Ministry of Health, National Observatory of New and Emerging Diseases, 1006, Tunis, Tunisia	Sana Ferjani, Khaoula Khazzar, Amel Belgacem, Hajer Battikh, Mouna Ben Sassi, Zaineb Hamzaoui, Salma Abid, Soumaya Kthiri, Manel Ben Sassi, Hannene El Jabri, Ines Medini, Sarra Chamam, Roua Ben Othmen, Emna Gaies, Riadh Daghfous, Sameh Trabelsi, Mariem Zribi, Ilhem Boutiba-Ben Boubaker.
EPI_ISL_15022519	Jendouba	Laboratory of Microbiology, La Rabta Hospital	Clinical and Experimental Pharmacology Lab, LR16SP02, National Center of Pharmacovigilance, University of Tunis El Manar, Tunis, Tunisia. 2- Ministry of Health, National Observatory of New and Emerging Diseases, 1006, Tunis, Tunisia	Sana Ferjani, Khaoula Khazzar, Amel Belgacem, Hajer Battikh, Mouna Ben Sassi, Zaineb Hamzaoui, Salma Abid, Soumaya Kthiri, Manel Ben Sassi, Hannene El Jabri, Ines Medini, Sarra Chamam, Roua Ben Othmen, Emna Gaies, Riadh Daghfous, Sameh Trabelsi, Mariem Zribi, Ilhem Boutiba-Ben Boubaker.
EPI_ISL_15022520	Tunis	Laboratory of Microbiology, La Rabta Hospital	Clinical and Experimental Pharmacology Lab, LR16SP02, National Center of Pharmacovigilance, University of Tunis El Manar, Tunis, Tunisia. 2- Ministry of Health, National Observatory of New and Emerging Diseases, 1006, Tunis, Tunisia	Sana Ferjani, Khaoula Khazzar, Amel Belgacem, Hajer Battikh, Mouna Ben Sassi, Zaineb Hamzaoui, Salma Abid, Soumaya Kthiri, Manel Ben Sassi, Hannene El Jabri, Ines Medini, Sarra Chamam, Roua Ben Othmen, Emna Gaies, Riadh Daghfous, Sameh Trabelsi, Mariem Zribi, Ilhem Boutiba-Ben Boubaker.
EPI_ISL_15022521	Jendouba	Laboratory of Microbiology, La Rabta Hospital	Clinical and Experimental Pharmacology Lab, LR16SP02, National Center of Pharmacovigilance, University of Tunis El Manar, Tunis, Tunisia. 2- Ministry of Health, National Observatory of New and Emerging Diseases, 1006, Tunis, Tunisia	Sana Ferjani, Khaoula Khazzar, Amel Belgacem, Hajer Battikh, Mouna Ben Sassi, Zaineb Hamzaoui, Salma Abid, Soumaya Kthiri, Manel Ben Sassi, Hannene El Jabri, Ines Medini, Sarra Chamam, Roua Ben Othmen, Emna Gaies, Riadh Daghfous, Sameh Trabelsi, Mariem Zribi, Ilhem Boutiba-Ben Boubaker.
EPI_ISL_15022522	Silina	Laboratory of Microbiology, La Rabta Hospital	Clinical and Experimental Pharmacology Lab, LR16SP02, National Center of Pharmacovigilance, University of Tunis El Manar, Tunis, Tunisia. 2- Ministry of Health, National Observatory of New and Emerging Diseases, 1006, Tunis, Tunisia	Sana Ferjani, Khaoula Khazzar, Amel Belgacem, Hajer Battikh, Mouna Ben Sassi, Zaineb Hamzaoui, Salma Abid, Soumaya Kthiri, Manel Ben Sassi, Hannene El Jabri, Ines Medini, Sarra Chamam, Roua Ben Othmen, Emna Gaies, Riadh Daghfous, Sameh Trabelsi, Mariem Zribi, Ilhem Boutiba-Ben Boubaker.
EPI_ISL_15022523	Ben Arous	Laboratory of Microbiology, La Rabta Hospital	Clinical and Experimental Pharmacology Lab, LR16SP02, National Center of Pharmacovigilance, University of Tunis El Manar, Tunis, Tunisia. 2- Ministry of Health, National Observatory of New and Emerging Diseases, 1006, Tunis, Tunisia	Sana Ferjani, Khaoula Khazzar, Amel Belgacem, Hajer Battikh, Mouna Ben Sassi, Zaineb Hamzaoui, Salma Abid, Soumaya Kthiri, Manel Ben Sassi, Hannene El Jabri, Ines Medini, Sarra Chamam, Roua Ben Othmen, Emna Gaies, Riadh Daghfous, Sameh Trabelsi, Mariem Zribi, Ilhem Boutiba-Ben Boubaker.
EPI_ISL_15022524	Ben Arous	Laboratory of Microbiology, La Rabta Hospital	Clinical and Experimental Pharmacology Lab, LR16SP02, National Center of Pharmacovigilance, University of Tunis El Manar, Tunis, Tunisia. 2- Ministry of Health, National Observatory of New and Emerging Diseases, 1006, Tunis, Tunisia	Sana Ferjani, Khaoula Khazzar, Amel Belgacem, Hajer Battikh, Mouna Ben Sassi, Zaineb Hamzaoui, Salma Abid, Soumaya Kthiri, Manel Ben Sassi, Hannene El Jabri, Ines Medini, Sarra Chamam, Roua Ben Othmen, Emna Gaies, Riadh Daghfous, Sameh Trabelsi, Mariem Zribi, Ilhem Boutiba-Ben Boubaker.
EPI_ISL_15022525	Manouba	Laboratory of Microbiology, La Rabta Hospital	Clinical and Experimental Pharmacology Lab, LR16SP02, National Center of Pharmacovigilance, University of Tunis El Manar, Tunis, Tunisia. 2- Ministry of Health, National Observatory of New and Emerging Diseases, 1006, Tunis, Tunisia	Sana Ferjani, Khaoula Khazzar, Amel Belgacem, Hajer Battikh, Mouna Ben Sassi, Zaineb Hamzaoui, Salma Abid, Soumaya Kthiri, Manel Ben Sassi, Hannene El Jabri, Ines Medini, Sarra Chamam, Roua Ben Othmen, Emna Gaies, Riadh Daghfous, Sameh Trabelsi, Mariem Zribi, Ilhem Boutiba-Ben Boubaker.
EPI_ISL_15022527	Tunis	Laboratory of Microbiology, National Reference Lab, Charles Nicolle Hospital; 2-University of Tunis ElManar, Faculty of Medicine of Tunis, LR99ES09, Tunis, Tunisia	Laboratory of Genetics and hereditary disease, Charles Nicolle Hospital	Sana Ferjani, Mouna Ben Sassi, Madiha Trabelsi, Ahlem Achour, Soumaya Kthiri, Manel Ben Sassi, Amal Ferchichi, Zaineb Hamzaoui, Hannene El Jabri, Ines Medini, Sarra Chamam, Roua Ben Othmen, Emna Gaies, Riadh Daghfous, Sameh Trabelsi, Ridha Mrad, Ilhem Boutiba-Ben Boubaker.
EPI_ISL_15022528	Tunis	Laboratory of Microbiology, National Reference Lab, Charles Nicolle Hospital; 2-University of Tunis ElManar, Faculty of Medicine of Tunis, LR99ES09, Tunis, Tunisia	Laboratory of Genetics and hereditary disease, Charles Nicolle Hospital	Sana Ferjani, Mouna Ben Sassi, Madiha Trabelsi, Ahlem Achour, Soumaya Kthiri, Manel Ben Sassi, Amal Ferchichi, Zaineb Hamzaoui, Hannene El Jabri, Ines Medini, Sarra Chamam, Roua Ben Othmen, Emna Gaies, Riadh Daghfous, Sameh Trabelsi, Ridha Mrad, Ilhem Boutiba-Ben Boubaker.
EPI_ISL_15022529	Tunis	Laboratory of Microbiology, National Reference Lab, Charles Nicolle Hospital; 2-University of Tunis ElManar, Faculty of Medicine of Tunis, LR99ES09, Tunis, Tunisia	Laboratory of Genetics and hereditary disease, Charles Nicolle Hospital	Sana Ferjani, Mouna Ben Sassi, Madiha Trabelsi, Ahlem Achour, Soumaya Kthiri, Manel Ben Sassi, Amal Ferchichi, Zaineb Hamzaoui, Hannene El Jabri, Ines Medini, Sarra Chamam, Roua Ben Othmen, Emna Gaies, Riadh Daghfous, Sameh Trabelsi, Ridha Mrad, Ilhem Boutiba-Ben Boubaker.
EPI_ISL_15022530	Tunis	Laboratory of Microbiology, National Reference Lab, Charles Nicolle Hospital; 2-University of Tunis ElManar, Faculty of Medicine of Tunis, LR99ES09, Tunis, Tunisia	Laboratory of Genetics and hereditary disease, Charles Nicolle Hospital	Sana Ferjani, Mouna Ben Sassi, Madiha Trabelsi, Ahlem Achour, Soumaya Kthiri, Manel Ben Sassi, Amal Ferchichi, Zaineb Hamzaoui, Hannene El Jabri, Ines Medini, Sarra Chamam, Roua Ben Othmen, Emna Gaies, Riadh Daghfous, Sameh Trabelsi, Ridha Mrad, Ilhem Boutiba-Ben Boubaker.
EPI_ISL_15022531	Tunis	Laboratory of Microbiology, National Reference Lab, Charles Nicolle Hospital; 2-University of Tunis ElManar, Faculty of Medicine of Tunis, LR99ES09, Tunis, Tunisia	Laboratory of Genetics and hereditary disease, Charles Nicolle Hospital	Sana Ferjani, Mouna Ben Sassi, Madiha Trabelsi, Ahlem Achour, Soumaya Kthiri, Manel Ben Sassi, Amal Ferchichi, Zaineb Hamzaoui, Hannene El Jabri, Ines Medini, Sarra Chamam, Roua Ben Othmen, Emna Gaies, Riadh Daghfous, Sameh Trabelsi, Ridha Mrad, Ilhem Boutiba-Ben Boubaker.
EPI_ISL_15022532	Tunis	Laboratory of Microbiology, National Reference Lab, Charles Nicolle Hospital; 2-University of Tunis ElManar, Faculty of Medicine of Tunis, LR99ES09, Tunis, Tunisia	Laboratory of Genetics and hereditary disease, Charles Nicolle Hospital	Sana Ferjani, Mouna Ben Sassi, Madiha Trabelsi, Ahlem Achour, Soumaya Kthiri, Manel Ben Sassi, Amal Ferchichi, Zaineb Hamzaoui, Hannene El Jabri, Ines Medini, Sarra Chamam, Roua Ben Othmen, Emna Gaies, Riadh Daghfous, Sameh Trabelsi, Ridha Mrad, Ilhem Boutiba-Ben Boubaker.
EPI_ISL_15022538	Tunis	Laboratory of Microbiology, National Reference Lab, Charles Nicolle Hospital; 2-University of Tunis ElManar, Faculty of Medicine of Tunis, LR99ES09, Tunis, Tunisia	Laboratory of Genetics and hereditary disease, Charles Nicolle Hospital	Sana Ferjani, Mouna Ben Sassi, Madiha Trabelsi, Ahlem Achour, Soumaya Kthiri, Manel Ben Sassi, Amal Ferchichi, Zaineb Hamzaoui, Hannene El Jabri, Ines Medini, Sarra Chamam, Roua Ben Othmen, Emna Gaies, Riadh Daghfous, Sameh Trabelsi, Ridha Mrad, Ilhem Boutiba-Ben Boubaker.
EPI_ISL_15022540	Tunis	Laboratory of Microbiology, National Reference Lab, Charles Nicolle Hospital; 2-University of Tunis ElManar, Faculty of Medicine of Tunis, LR99ES09, Tunis, Tunisia	Laboratory of Genetics and hereditary disease, Charles Nicolle Hospital	Sana Ferjani, Mouna Ben Sassi, Madiha Trabelsi, Ahlem Achour, Soumaya Kthiri, Manel Ben Sassi, Amal Ferchichi, Zaineb Hamzaoui, Hannene El Jabri, Ines Medini, Sarra Chamam, Roua Ben Othmen, Emna Gaies, Riadh Daghfous, Sameh Trabelsi, Ridha Mrad, Ilhem Boutiba-Ben Boubaker.
EPI_ISL_15022542	Tunis	Laboratory of Microbiology, National Reference Lab, Charles Nicolle Hospital; 2-University of Tunis ElManar, Faculty of Medicine of Tunis, LR99ES09, Tunis, Tunisia	Laboratory of Genetics and hereditary disease, Charles Nicolle Hospital	Sana Ferjani, Mouna Ben Sassi, Madiha Trabelsi, Ahlem Achour, Soumaya Kthiri, Manel Ben Sassi, Amal Ferchichi, Zaineb Hamzaoui, Hannene El Jabri, Ines Medini, Sarra Chamam, Roua Ben Othmen, Emna Gaies, Riadh Daghfous, Sameh Trabelsi, Ridha Mrad, Ilhem Boutiba-Ben Boubaker.
EPI_ISL_15022545	Tunis	Laboratory of Microbiology, National Reference Lab, Charles Nicolle Hospital; 2-University of Tunis ElManar, Faculty of Medicine of Tunis, LR99ES09, Tunis, Tunisia	Laboratory of Genetics and hereditary disease, Charles Nicolle Hospital	Sana Ferjani, Mouna Ben Sassi, Madiha Trabelsi, Ahlem Achour, Soumaya Kthiri, Manel Ben Sassi, Amal Ferchichi, Zaineb Hamzaoui, Hannene El Jabri, Ines Medini, Sarra Chamam, Roua Ben Othmen, Emna Gaies, Riadh Daghfous, Sameh Trabelsi, Ridha Mrad, Ilhem Boutiba-Ben Boubaker.
EPI_ISL_15022549	Tunis	Laboratory of Microbiology, National Reference Lab, Charles Nicolle Hospital; 2-University of Tunis ElManar, Faculty of Medicine of Tunis, LR99ES09, Tunis, Tunisia	Laboratory of Genetics and hereditary disease, Charles Nicolle Hospital	Sana Ferjani, Mouna Ben Sassi, Madiha Trabelsi, Ahlem Achour, Soumaya Kthiri, Manel Ben Sassi, Amal Ferchichi, Zaineb Hamzaoui, Hannene El Jabri, Ines Medini, Sarra Chamam, Roua Ben Othmen, Emna Gaies, Riadh Daghfous, Sameh Trabelsi, Ridha Mrad, Ilhem Boutiba-Ben Boubaker.
EPI_ISL_15022550	Tunis	Laboratory of Microbiology, National Reference Lab, Charles Nicolle Hospital; 2-University of Tunis ElManar, Faculty of Medicine of Tunis, LR99ES09, Tunis, Tunisia	Laboratory of Genetics and hereditary disease, Charles Nicolle Hospital	Sana Ferjani, Mouna Ben Sassi, Madiha Trabelsi, Ahlem Achour, Soumaya Kthiri, Manel Ben Sassi, Amal Ferchichi, Zaineb Hamzaoui, Hannene El Jabri, Ines Medini, Sarra Chamam, Roua Ben Othmen, Emna Gaies, Riadh Daghfous, Sameh Trabelsi, Ridha Mrad, Ilhem Boutiba-Ben Boubaker.
EPI_ISL_15022551	Tunis	Laboratory of Microbiology, National Reference Lab, Charles Nicolle Hospital; 2-University of Tunis ElManar, Faculty of Medicine of Tunis, LR99ES09, Tunis, Tunisia	Laboratory of Genetics and hereditary disease, Charles Nicolle Hospital	Sana Ferjani, Mouna Ben Sassi, Madiha Trabelsi, Ahlem Achour, Soumaya Kthiri, Manel Ben Sassi, Amal Ferchichi, Zaineb Hamzaoui, Hannene El Jabri, Ines Medini, Sarra Chamam, Roua Ben Othmen, Emna Gaies, Riadh Daghfous, Sameh Trabelsi, Ridha Mrad, Ilhem Boutiba-Ben Boubaker.
EPI_ISL_15022552	Tunis	Laboratory of Microbiology, National Reference Lab, Charles Nicolle Hospital; 2-University of Tunis ElManar, Faculty of Medicine of Tunis, LR99ES09, Tunis, Tunisia	Laboratory of Genetics and hereditary disease, Charles Nicolle Hospital	Sana Ferjani, Mouna Ben Sassi, Madiha Trabelsi, Ahlem Achour, Soumaya Kthiri, Manel Ben Sassi, Amal Ferchichi, Zaineb Hamzaoui, Hannene El Jabri, Ines Medini, Sarra Chamam, Roua Ben Othmen, Emna Gaies, Riadh Daghfous, Sameh Trabelsi, Ridha Mrad, Ilhem Boutiba-Ben Boubaker.
EPI_ISL_15022558	Tunis	Laboratory of Microbiology, National Reference Lab, Charles Nicolle Hospital; 2-University of Tunis ElManar, Faculty of Medicine of Tunis, LR99ES09, Tunis, Tunisia	Laboratory of Genetics and hereditary disease, Charles Nicolle Hospital	Sana Ferjani, Mouna Ben Sassi, Madiha Trabelsi, Ahlem Achour, Soumaya Kthiri, Manel Ben Sassi, Amal Ferchichi, Zaineb Hamzaoui, Hannene El Jabri, Ines Medini, Sarra Chamam, Roua Ben Othmen, Emna Gaies, Riadh Daghfous, Sameh Trabelsi, Ridha Mrad, Ilhem Boutiba-Ben Boubaker.
EPI_ISL_15022559	Sidi Bouzid	Laboratory of microbiology Habib Bourguiba University hospital	Clinical and Experimental Pharmacology Lab, LR16SP02, National Center of Pharmacovigilance, University of Tunis El Manar, Tunis, Tunisia. 2- Ministry of Health, National Observatory of New and Emerging Diseases, 1006, Tunis, Tunisia	Sana Ferjani, Saba Gargouri, Fahmi Smaoui, Awatef taktak, Amel Chtourou, Rihab Hajji, Adnene Hammami, Hela Karray, Lamia Feki, Mouna Ben Sassi, Zaineb Hamzaoui, Salma Abid, Soumaya Kthiri, Manel Ben Sassi, Hannene El Jabri, Ines Medini, Sarra Chamam, Roua Ben Othmen, Emna Gaies, Riadh Daghfous, Sameh Trabelsi, lhem Boutiba-Ben Boubaker
EPI_ISL_15022560	Sfax	Laboratory of microbiology Habib Bourguiba University hospital	Clinical and Experimental Pharmacology Lab, LR16SP02, National Center of Pharmacovigilance, University of Tunis El Manar, Tunis, Tunisia. 2- Ministry of Health, National Observatory of New and Emerging Diseases, 1006, Tunis, Tunisia	Sana Ferjani, Saba Gargouri, Fahmi Smaoui, Awatef taktak, Amel Chtourou, Rihab Hajji, Adnene Hammami, Hela Karray, Lamia Feki, Mouna Ben Sassi, Zaineb Hamzaoui, Salma Abid, Soumaya Kthiri, Manel Ben Sassi, Hannene El Jabri, Ines Medini, Sarra Chamam, Roua Ben Othmen, Emna Gaies, Riadh Daghfous, Sameh Trabelsi, lhem Boutiba-Ben Boubaker
EPI_ISL_15022561	Sfax	Laboratory of microbiology Habib Bourguiba University hospital	Clinical and Experimental Pharmacology Lab, LR16SP02, National Center of Pharmacovigilance, University of Tunis El Manar, Tunis, Tunisia. 2- Ministry of Health, National Observatory of New and Emerging Diseases, 1006, Tunis, Tunisia	Sana Ferjani, Saba Gargouri, Fahmi Smaoui, Awatef taktak, Amel Chtourou, Rihab Hajji, Adnene Hammami, Hela Karray, Lamia Feki, Mouna Ben Sassi, Zaineb Hamzaoui, Salma Abid, Soumaya Kthiri, Manel Ben Sassi, Hannene El Jabri, Ines Medini, Sarra Chamam, Roua Ben Othmen, Emna Gaies, Riadh Daghfous, Sameh Trabelsi, lhem Boutiba-Ben Boubaker
EPI_ISL_15022562	Sfax	Laboratory of microbiology Habib Bourguiba University hospital	Clinical and Experimental Pharmacology Lab, LR16SP02, National Center of Pharmacovigilance, University of Tunis El Manar, Tunis, Tunisia. 2- Ministry of Health, National Observatory of New and Emerging Diseases, 1006, Tunis, Tunisia	Sana Ferjani, Saba Gargouri, Fahmi Smaoui, Awatef taktak, Amel Chtourou, Rihab Hajji, Adnene Hammami, Hela Karray, Lamia Feki, Mouna Ben Sassi, Zaineb Hamzaoui, Salma Abid, Soumaya Kthiri, Manel Ben Sassi, Hannene El Jabri, Ines Medini, Sarra Chamam, Roua Ben Othmen, Emna Gaies, Riadh Daghfous, Sameh Trabelsi, lhem Boutiba-Ben Boubaker
EPI_ISL_15022563	Sfax	Laboratory of microbiology Habib Bourguiba University hospital	Clinical and Experimental Pharmacology Lab, LR16SP02, National Center of Pharmacovigilance, University of Tunis El Manar, Tunis, Tunisia. 2- Ministry of Health, National Observatory of New and Emerging Diseases, 1006, Tunis, Tunisia	Sana Ferjani, Saba Gargouri, Fahmi Smaoui, Awatef taktak, Amel Chtourou, Rihab Hajji, Adnene Hammami, Hela Karray, Lamia Feki, Mouna Ben Sassi, Zaineb Hamzaoui, Salma Abid, Soumaya Kthiri, Manel Ben Sassi, Hannene El Jabri, Ines Medini, Sarra Chamam, Roua Ben Othmen, Emna Gaies, Riadh Daghfous, Sameh Trabelsi, lhem Boutiba-Ben Boubaker
EPI_ISL_15022564	Sfax	Laboratory of microbiology Habib Bourguiba University hospital	Clinical and Experimental Pharmacology Lab, LR16SP02, National Center of Pharmacovigilance, University of Tunis El Manar, Tunis, Tunisia. 2- Ministry of Health, National Observatory of New and Emerging Diseases, 1006, Tunis, Tunisia	Sana Ferjani, Saba Gargouri, Fahmi Smaoui, Awatef taktak, Amel Chtourou, Rihab Hajji, Adnene Hammami, Hela Karray, Lamia Feki, Mouna Ben Sassi, Zaineb Hamzaoui, Salma Abid, Soumaya Kthiri, Manel Ben Sassi, Hannene El Jabri, Ines Medini, Sarra Chamam, Roua Ben Othmen, Emna Gaies, Riadh Daghfous, Sameh Trabelsi, lhem Boutiba-Ben Boubaker
EPI_ISL_15022565	Sfax	Laboratory of microbiology Habib Bourguiba University hospital	Clinical and Experimental Pharmacology Lab, LR16SP02, National Center of Pharmacovigilance, University of Tunis El Manar, Tunis, Tunisia. 2- Ministry of Health, National Observatory of New and Emerging Diseases, 1006, Tunis, Tunisia	Sana Ferjani, Saba Gargouri, Fahmi Smaoui, Awatef taktak, Amel Chtourou, Rihab Hajji, Adnene Hammami, Hela Karray, Lamia Feki, Mouna Ben Sassi, Zaineb Hamzaoui, Salma Abid, Soumaya Kthiri, Manel Ben Sassi, Hannene El Jabri, Ines Medini, Sarra Chamam, Roua Ben Othmen, Emna Gaies, Riadh Daghfous, Sameh Trabelsi, lhem Boutiba-Ben Boubaker
EPI_ISL_15022566	Sfax	Laboratory of microbiology Habib Bourguiba University hospital	Clinical and Experimental Pharmacology Lab, LR16SP02, National Center of Pharmacovigilance, University of Tunis El Manar, Tunis, Tunisia. 2- Ministry of Health, National Observatory of New and Emerging Diseases, 1006, Tunis, Tunisia	Sana Ferjani, Saba Gargouri, Fahmi Smaoui, Awatef taktak, Amel Chtourou, Rihab Hajji, Adnene Hammami, Hela Karray, Lamia Feki, Mouna Ben Sassi, Zaineb Hamzaoui, Salma Abid, Soumaya Kthiri, Manel Ben Sassi, Hannene El Jabri, Ines Medini, Sarra Chamam, Roua Ben Othmen, Emna Gaies, Riadh Daghfous, Sameh Trabelsi, lhem Boutiba-Ben Boubaker
EPI_ISL_15022567	Sfax	Laboratory of microbiology Habib Bourguiba University hospital	Clinical and Experimental Pharmacology Lab, LR16SP02, National Center of Pharmacovigilance, University of Tunis El Manar, Tunis, Tunisia. 2- Ministry of Health, National Observatory of New and Emerging Diseases, 1006, Tunis, Tunisia	Sana Ferjani, Saba Gargouri, Fahmi Smaoui, Awatef taktak, Amel Chtourou, Rihab Hajji, Adnene Hammami, Hela Karray, Lamia Feki, Mouna Ben Sassi, Zaineb Hamzaoui, Salma Abid, Soumaya Kthiri, Manel Ben Sassi, Hannene El Jabri, Ines Medini, Sarra Chamam, Roua Ben Othmen, Emna Gaies, Riadh Daghfous, Sameh Trabelsi, lhem Boutiba-Ben Boubaker
EPI_ISL_15022568	Sfax	Laboratory of microbiology Habib Bourguiba University hospital	Clinical and Experimental Pharmacology Lab, LR16SP02, National Center of Pharmacovigilance, University of Tunis El Manar, Tunis, Tunisia. 2- Ministry of Health, National Observatory of New and Emerging Diseases, 1006, Tunis, Tunisia	Sana Ferjani, Saba Gargouri, Fahmi Smaoui, Awatef taktak, Amel Chtourou, Rihab Hajji, Adnene Hammami, Hela Karray, Lamia Feki, Mouna Ben Sassi, Zaineb Hamzaoui, Salma Abid, Soumaya Kthiri, Manel Ben Sassi, Hannene El Jabri, Ines Medini, Sarra Chamam, Roua Ben Othmen, Emna Gaies, Riadh Daghfous, Sameh Trabelsi, lhem Boutiba-Ben Boubaker
EPI_ISL_15022569	Sfax	Laboratory of microbiology Habib Bourguiba University hospital	Clinical and Experimental Pharmacology Lab, LR16SP02, National Center of Pharmacovigilance, University of Tunis El Manar, Tunis, Tunisia. 2- Ministry of Health, National Observatory of New and Emerging Diseases, 1006, Tunis, Tunisia	Sana Ferjani, Saba Gargouri, Fahmi Smaoui, Awatef taktak, Amel Chtourou, Rihab Hajji, Adnene Hammami, Hela Karray, Lamia Feki, Mouna Ben Sassi, Zaineb Hamzaoui, Salma Abid, Soumaya Kthiri, Manel Ben Sassi, Hannene El Jabri, Ines Medini, Sarra Chamam, Roua Ben Othmen, Emna Gaies, Riadh Daghfous, Sameh Trabelsi, lhem Boutiba-Ben Boubaker
EPI_ISL_15022570	Sfax	Laboratory of microbiology Habib Bourguiba University hospital	Clinical and Experimental Pharmacology Lab, LR16SP02, National Center of Pharmacovigilance, University of Tunis El Manar, Tunis, Tunisia. 2- Ministry of Health, National Observatory of New and Emerging Diseases, 1006, Tunis, Tunisia	Sana Ferjani, Saba Gargouri, Fahmi Smaoui, Awatef taktak, Amel Chtourou, Rihab Hajji, Adnene Hammami, Hela Karray, Lamia Feki, Mouna Ben Sassi, Zaineb Hamzaoui, Salma Abid, Soumaya Kthiri, Manel Ben Sassi, Hannene El Jabri, Ines Medini, Sarra Chamam, Roua Ben Othmen, Emna Gaies, Riadh Daghfous, Sameh Trabelsi, lhem Boutiba-Ben Boubaker
EPI_ISL_15022571	Sfax	Laboratory of microbiology Habib Bourguiba University hospital	Clinical and Experimental Pharmacology Lab, LR16SP02, National Center of Pharmacovigilance, University of Tunis El Manar, Tunis, Tunisia. 2- Ministry of Health, National Observatory of New and Emerging Diseases, 1006, Tunis, Tunisia	Sana Ferjani, Saba Gargouri, Fahmi Smaoui, Awatef taktak, Amel Chtourou, Rihab Hajji, Adnene Hammami, Hela Karray, Lamia Feki, Mouna Ben Sassi, Zaineb Hamzaoui, Salma Abid, Soumaya Kthiri, Manel Ben Sassi, Hannene El Jabri, Ines Medini, Sarra Chamam, Roua Ben Othmen, Emna Gaies, Riadh Daghfous, Sameh Trabelsi, lhem Boutiba-Ben Boubaker
EPI_ISL_15022572	Sfax	Laboratory of microbiology Habib Bourguiba University hospital	Clinical and Experimental Pharmacology Lab, LR16SP02, National Center of Pharmacovigilance, University of Tunis El Manar, Tunis, Tunisia. 2- Ministry of Health, National Observatory of New and Emerging Diseases, 1006, Tunis, Tunisia	Sana Ferjani, Saba Gargouri, Fahmi Smaoui, Awatef taktak, Amel Chtourou, Rihab Hajji, Adnene Hammami, Hela Karray, Lamia Feki, Mouna Ben Sassi, Zaineb Hamzaoui, Salma Abid, Soumaya Kthiri, Manel Ben Sassi, Hannene El Jabri, Ines Medini, Sarra Chamam, Roua Ben Othmen, Emna Gaies, Riadh Daghfous, Sameh Trabelsi, lhem Boutiba-Ben Boubaker
EPI_ISL_15022573	Sfax	Laboratory of microbiology Habib Bourguiba University hospital	Clinical and Experimental Pharmacology Lab, LR16SP02, National Center of Pharmacovigilance, University of Tunis El Manar, Tunis, Tunisia. 2- Ministry of Health, National Observatory of New and Emerging Diseases, 1006, Tunis, Tunisia	Sana Ferjani, Saba Gargouri, Fahmi Smaoui, Awatef taktak, Amel Chtourou, Rihab Hajji, Adnene Hammami, Hela Karray, Lamia Feki, Mouna Ben Sassi, Zaineb Hamzaoui, Salma Abid, Soumaya Kthiri, Manel Ben Sassi, Hannene El Jabri, Ines Medini, Sarra Chamam, Roua Ben Othmen, Emna Gaies, Riadh Daghfous, Sameh Trabelsi, lhem Boutiba-Ben Boubaker
EPI_ISL_15298398	Ariana	1-Laboratory Ward, National Bone Marrow Transplant Center 2-Tunis El Manar University, Faculty of Medicine of Tunis	Clinical and Experimental Pharmacology Lab, LR16SP02, National Center of Pharmacovigilance, University of Tunis El Manar, Tunis, Tunisia. 2- Ministry of Health, National Observatory of New and Emerging Diseases, 1006, Tunis, Tunisia	Sana Ferjani, Anis Raddaoui, Siwar Ferigui, Yosra Chebbi, Mouna Ben Sassi, Zaineb Hamzaoui, Salma Abid, Soumaya Kthiri, Manel Ben Sassi, Hannene El Jabri, Ines Medini, Sarra Chamam, Roua Ben Othmen, Emna Gaies, Riadh Daghfous, Sameh Trabelsi, Wafa Achour, Ilhem Boutiba-Ben Boubaker.
EPI_ISL_15298399	Ariana	1-Laboratory Ward, National Bone Marrow Transplant Center 2-Tunis El Manar University, Faculty of Medicine of Tunis	Clinical and Experimental Pharmacology Lab, LR16SP02, National Center of Pharmacovigilance, University of Tunis El Manar, Tunis, Tunisia. 2- Ministry of Health, National Observatory of New and Emerging Diseases, 1006, Tunis, Tunisia	Sana Ferjani, Anis Raddaoui, Siwar Ferigui, Yosra Chebbi, Mouna Ben Sassi, Zaineb Hamzaoui, Salma Abid, Soumaya Kthiri, Manel Ben Sassi, Hannene El Jabri, Ines Medini, Sarra Chamam, Roua Ben Othmen, Emna Gaies, Riadh Daghfous, Sameh Trabelsi, Wafa Achour, Ilhem Boutiba-Ben Boubaker.
EPI_ISL_15298400	Ariana	1-Laboratory Ward, National Bone Marrow Transplant Center 2-Tunis El Manar University, Faculty of Medicine of Tunis	Clinical and Experimental Pharmacology Lab, LR16SP02, National Center of Pharmacovigilance, University of Tunis El Manar, Tunis, Tunisia. 2- Ministry of Health, National Observatory of New and Emerging Diseases, 1006, Tunis, Tunisia	Sana Ferjani, Anis Raddaoui, Siwar Ferigui, Yosra Chebbi, Mouna Ben Sassi, Zaineb Hamzaoui, Salma Abid, Soumaya Kthiri, Manel Ben Sassi, Hannene El Jabri, Ines Medini, Sarra Chamam, Roua Ben Othmen, Emna Gaies, Riadh Daghfous, Sameh Trabelsi, Wafa Achour, Ilhem Boutiba-Ben Boubaker.
EPI_ISL_15298401	Ben Arous	Laboratory of Microbiology, La Rabta Hospital	Clinical and Experimental Pharmacology Lab, LR16SP02, National Center of Pharmacovigilance, University of Tunis El Manar, Tunis, Tunisia. 2- Ministry of Health, National Observatory of New and Emerging Diseases, 1006, Tunis, Tunisia	Sana Ferjani, Khaoula Khazzar, Amel Belgacem, Hajer Battikh, Mouna Ben Sassi, Zaineb Hamzaoui, Salma Abid, Soumaya Kthiri, Manel Ben Sassi, Hannene El Jabri, Ines Medini, Sarra Chamam, Roua Ben Othmen, Emna Gaies, Riadh Daghfous, Sameh Trabelsi, Mariem Zribi, Ilhem Boutiba-Ben Boubaker.
EPI_ISL_15298402	Beni Khalled	1-Laboratory of Microbiology, National Reference Lab, Charles Nicolle Hospital; 2-University of Tunis ElManar, Faculty of Medicine of Tunis, LR99ES09, Tunis, Tunisia	Clinical and Experimental Pharmacology Lab, LR16SP02, National Center of Pharmacovigilance, University of Tunis El Manar, Tunis, Tunisia. 2- Ministry of Health, National Observatory of New and Emerging Diseases, 1006, Tunis, Tunisia	Sana Ferjani, Mouna Ben Sassi, Zaineb Hamzaoui, Salma Abid, Soumaya Kthiri, Manel Ben Sassi, Ines Medini, Sarra Chamam, Roua Ben Othmen, Hannene El Jabri, Emna Gaies, Riadh Daghfous, Sameh Trabelsi, Ilhem Boutiba-Ben Boubaker.
EPI_ISL_15298403	Beni Khalled	1-Laboratory of Microbiology, National Reference Lab, Charles Nicolle Hospital; 2-University of Tunis ElManar, Faculty of Medicine of Tunis, LR99ES09, Tunis, Tunisia	Clinical and Experimental Pharmacology Lab, LR16SP02, National Center of Pharmacovigilance, University of Tunis El Manar, Tunis, Tunisia. 2- Ministry of Health, National Observatory of New and Emerging Diseases, 1006, Tunis, Tunisia	Sana Ferjani, Mouna Ben Sassi, Zaineb Hamzaoui, Salma Abid, Soumaya Kthiri, Manel Ben Sassi, Ines Medini, Sarra Chamam, Roua Ben Othmen, Hannene El Jabri, Emna Gaies, Riadh Daghfous, Sameh Trabelsi, Ilhem Boutiba-Ben Boubaker.
EPI_ISL_15298404	Beni Khalled	1-Laboratory of Microbiology, National Reference Lab, Charles Nicolle Hospital; 2-University of Tunis ElManar, Faculty of Medicine of Tunis, LR99ES09, Tunis, Tunisia	Clinical and Experimental Pharmacology Lab, LR16SP02, National Center of Pharmacovigilance, University of Tunis El Manar, Tunis, Tunisia. 2- Ministry of Health, National Observatory of New and Emerging Diseases, 1006, Tunis, Tunisia	Sana Ferjani, Mouna Ben Sassi, Zaineb Hamzaoui, Salma Abid, Soumaya Kthiri, Manel Ben Sassi, Ines Medini, Sarra Chamam, Roua Ben Othmen, Hannene El Jabri, Emna Gaies, Riadh Daghfous, Sameh Trabelsi, Ilhem Boutiba-Ben Boubaker.
EPI_ISL_15298405	Beni Khalled	1-Laboratory of Microbiology, National Reference Lab, Charles Nicolle Hospital; 2-University of Tunis ElManar, Faculty of Medicine of Tunis, LR99ES09, Tunis, Tunisia	Clinical and Experimental Pharmacology Lab, LR16SP02, National Center of Pharmacovigilance, University of Tunis El Manar, Tunis, Tunisia. 2- Ministry of Health, National Observatory of New and Emerging Diseases, 1006, Tunis, Tunisia	Sana Ferjani, Mouna Ben Sassi, Zaineb Hamzaoui, Salma Abid, Soumaya Kthiri, Manel Ben Sassi, Ines Medini, Sarra Chamam, Roua Ben Othmen, Hannene El Jabri, Emna Gaies, Riadh Daghfous, Sameh Trabelsi, Ilhem Boutiba-Ben Boubaker.
EPI_ISL_15298406	Grombelia	1-Laboratory of Microbiology, National Reference Lab, Charles Nicolle Hospital; 2-University of Tunis ElManar, Faculty of Medicine of Tunis, LR99ES09, Tunis, Tunisia	Clinical and Experimental Pharmacology Lab, LR16SP02, National Center of Pharmacovigilance, University of Tunis El Manar, Tunis, Tunisia. 2- Ministry of Health, National Observatory of New and Emerging Diseases, 1006, Tunis, Tunisia	Sana Ferjani, Mouna Ben Sassi, Zaineb Hamzaoui, Salma Abid, Soumaya Kthiri, Manel Ben Sassi, Ines Medini, Sarra Chamam, Roua Ben Othmen, Hannene El Jabri, Emna Gaies, Riadh Daghfous, Sameh Trabelsi, Ilhem Boutiba-Ben Boubaker.
EPI_ISL_15298407	Grombelia	1-Laboratory of Microbiology, National Reference Lab, Charles Nicolle Hospital; 2-University of Tunis ElManar, Faculty of Medicine of Tunis, LR99ES09, Tunis, Tunisia	Clinical and Experimental Pharmacology Lab, LR16SP02, National Center of Pharmacovigilance, University of Tunis El Manar, Tunis, Tunisia. 2- Ministry of Health, National Observatory of New and Emerging Diseases, 1006, Tunis, Tunisia	Sana Ferjani, Mouna Ben Sassi, Zaineb Hamzaoui, Salma Abid, Soumaya Kthiri, Manel Ben Sassi, Ines Medini, Sarra Chamam, Roua Ben Othmen, Hannene El Jabri, Emna Gaies, Riadh Daghfous, Sameh Trabelsi, Ilhem Boutiba-Ben Boubaker.
EPI_ISL_15298408	Kasserine	1-Laboratory Ward, National Bone Marrow Transplant Center 2-Tunis El Manar University, Faculty of Medicine of Tunis	Clinical and Experimental Pharmacology Lab, LR16SP02, National Center of Pharmacovigilance, University of Tunis El Manar, Tunis, Tunisia. 2- Ministry of Health, National Observatory of New and Emerging Diseases, 1006, Tunis, Tunisia	Sana Ferjani, Anis Raddaoui, Siwar Ferigui, Yosra Chebbi, Mouna Ben Sassi, Zaineb Hamzaoui, Salma Abid, Soumaya Kthiri, Manel Ben Sassi, Hannene El Jabri, Ines Medini, Sarra Chamam, Roua Ben Othmen, Emna Gaies, Riadh Daghfous, Sameh Trabelsi, Wafa Achour, Ilhem Boutiba-Ben Boubaker.
EPI_ISL_15298409	Kasserine	1-Laboratory Ward, National Bone Marrow Transplant Center 2-Tunis El Manar University, Faculty of Medicine of Tunis	Clinical and Experimental Pharmacology Lab, LR16SP02, National Center of Pharmacovigilance, University of Tunis El Manar, Tunis, Tunisia. 2- Ministry of Health, National Observatory of New and Emerging Diseases, 1006, Tunis, Tunisia	Sana Ferjani, Anis Raddaoui, Siwar Ferigui, Yosra Chebbi, Mouna Ben Sassi, Zaineb Hamzaoui, Salma Abid, Soumaya Kthiri, Manel Ben Sassi, Hannene El Jabri, Ines Medini, Sarra Chamam, Roua Ben Othmen, Emna Gaies, Riadh Daghfous, Sameh Trabelsi, Wafa Achour, Ilhem Boutiba-Ben Boubaker.
EPI_ISL_15298410	Kef	1-Laboratory of Microbiology and Biochemistry, Aziza Othmena Hospital; 2-University of Tunis ElManar, Faculty of Medicine of Tunis, LR16SP01, Tunis, Tunisia	Clinical and Experimental Pharmacology Lab, LR16SP02, National Center of Pharmacovigilance, University of Tunis El Manar, Tunis, Tunisia. 2- Ministry of Health, National Observatory of New and Emerging Diseases, 1006, Tunis, Tunisia	Sana Ferjani, Asma Thelmaoui, Manel Hamdoun, Hela Hannachi, Mouna Ben Sassi, Zaineb Hamzaoui, Salma Abid, Soumaya Kthiri, Manel Ben Sassi, Hannene El Jabri, Ines Medini, Sarra Chamam, Roua Ben Othmen, Emna Gaies, Riadh Daghfous, Sameh Trabelsi, Olfa Bahri, Ilhem Boutiba-Ben Boubaker.
EPI_ISL_15298411	Kef	1-Laboratory of Microbiology and Biochemistry, Aziza Othmena Hospital; 2-University of Tunis ElManar, Faculty of Medicine of Tunis, LR16SP01, Tunis, Tunisia	Clinical and Experimental Pharmacology Lab, LR16SP02, National Center of Pharmacovigilance, University of Tunis El Manar, Tunis, Tunisia. 2- Ministry of Health, National Observatory of New and Emerging Diseases, 1006, Tunis, Tunisia	Sana Ferjani, Asma Thelmaoui, Manel Hamdoun, Hela Hannachi, Mouna Ben Sassi, Zaineb Hamzaoui, Salma Abid, Soumaya Kthiri, Manel Ben Sassi, Hannene El Jabri, Ines Medini, Sarra Chamam, Roua Ben Othmen, Emna Gaies, Riadh Daghfous, Sameh Trabelsi, Olfa Bahri, Ilhem Boutiba-Ben Boubaker.
EPI_ISL_15298412	Kef	1-Laboratory of Microbiology and Biochemistry, Aziza Othmena Hospital; 2-University of Tunis ElManar, Faculty of Medicine of Tunis, LR16SP01, Tunis, Tunisia	Clinical and Experimental Pharmacology Lab, LR16SP02, National Center of Pharmacovigilance, University of Tunis El Manar, Tunis, Tunisia. 2- Ministry of Health, National Observatory of New and Emerging Diseases, 1006, Tunis, Tunisia	Sana Ferjani, Asma Thelmaoui, Manel Hamdoun, Hela Hannachi, Mouna Ben Sassi, Zaineb Hamzaoui, Salma Abid, Soumaya Kthiri, Manel Ben Sassi, Hannene El Jabri, Ines Medini, Sarra Chamam, Roua Ben Othmen, Emna Gaies, Riadh Daghfous, Sameh Trabelsi, Olfa Bahri, Ilhem Boutiba-Ben Boubaker.
EPI_ISL_15298413	Kef	1-Laboratory of Microbiology and Biochemistry, Aziza Othmena Hospital; 2-University of Tunis ElManar, Faculty of Medicine of Tunis, LR16SP01, Tunis, Tunisia	Clinical and Experimental Pharmacology Lab, LR16SP02, National Center of Pharmacovigilance, University of Tunis El Manar, Tunis, Tunisia. 2- Ministry of Health, National Observatory of New and Emerging Diseases, 1006, Tunis, Tunisia	Sana Ferjani, Asma Thelmaoui, Manel Hamdoun, Hela Hannachi, Mouna Ben Sassi, Zaineb Hamzaoui, Salma Abid, Soumaya Kthiri, Manel Ben Sassi, Hannene El Jabri, Ines Medini, Sarra Chamam, Roua Ben Othmen, Emna Gaies, Riadh Daghfous, Sameh Trabelsi, Olfa Bahri, Ilhem Boutiba-Ben Boubaker.
EPI_ISL_15298414	Kef	1-Laboratory of Microbiology and Biochemistry, Aziza Othmena Hospital; 2-University of Tunis ElManar, Faculty of Medicine of Tunis, LR16SP01, Tunis, Tunisia	Clinical and Experimental Pharmacology Lab, LR16SP02, National Center of Pharmacovigilance, University of Tunis El Manar, Tunis, Tunisia. 2- Ministry of Health, National Observatory of New and Emerging Diseases, 1006, Tunis, Tunisia	Sana Ferjani, Asma Thelmaoui, Manel Hamdoun, Hela Hannachi, Mouna Ben Sassi, Zaineb Hamzaoui, Salma Abid, Soumaya Kthiri, Manel Ben Sassi, Hannene El Jabri, Ines Medini, Sarra Chamam, Roua Ben Othmen, Emna Gaies, Riadh Daghfous, Sameh Trabelsi, Olfa Bahri, Ilhem Boutiba-Ben Boubaker.
EPI_ISL_15298415	Kef	1-Laboratory of Microbiology and Biochemistry, Aziza Othmena Hospital; 2-University of Tunis ElManar, Faculty of Medicine of Tunis, LR16SP01, Tunis, Tunisia	Clinical and Experimental Pharmacology Lab, LR16SP02, National Center of Pharmacovigilance, University of Tunis El Manar, Tunis, Tunisia. 2- Ministry of Health, National Observatory of New and Emerging Diseases, 1006, Tunis, Tunisia	Sana Ferjani, Asma Thelmaoui, Manel Hamdoun, Hela Hannachi, Mouna Ben Sassi, Zaineb Hamzaoui, Salma Abid, Soumaya Kthiri, Manel Ben Sassi, Hannene El Jabri, Ines Medini, Sarra Chamam, Roua Ben Othmen, Emna Gaies, Riadh Daghfous, Sameh Trabelsi, Olfa Bahri, Ilhem Boutiba-Ben Boubaker.
EPI_ISL_15298416	Kef	1-Laboratory of Microbiology and Biochemistry, Aziza Othmena Hospital; 2-University of Tunis ElManar, Faculty of Medicine of Tunis, LR16SP01, Tunis, Tunisia	Clinical and Experimental Pharmacology Lab, LR16SP02, National Center of Pharmacovigilance, University of Tunis El Manar, Tunis, Tunisia. 2- Ministry of Health, National Observatory of New and Emerging Diseases, 1006, Tunis, Tunisia	Sana Ferjani, Asma Thelmaoui, Manel Hamdoun, Hela Hannachi, Mouna Ben Sassi, Zaineb Hamzaoui, Salma Abid, Soumaya Kthiri, Manel Ben Sassi, Hannene El Jabri, Ines Medini, Sarra Chamam, Roua Ben Othmen, Emna Gaies, Riadh Daghfous, Sameh Trabelsi, Olfa Bahri, Ilhem Boutiba-Ben Boubaker.
EPI_ISL_15298417	Kef	1-Laboratory of Microbiology and Biochemistry, Aziza Othmena Hospital; 2-University of Tunis ElManar, Faculty of Medicine of Tunis, LR16SP01, Tunis, Tunisia	Clinical and Experimental Pharmacology Lab, LR16SP02, National Center of Pharmacovigilance, University of Tunis El Manar, Tunis, Tunisia. 2- Ministry of Health, National Observatory of New and Emerging Diseases, 1006, Tunis, Tunisia	Sana Ferjani, Asma Thelmaoui, Manel Hamdoun, Hela Hannachi, Mouna Ben Sassi, Zaineb Hamzaoui, Salma Abid, Soumaya Kthiri, Manel Ben Sassi, Hannene El Jabri, Ines Medini, Sarra Chamam, Roua Ben Othmen, Emna Gaies, Riadh Daghfous, Sameh Trabelsi, Olfa Bahri, Ilhem Boutiba-Ben Boubaker.
EPI_ISL_15298418	Kef	1-Laboratory of Microbiology and Biochemistry, Aziza Othmena Hospital; 2-University of Tunis ElManar, Faculty of Medicine of Tunis, LR16SP01, Tunis, Tunisia	Clinical and Experimental Pharmacology Lab, LR16SP02, National Center of Pharmacovigilance, University of Tunis El Manar, Tunis, Tunisia. 2- Ministry of Health, National Observatory of New and Emerging Diseases, 1006, Tunis, Tunisia	Sana Ferjani, Asma Thelmaoui, Manel Hamdoun, Hela Hannachi, Mouna Ben Sassi, Zaineb Hamzaoui, Salma Abid, Soumaya Kthiri, Manel Ben Sassi, Hannene El Jabri, Ines Medini, Sarra Chamam, Roua Ben Othmen, Emna Gaies, Riadh Daghfous, Sameh Trabelsi, Olfa Bahri, Ilhem Boutiba-Ben Boubaker.
EPI_ISL_15298419	Kef	1-Laboratory of Microbiology and Biochemistry, Aziza Othmena Hospital; 2-University of Tunis ElManar, Faculty of Medicine of Tunis, LR16SP01, Tunis, Tunisia	Clinical and Experimental Pharmacology Lab, LR16SP02, National Center of Pharmacovigilance, University of Tunis El Manar, Tunis, Tunisia. 2- Ministry of Health, National Observatory of New and Emerging Diseases, 1006, Tunis, Tunisia	Sana Ferjani, Asma Thelmaoui, Manel Hamdoun, Hela Hannachi, Mouna Ben Sassi, Zaineb Hamzaoui, Salma Abid, Soumaya Kthiri, Manel Ben Sassi, Hannene El Jabri, Ines Medini, Sarra Chamam, Roua Ben Othmen, Emna Gaies, Riadh Daghfous, Sameh Trabelsi, Olfa Bahri, Ilhem Boutiba-Ben Boubaker.
EPI_ISL_15298420	Kef	1-Laboratory of Microbiology and Biochemistry, Aziza Othmena Hospital; 2-University of Tunis ElManar, Faculty of Medicine of Tunis, LR16SP01, Tunis, Tunisia	Clinical and Experimental Pharmacology Lab, LR16SP02, National Center of Pharmacovigilance, University of Tunis El Manar, Tunis, Tunisia. 2- Ministry of Health, National Observatory of New and Emerging Diseases, 1006, Tunis, Tunisia	Sana Ferjani, Asma Thelmaoui, Manel Hamdoun, Hela Hannachi, Mouna Ben Sassi, Zaineb Hamzaoui, Salma Abid, Soumaya Kthiri, Manel Ben Sassi, Hannene El Jabri, Ines Medini, Sarra Chamam, Roua Ben Othmen, Emna Gaies, Riadh Daghfous, Sameh Trabelsi, Olfa Bahri, Ilhem Boutiba-Ben Boubaker.
EPI_ISL_15298421	Kef	1-Laboratory of Microbiology and Biochemistry, Aziza Othmena Hospital; 2-University of Tunis ElManar, Faculty of Medicine of Tunis, LR16SP01, Tunis, Tunisia	Clinical and Experimental Pharmacology Lab, LR16SP02, National Center of Pharmacovigilance, University of Tunis El Manar, Tunis, Tunisia. 2- Ministry of Health, National Observatory of New and Emerging Diseases, 1006, Tunis, Tunisia	Sana Ferjani, Asma Thelmaoui, Manel Hamdoun, Hela Hannachi, Mouna Ben Sassi, Zaineb Hamzaoui, Salma Abid, Soumaya Kthiri, Manel Ben Sassi, Hannene El Jabri, Ines Medini, Sarra Chamam, Roua Ben Othmen, Emna Gaies, Riadh Daghfous, Sameh Trabelsi, Olfa Bahri, Ilhem Boutiba-Ben Boubaker.
EPI_ISL_15298422	Kef	1-Laboratory of Microbiology and Biochemistry, Aziza Othmena Hospital; 2-University of Tunis ElManar, Faculty of Medicine of Tunis, LR16SP01, Tunis, Tunisia	Clinical and Experimental Pharmacology Lab, LR16SP02, National Center of Pharmacovigilance, University of Tunis El Manar, Tunis, Tunisia. 2- Ministry of Health, National Observatory of New and Emerging Diseases, 1006, Tunis, Tunisia	Sana Ferjani, Asma Thelmaoui, Manel Hamdoun, Hela Hannachi, Mouna Ben Sassi, Zaineb Hamzaoui, Salma Abid, Soumaya Kthiri, Manel Ben Sassi, Hannene El Jabri, Ines Medini, Sarra Chamam, Roua Ben Othmen, Emna Gaies, Riadh Daghfous, Sameh Trabelsi, Olfa Bahri, Ilhem Boutiba-Ben Boubaker.
EPI_ISL_15298423	Kef	1-Laboratory of Microbiology and Biochemistry, Aziza Othmena Hospital; 2-University of Tunis ElManar, Faculty of Medicine of Tunis, LR16SP01, Tunis, Tunisia	Clinical and Experimental Pharmacology Lab, LR16SP02, National Center of Pharmacovigilance, University of Tunis El Manar, Tunis, Tunisia. 2- Ministry of Health, National Observatory of New and Emerging Diseases, 1006, Tunis, Tunisia	Sana Ferjani, Asma Thelmaoui, Manel Hamdoun, Hela Hannachi, Mouna Ben Sassi, Zaineb Hamzaoui, Salma Abid, Soumaya Kthiri, Manel Ben Sassi, Hannene El Jabri, Ines Medini, Sarra Chamam, Roua Ben Othmen, Emna Gaies, Riadh Daghfous, Sameh Trabelsi, Olfa Bahri, Ilhem Boutiba-Ben Boubaker.
EPI_ISL_15298424	Kef	1-Laboratory of Microbiology and Biochemistry, Aziza Othmena Hospital; 2-University of Tunis ElManar, Faculty of Medicine of Tunis, LR16SP01, Tunis, Tunisia	Clinical and Experimental Pharmacology Lab, LR16SP02, National Center of Pharmacovigilance, University of Tunis El Manar, Tunis, Tunisia. 2- Ministry of Health, National Observatory of New and Emerging Diseases, 1006, Tunis, Tunisia	Sana Ferjani, Asma Thelmaoui, Manel Hamdoun, Hela Hannachi, Mouna Ben Sassi, Zaineb Hamzaoui, Salma Abid, Soumaya Kthiri, Manel Ben Sassi, Hannene El Jabri, Ines Medini, Sarra Chamam, Roua Ben Othmen, Emna Gaies, Riadh Daghfous, Sameh Trabelsi, Olfa Bahri, Ilhem Boutiba-Ben Boubaker.
EPI_ISL_15298425	Kef	1-Laboratory of Microbiology and Biochemistry, Aziza Othmena Hospital; 2-University of Tunis ElManar, Faculty of Medicine of Tunis, LR16SP01, Tunis, Tunisia	Clinical and Experimental Pharmacology Lab, LR16SP02, National Center of Pharmacovigilance, University of Tunis El Manar, Tunis, Tunisia. 2- Ministry of Health, National Observatory of New and Emerging Diseases, 1006, Tunis, Tunisia	Sana Ferjani, Asma Thelmaoui, Manel Hamdoun, Hela Hannachi, Mouna Ben Sassi, Zaineb Hamzaoui, Salma Abid, Soumaya Kthiri, Manel Ben Sassi, Hannene El Jabri, Ines Medini, Sarra Chamam, Roua Ben Othmen, Emna Gaies, Riadh Daghfous, Sameh Trabelsi, Olfa Bahri, Ilhem Boutiba-Ben Boubaker.
EPI_ISL_15298426	Kef	1-Laboratory of Microbiology and Biochemistry, Aziza Othmena Hospital; 2-University of Tunis ElManar, Faculty of Medicine of Tunis, LR16SP01, Tunis, Tunisia	Clinical and Experimental Pharmacology Lab, LR16SP02, National Center of Pharmacovigilance, University of Tunis El Manar, Tunis, Tunisia. 2- Ministry of Health, National Observatory of New and Emerging Diseases, 1006, Tunis, Tunisia	Sana Ferjani, Asma Thelmaoui, Manel Hamdoun, Hela Hannachi, Mouna Ben Sassi, Zaineb Hamzaoui, Salma Abid, Soumaya Kthiri, Manel Ben Sassi, Hannene El Jabri, Ines Medini, Sarra Chamam, Roua Ben Othmen, Emna Gaies, Riadh Daghfous, Sameh Trabelsi, Olfa Bahri, Ilhem Boutiba-Ben Boubaker.
EPI_ISL_15298427	Kef	1-Laboratory of Microbiology and Biochemistry, Aziza Othmena Hospital; 2-University of Tunis ElManar, Faculty of Medicine of Tunis, LR16SP01, Tunis, Tunisia	Clinical and Experimental Pharmacology Lab, LR16SP02, National Center of Pharmacovigilance, University of Tunis El Manar, Tunis, Tunisia. 2- Ministry of Health, National Observatory of New and Emerging Diseases, 1006, Tunis, Tunisia	Sana Ferjani, Asma Thelmaoui, Manel Hamdoun, Hela Hannachi, Mouna Ben Sassi, Zaineb Hamzaoui, Salma Abid, Soumaya Kthiri, Manel Ben Sassi, Hannene El Jabri, Ines Medini, Sarra Chamam, Roua Ben Othmen, Emna Gaies, Riadh Daghfous, Sameh Trabelsi, Olfa Bahri, Ilhem Boutiba-Ben Boubaker.
EPI_ISL_15298428	Kef	1-Laboratory of Microbiology and Biochemistry, Aziza Othmena Hospital; 2-University of Tunis ElManar, Faculty of Medicine of Tunis, LR16SP01, Tunis, Tunisia	Clinical and Experimental Pharmacology Lab, LR16SP02, National Center of Pharmacovigilance, University of Tunis El Manar, Tunis, Tunisia. 2- Ministry of Health, National Observatory of New and Emerging Diseases, 1006, Tunis, Tunisia	Sana Ferjani, Asma Thelmaoui, Manel Hamdoun, Hela Hannachi, Mouna Ben Sassi, Zaineb Hamzaoui, Salma Abid, Soumaya Kthiri, Manel Ben Sassi, Hannene El Jabri, Ines Medini, Sarra Chamam, Roua Ben Othmen, Emna Gaies, Riadh Daghfous, Sameh Trabelsi, Olfa Bahri, Ilhem Boutiba-Ben Boubaker.
EPI_ISL_15298429	Kef	1-Laboratory of Microbiology and Biochemistry, Aziza Othmena Hospital; 2-University of Tunis ElManar, Faculty of Medicine of Tunis, LR16SP01, Tunis, Tunisia	Clinical and Experimental Pharmacology Lab, LR16SP02, National Center of Pharmacovigilance, University of Tunis El Manar, Tunis, Tunisia. 2- Ministry of Health, National Observatory of New and Emerging Diseases, 1006, Tunis, Tunisia	Sana Ferjani, Asma Thelmaoui, Manel Hamdoun, Hela Hannachi, Mouna Ben Sassi, Zaineb Hamzaoui, Salma Abid, Soumaya Kthiri, Manel Ben Sassi, Hannene El Jabri, Ines Medini, Sarra Chamam, Roua Ben Othmen, Emna Gaies, Riadh Daghfous, Sameh Trabelsi, Olfa Bahri, Ilhem Boutiba-Ben Boubaker.
EPI_ISL_15298430	Korba	1-Laboratory of Microbiology, National Reference Lab, Charles Nicolle Hospital; 2-University of Tunis ElManar, Faculty of Medicine of Tunis, LR99ES09, Tunis, Tunisia	Clinical and Experimental Pharmacology Lab, LR16SP02, National Center of Pharmacovigilance, University of Tunis El Manar, Tunis, Tunisia. 2- Ministry of Health, National Observatory of New and Emerging Diseases, 1006, Tunis, Tunisia	Sana Ferjani, Mouna Ben Sassi, Zaineb Hamzaoui, Salma Abid, Soumaya Kthiri, Manel Ben Sassi, Ines Medini, Sarra Chamam, Roua Ben Othmen, Hannene El Jabri, Emna Gaies, Riadh Daghfous, Sameh Trabelsi, Ilhem Boutiba-Ben Boubaker.
EPI_ISL_15298431	Manzel Temim	1-Laboratory of Microbiology, National Reference Lab, Charles Nicolle Hospital; 2-University of Tunis ElManar, Faculty of Medicine of Tunis, LR99ES09, Tunis, Tunisia	Clinical and Experimental Pharmacology Lab, LR16SP02, National Center of Pharmacovigilance, University of Tunis El Manar, Tunis, Tunisia. 2- Ministry of Health, National Observatory of New and Emerging Diseases, 1006, Tunis, Tunisia	Sana Ferjani, Mouna Ben Sassi, Zaineb Hamzaoui, Salma Abid, Soumaya Kthiri, Manel Ben Sassi, Ines Medini, Sarra Chamam, Roua Ben Othmen, Hannene El Jabri, Emna Gaies, Riadh Daghfous, Sameh Trabelsi, Ilhem Boutiba-Ben Boubaker.
EPI_ISL_15298432	Medenine	1-Laboratory Ward, National Bone Marrow Transplant Center 2-Tunis El Manar University, Faculty of Medicine of Tunis	Clinical and Experimental Pharmacology Lab, LR16SP02, National Center of Pharmacovigilance, University of Tunis El Manar, Tunis, Tunisia. 2- Ministry of Health, National Observatory of New and Emerging Diseases, 1006, Tunis, Tunisia	Sana Ferjani, Anis Raddaoui, Siwar Ferigui, Yosra Chebbi, Mouna Ben Sassi, Zaineb Hamzaoui, Salma Abid, Soumaya Kthiri, Manel Ben Sassi, Hannene El Jabri, Ines Medini, Sarra Chamam, Roua Ben Othmen, Emna Gaies, Riadh Daghfous, Sameh Trabelsi, Wafa Achour, Ilhem Boutiba-Ben Boubaker.
EPI_ISL_15298433	Menzel Bouzelfa	1-Laboratory of Microbiology, National Reference Lab, Charles Nicolle Hospital; 2-University of Tunis ElManar, Faculty of Medicine of Tunis, LR99ES09, Tunis, Tunisia	Clinical and Experimental Pharmacology Lab, LR16SP02, National Center of Pharmacovigilance, University of Tunis El Manar, Tunis, Tunisia. 2- Ministry of Health, National Observatory of New and Emerging Diseases, 1006, Tunis, Tunisia	Sana Ferjani, Mouna Ben Sassi, Zaineb Hamzaoui, Salma Abid, Soumaya Kthiri, Manel Ben Sassi, Ines Medini, Sarra Chamam, Roua Ben Othmen, Hannene El Jabri, Emna Gaies, Riadh Daghfous, Sameh Trabelsi, Ilhem Boutiba-Ben Boubaker.
EPI_ISL_15298434	Menzel Bouzelfa	1-Laboratory of Microbiology, National Reference Lab, Charles Nicolle Hospital; 2-University of Tunis ElManar, Faculty of Medicine of Tunis, LR99ES09, Tunis, Tunisia	Clinical and Experimental Pharmacology Lab, LR16SP02, National Center of Pharmacovigilance, University of Tunis El Manar, Tunis, Tunisia. 2- Ministry of Health, National Observatory of New and Emerging Diseases, 1006, Tunis, Tunisia	Sana Ferjani, Mouna Ben Sassi, Zaineb Hamzaoui, Salma Abid, Soumaya Kthiri, Manel Ben Sassi, Ines Medini, Sarra Chamam, Roua Ben Othmen, Hannene El Jabri, Emna Gaies, Riadh Daghfous, Sameh Trabelsi, Ilhem Boutiba-Ben Boubaker.
EPI_ISL_15298435	Menzel Bouzelfa	1-Laboratory of Microbiology, National Reference Lab, Charles Nicolle Hospital; 2-University of Tunis ElManar, Faculty of Medicine of Tunis, LR99ES09, Tunis, Tunisia	Clinical and Experimental Pharmacology Lab, LR16SP02, National Center of Pharmacovigilance, University of Tunis El Manar, Tunis, Tunisia. 2- Ministry of Health, National Observatory of New and Emerging Diseases, 1006, Tunis, Tunisia	Sana Ferjani, Mouna Ben Sassi, Zaineb Hamzaoui, Salma Abid, Soumaya Kthiri, Manel Ben Sassi, Ines Medini, Sarra Chamam, Roua Ben Othmen, Hannene El Jabri, Emna Gaies, Riadh Daghfous, Sameh Trabelsi, Ilhem Boutiba-Ben Boubaker.
EPI_ISL_15298436	Menzel Bouzelfa	1-Laboratory of Microbiology, National Reference Lab, Charles Nicolle Hospital; 2-University of Tunis ElManar, Faculty of Medicine of Tunis, LR99ES09, Tunis, Tunisia	Clinical and Experimental Pharmacology Lab, LR16SP02, National Center of Pharmacovigilance, University of Tunis El Manar, Tunis, Tunisia. 2- Ministry of Health, National Observatory of New and Emerging Diseases, 1006, Tunis, Tunisia	Sana Ferjani, Mouna Ben Sassi, Zaineb Hamzaoui, Salma Abid, Soumaya Kthiri, Manel Ben Sassi, Ines Medini, Sarra Chamam, Roua Ben Othmen, Hannene El Jabri, Emna Gaies, Riadh Daghfous, Sameh Trabelsi, Ilhem Boutiba-Ben Boubaker.
EPI_ISL_15298437	Menzel Bouzelfa	1-Laboratory of Microbiology, National Reference Lab, Charles Nicolle Hospital; 2-University of Tunis ElManar, Faculty of Medicine of Tunis, LR99ES09, Tunis, Tunisia	Clinical and Experimental Pharmacology Lab, LR16SP02, National Center of Pharmacovigilance, University of Tunis El Manar, Tunis, Tunisia. 2- Ministry of Health, National Observatory of New and Emerging Diseases, 1006, Tunis, Tunisia	Sana Ferjani, Mouna Ben Sassi, Zaineb Hamzaoui, Salma Abid, Soumaya Kthiri, Manel Ben Sassi, Ines Medini, Sarra Chamam, Roua Ben Othmen, Hannene El Jabri, Emna Gaies, Riadh Daghfous, Sameh Trabelsi, Ilhem Boutiba-Ben Boubaker.
EPI_ISL_15298438	Menzel Bouzelfa	1-Laboratory of Microbiology, National Reference Lab, Charles Nicolle Hospital; 2-University of Tunis ElManar, Faculty of Medicine of Tunis, LR99ES09, Tunis, Tunisia	Clinical and Experimental Pharmacology Lab, LR16SP02, National Center of Pharmacovigilance, University of Tunis El Manar, Tunis, Tunisia. 2- Ministry of Health, National Observatory of New and Emerging Diseases, 1006, Tunis, Tunisia	Sana Ferjani, Mouna Ben Sassi, Zaineb Hamzaoui, Salma Abid, Soumaya Kthiri, Manel Ben Sassi, Ines Medini, Sarra Chamam, Roua Ben Othmen, Hannene El Jabri, Emna Gaies, Riadh Daghfous, Sameh Trabelsi, Ilhem Boutiba-Ben Boubaker.
EPI_ISL_15298439	Menzel Bouzelfa	1-Laboratory of Microbiology, National Reference Lab, Charles Nicolle Hospital; 2-University of Tunis ElManar, Faculty of Medicine of Tunis, LR99ES09, Tunis, Tunisia	Clinical and Experimental Pharmacology Lab, LR16SP02, National Center of Pharmacovigilance, University of Tunis El Manar, Tunis, Tunisia. 2- Ministry of Health, National Observatory of New and Emerging Diseases, 1006, Tunis, Tunisia	Sana Ferjani, Mouna Ben Sassi, Zaineb Hamzaoui, Salma Abid, Soumaya Kthiri, Manel Ben Sassi, Ines Medini, Sarra Chamam, Roua Ben Othmen, Hannene El Jabri, Emna Gaies, Riadh Daghfous, Sameh Trabelsi, Ilhem Boutiba-Ben Boubaker.
EPI_ISL_15298440	Menzel Temime	1-Laboratory of Microbiology, National Reference Lab, Charles Nicolle Hospital; 2-University of Tunis ElManar, Faculty of Medicine of Tunis, LR99ES09, Tunis, Tunisia	Clinical and Experimental Pharmacology Lab, LR16SP02, National Center of Pharmacovigilance, University of Tunis El Manar, Tunis, Tunisia. 2- Ministry of Health, National Observatory of New and Emerging Diseases, 1006, Tunis, Tunisia	Sana Ferjani, Mouna Ben Sassi, Zaineb Hamzaoui, Salma Abid, Soumaya Kthiri, Manel Ben Sassi, Ines Medini, Sarra Chamam, Roua Ben Othmen, Hannene El Jabri, Emna Gaies, Riadh Daghfous, Sameh Trabelsi, Ilhem Boutiba-Ben Boubaker.
EPI_ISL_15298441	Nabeul	1-Laboratory of Microbiology, National Reference Lab, Charles Nicolle Hospital; 2-University of Tunis ElManar, Faculty of Medicine of Tunis, LR99ES09, Tunis, Tunisia	Clinical and Experimental Pharmacology Lab, LR16SP02, National Center of Pharmacovigilance, University of Tunis El Manar, Tunis, Tunisia. 2- Ministry of Health, National Observatory of New and Emerging Diseases, 1006, Tunis, Tunisia	Sana Ferjani, Mouna Ben Sassi, Zaineb Hamzaoui, Salma Abid, Soumaya Kthiri, Manel Ben Sassi, Ines Medini, Sarra Chamam, Roua Ben Othmen, Hannene El Jabri, Emna Gaies, Riadh Daghfous, Sameh Trabelsi, Ilhem Boutiba-Ben Boubaker.
EPI_ISL_15298442	Nabeul	1-Laboratory of Microbiology, National Reference Lab, Charles Nicolle Hospital; 2-University of Tunis ElManar, Faculty of Medicine of Tunis, LR99ES09, Tunis, Tunisia	Clinical and Experimental Pharmacology Lab, LR16SP02, National Center of Pharmacovigilance, University of Tunis El Manar, Tunis, Tunisia. 2- Ministry of Health, National Observatory of New and Emerging Diseases, 1006, Tunis, Tunisia	Sana Ferjani, Mouna Ben Sassi, Zaineb Hamzaoui, Salma Abid, Soumaya Kthiri, Manel Ben Sassi, Ines Medini, Sarra Chamam, Roua Ben Othmen, Hannene El Jabri, Emna Gaies, Riadh Daghfous, Sameh Trabelsi, Ilhem Boutiba-Ben Boubaker.
EPI_ISL_15298443	Nabeul	1-Laboratory of Microbiology, National Reference Lab, Charles Nicolle Hospital; 2-University of Tunis ElManar, Faculty of Medicine of Tunis, LR99ES09, Tunis, Tunisia	Clinical and Experimental Pharmacology Lab, LR16SP02, National Center of Pharmacovigilance, University of Tunis El Manar, Tunis, Tunisia. 2- Ministry of Health, National Observatory of New and Emerging Diseases, 1006, Tunis, Tunisia	Sana Ferjani, Mouna Ben Sassi, Zaineb Hamzaoui, Salma Abid, Soumaya Kthiri, Manel Ben Sassi, Ines Medini, Sarra Chamam, Roua Ben Othmen, Hannene El Jabri, Emna Gaies, Riadh Daghfous, Sameh Trabelsi, Ilhem Boutiba-Ben Boubaker.
EPI_ISL_15298444	Nabeul	1-Laboratory of Microbiology, National Reference Lab, Charles Nicolle Hospital; 2-University of Tunis ElManar, Faculty of Medicine of Tunis, LR99ES09, Tunis, Tunisia	Clinical and Experimental Pharmacology Lab, LR16SP02, National Center of Pharmacovigilance, University of Tunis El Manar, Tunis, Tunisia. 2- Ministry of Health, National Observatory of New and Emerging Diseases, 1006, Tunis, Tunisia	Sana Ferjani, Mouna Ben Sassi, Zaineb Hamzaoui, Salma Abid, Soumaya Kthiri, Manel Ben Sassi, Ines Medini, Sarra Chamam, Roua Ben Othmen, Hannene El Jabri, Emna Gaies, Riadh Daghfous, Sameh Trabelsi, Ilhem Boutiba-Ben Boubaker.
EPI_ISL_15298445	Nabeul	Laboratory of Medical analysis Dorsaf Hriga	Clinical and Experimental Pharmacology Lab, LR16SP02, National Center of Pharmacovigilance, University of Tunis El Manar, Tunis, Tunisia. 2- Ministry of Health, National Observatory of New and Emerging Diseases, 1006, Tunis, Tunisia	Sana Ferjani, Mouna Ben Sassi, Dorsaf Hriga, Zaineb Hamzaoui, Salma Abid, Soumaya Kthiri, Manel Ben Sassi, Hannene El Jabri, Ines Medini, Sarra Chamam, Roua Ben Othmen, Emna Gaies, Riadh Daghfous, Sameh Trabelsi, Wafa Achour, Ilhem Boutiba-Ben Boubaker.
EPI_ISL_15298446	Nabeul	Laboratory of Medical analysis Dorsaf Hriga	Clinical and Experimental Pharmacology Lab, LR16SP02, National Center of Pharmacovigilance, University of Tunis El Manar, Tunis, Tunisia. 2- Ministry of Health, National Observatory of New and Emerging Diseases, 1006, Tunis, Tunisia	Sana Ferjani, Mouna Ben Sassi, Dorsaf Hriga, Zaineb Hamzaoui, Salma Abid, Soumaya Kthiri, Manel Ben Sassi, Hannene El Jabri, Ines Medini, Sarra Chamam, Roua Ben Othmen, Emna Gaies, Riadh Daghfous, Sameh Trabelsi, Wafa Achour, Ilhem Boutiba-Ben Boubaker.
EPI_ISL_15298447	Nabeul	Laboratory of Medical analysis Dorsaf Hriga	Clinical and Experimental Pharmacology Lab, LR16SP02, National Center of Pharmacovigilance, University of Tunis El Manar, Tunis, Tunisia. 2- Ministry of Health, National Observatory of New and Emerging Diseases, 1006, Tunis, Tunisia	Sana Ferjani, Mouna Ben Sassi, Dorsaf Hriga, Zaineb Hamzaoui, Salma Abid, Soumaya Kthiri, Manel Ben Sassi, Hannene El Jabri, Ines Medini, Sarra Chamam, Roua Ben Othmen, Emna Gaies, Riadh Daghfous, Sameh Trabelsi, Wafa Achour, Ilhem Boutiba-Ben Boubaker.
EPI_ISL_15298448	Nabeul	Laboratory of Medical analysis Dorsaf Hriga	Clinical and Experimental Pharmacology Lab, LR16SP02, National Center of Pharmacovigilance, University of Tunis El Manar, Tunis, Tunisia. 2- Ministry of Health, National Observatory of New and Emerging Diseases, 1006, Tunis, Tunisia	Sana Ferjani, Mouna Ben Sassi, Dorsaf Hriga, Zaineb Hamzaoui, Salma Abid, Soumaya Kthiri, Manel Ben Sassi, Hannene El Jabri, Ines Medini, Sarra Chamam, Roua Ben Othmen, Emna Gaies, Riadh Daghfous, Sameh Trabelsi, Wafa Achour, Ilhem Boutiba-Ben Boubaker.
EPI_ISL_15298449	Nabeul	Laboratory of Medical analysis Dorsaf Hriga	Clinical and Experimental Pharmacology Lab, LR16SP02, National Center of Pharmacovigilance, University of Tunis El Manar, Tunis, Tunisia. 2- Ministry of Health, National Observatory of New and Emerging Diseases, 1006, Tunis, Tunisia	Sana Ferjani, Mouna Ben Sassi, Dorsaf Hriga, Zaineb Hamzaoui, Salma Abid, Soumaya Kthiri, Manel Ben Sassi, Hannene El Jabri, Ines Medini, Sarra Chamam, Roua Ben Othmen, Emna Gaies, Riadh Daghfous, Sameh Trabelsi, Wafa Achour, Ilhem Boutiba-Ben Boubaker.
EPI_ISL_15298450	Nabeul	Laboratory of Medical analysis Dorsaf Hriga	Clinical and Experimental Pharmacology Lab, LR16SP02, National Center of Pharmacovigilance, University of Tunis El Manar, Tunis, Tunisia. 2- Ministry of Health, National Observatory of New and Emerging Diseases, 1006, Tunis, Tunisia	Sana Ferjani, Mouna Ben Sassi, Dorsaf Hriga, Zaineb Hamzaoui, Salma Abid, Soumaya Kthiri, Manel Ben Sassi, Hannene El Jabri, Ines Medini, Sarra Chamam, Roua Ben Othmen, Emna Gaies, Riadh Daghfous, Sameh Trabelsi, Wafa Achour, Ilhem Boutiba-Ben Boubaker.
EPI_ISL_15298451	Nabeul	Laboratory of Medical analysis Dorsaf Hriga	Clinical and Experimental Pharmacology Lab, LR16SP02, National Center of Pharmacovigilance, University of Tunis El Manar, Tunis, Tunisia. 2- Ministry of Health, National Observatory of New and Emerging Diseases, 1006, Tunis, Tunisia	Sana Ferjani, Mouna Ben Sassi, Dorsaf Hriga, Zaineb Hamzaoui, Salma Abid, Soumaya Kthiri, Manel Ben Sassi, Hannene El Jabri, Ines Medini, Sarra Chamam, Roua Ben Othmen, Emna Gaies, Riadh Daghfous, Sameh Trabelsi, Wafa Achour, Ilhem Boutiba-Ben Boubaker.
EPI_ISL_15298452	Nabeul	Laboratory of Medical analysis Dorsaf Hriga	Clinical and Experimental Pharmacology Lab, LR16SP02, National Center of Pharmacovigilance, University of Tunis El Manar, Tunis, Tunisia. 2- Ministry of Health, National Observatory of New and Emerging Diseases, 1006, Tunis, Tunisia	Sana Ferjani, Mouna Ben Sassi, Dorsaf Hriga, Zaineb Hamzaoui, Salma Abid, Soumaya Kthiri, Manel Ben Sassi, Hannene El Jabri, Ines Medini, Sarra Chamam, Roua Ben Othmen, Emna Gaies, Riadh Daghfous, Sameh Trabelsi, Wafa Achour, Ilhem Boutiba-Ben Boubaker.
EPI_ISL_15298453	Nabeul	1-Laboratory of Microbiology, National Reference Lab, Charles Nicolle Hospital; 2-University of Tunis ElManar, Faculty of Medicine of Tunis, LR99ES09, Tunis, Tunisia	Clinical and Experimental Pharmacology Lab, LR16SP02, National Center of Pharmacovigilance, University of Tunis El Manar, Tunis, Tunisia. 2- Ministry of Health, National Observatory of New and Emerging Diseases, 1006, Tunis, Tunisia	Sana Ferjani, Mouna Ben Sassi, Zaineb Hamzaoui, Salma Abid, Soumaya Kthiri, Manel Ben Sassi, Ines Medini, Sarra Chamam, Roua Ben Othmen, Hannene El Jabri, Emna Gaies, Riadh Daghfous, Sameh Trabelsi, Ilhem Boutiba-Ben Boubaker.
EPI_ISL_15298454	Nabeul	1-Laboratory of Microbiology, National Reference Lab, Charles Nicolle Hospital; 2-University of Tunis ElManar, Faculty of Medicine of Tunis, LR99ES09, Tunis, Tunisia	Clinical and Experimental Pharmacology Lab, LR16SP02, National Center of Pharmacovigilance, University of Tunis El Manar, Tunis, Tunisia. 2- Ministry of Health, National Observatory of New and Emerging Diseases, 1006, Tunis, Tunisia	Sana Ferjani, Mouna Ben Sassi, Zaineb Hamzaoui, Salma Abid, Soumaya Kthiri, Manel Ben Sassi, Ines Medini, Sarra Chamam, Roua Ben Othmen, Hannene El Jabri, Emna Gaies, Riadh Daghfous, Sameh Trabelsi, Ilhem Boutiba-Ben Boubaker.
EPI_ISL_15298455	Nabeul	1-Laboratory of Microbiology, National Reference Lab, Charles Nicolle Hospital; 2-University of Tunis ElManar, Faculty of Medicine of Tunis, LR99ES09, Tunis, Tunisia	Clinical and Experimental Pharmacology Lab, LR16SP02, National Center of Pharmacovigilance, University of Tunis El Manar, Tunis, Tunisia. 2- Ministry of Health, National Observatory of New and Emerging Diseases, 1006, Tunis, Tunisia	Sana Ferjani, Mouna Ben Sassi, Zaineb Hamzaoui, Salma Abid, Soumaya Kthiri, Manel Ben Sassi, Ines Medini, Sarra Chamam, Roua Ben Othmen, Hannene El Jabri, Emna Gaies, Riadh Daghfous, Sameh Trabelsi, Ilhem Boutiba-Ben Boubaker.
EPI_ISL_15298456	Nabeul	1-Laboratory of Microbiology, National Reference Lab, Charles Nicolle Hospital; 2-University of Tunis ElManar, Faculty of Medicine of Tunis, LR99ES09, Tunis, Tunisia	Clinical and Experimental Pharmacology Lab, LR16SP02, National Center of Pharmacovigilance, University of Tunis El Manar, Tunis, Tunisia. 2- Ministry of Health, National Observatory of New and Emerging Diseases, 1006, Tunis, Tunisia	Sana Ferjani, Mouna Ben Sassi, Zaineb Hamzaoui, Salma Abid, Soumaya Kthiri, Manel Ben Sassi, Ines Medini, Sarra Chamam, Roua Ben Othmen, Hannene El Jabri, Emna Gaies, Riadh Daghfous, Sameh Trabelsi, Ilhem Boutiba-Ben Boubaker.
EPI_ISL_15298457	Nabeul	1-Laboratory of Microbiology, National Reference Lab, Charles Nicolle Hospital; 2-University of Tunis ElManar, Faculty of Medicine of Tunis, LR99ES09, Tunis, Tunisia	Clinical and Experimental Pharmacology Lab, LR16SP02, National Center of Pharmacovigilance, University of Tunis El Manar, Tunis, Tunisia. 2- Ministry of Health, National Observatory of New and Emerging Diseases, 1006, Tunis, Tunisia	Sana Ferjani, Mouna Ben Sassi, Zaineb Hamzaoui, Salma Abid, Soumaya Kthiri, Manel Ben Sassi, Ines Medini, Sarra Chamam, Roua Ben Othmen, Hannene El Jabri, Emna Gaies, Riadh Daghfous, Sameh Trabelsi, Ilhem Boutiba-Ben Boubaker.
EPI_ISL_15298458	Nabeul	1-Laboratory of Microbiology, National Reference Lab, Charles Nicolle Hospital; 2-University of Tunis ElManar, Faculty of Medicine of Tunis, LR99ES09, Tunis, Tunisia	Clinical and Experimental Pharmacology Lab, LR16SP02, National Center of Pharmacovigilance, University of Tunis El Manar, Tunis, Tunisia. 2- Ministry of Health, National Observatory of New and Emerging Diseases, 1006, Tunis, Tunisia	Sana Ferjani, Mouna Ben Sassi, Zaineb Hamzaoui, Salma Abid, Soumaya Kthiri, Manel Ben Sassi, Ines Medini, Sarra Chamam, Roua Ben Othmen, Hannene El Jabri, Emna Gaies, Riadh Daghfous, Sameh Trabelsi, Ilhem Boutiba-Ben Boubaker.
EPI_ISL_15298459	Soliman	1-Laboratory of Microbiology, National Reference Lab, Charles Nicolle Hospital; 2-University of Tunis ElManar, Faculty of Medicine of Tunis, LR99ES09, Tunis, Tunisia	Clinical and Experimental Pharmacology Lab, LR16SP02, National Center of Pharmacovigilance, University of Tunis El Manar, Tunis, Tunisia. 2- Ministry of Health, National Observatory of New and Emerging Diseases, 1006, Tunis, Tunisia	Sana Ferjani, Mouna Ben Sassi, Zaineb Hamzaoui, Salma Abid, Soumaya Kthiri, Manel Ben Sassi, Ines Medini, Sarra Chamam, Roua Ben Othmen, Hannene El Jabri, Emna Gaies, Riadh Daghfous, Sameh Trabelsi, Ilhem Boutiba-Ben Boubaker.
EPI_ISL_15298460	Tunis	Laboratory of Microbiology, La Rabta Hospital	Clinical and Experimental Pharmacology Lab, LR16SP02, National Center of Pharmacovigilance, University of Tunis El Manar, Tunis, Tunisia. 2- Ministry of Health, National Observatory of New and Emerging Diseases, 1006, Tunis, Tunisia	Sana Ferjani, Khaoula Khazzar, Amel Belgacem, Hajer Battikh, Mouna Ben Sassi, Zaineb Hamzaoui, Salma Abid, Soumaya Kthiri, Manel Ben Sassi, Hannene El Jabri, Ines Medini, Sarra Chamam, Roua Ben Othmen, Emna Gaies, Riadh Daghfous, Sameh Trabelsi, Mariem Zribi, Ilhem Boutiba-Ben Boubaker.
EPI_ISL_15298462	Tunis	Laboratory of Microbiology, La Rabta Hospital	Clinical and Experimental Pharmacology Lab, LR16SP02, National Center of Pharmacovigilance, University of Tunis El Manar, Tunis, Tunisia. 2- Ministry of Health, National Observatory of New and Emerging Diseases, 1006, Tunis, Tunisia	Sana Ferjani, Khaoula Khazzar, Amel Belgacem, Hajer Battikh, Mouna Ben Sassi, Zaineb Hamzaoui, Salma Abid, Soumaya Kthiri, Manel Ben Sassi, Hannene El Jabri, Ines Medini, Sarra Chamam, Roua Ben Othmen, Emna Gaies, Riadh Daghfous, Sameh Trabelsi, Mariem Zribi, Ilhem Boutiba-Ben Boubaker.
EPI_ISL_15298463	Tunis	Laboratory of Microbiology, La Rabta Hospital	Clinical and Experimental Pharmacology Lab, LR16SP02, National Center of Pharmacovigilance, University of Tunis El Manar, Tunis, Tunisia. 2- Ministry of Health, National Observatory of New and Emerging Diseases, 1006, Tunis, Tunisia	Sana Ferjani, Khaoula Khazzar, Amel Belgacem, Hajer Battikh, Mouna Ben Sassi, Zaineb Hamzaoui, Salma Abid, Soumaya Kthiri, Manel Ben Sassi, Hannene El Jabri, Ines Medini, Sarra Chamam, Roua Ben Othmen, Emna Gaies, Riadh Daghfous, Sameh Trabelsi, Mariem Zribi, Ilhem Boutiba-Ben Boubaker.
EPI_ISL_15298464	Tunis	Laboratory of Microbiology, La Rabta Hospital	Clinical and Experimental Pharmacology Lab, LR16SP02, National Center of Pharmacovigilance, University of Tunis El Manar, Tunis, Tunisia. 2- Ministry of Health, National Observatory of New and Emerging Diseases, 1006, Tunis, Tunisia	Sana Ferjani, Khaoula Khazzar, Amel Belgacem, Hajer Battikh, Mouna Ben Sassi, Zaineb Hamzaoui, Salma Abid, Soumaya Kthiri, Manel Ben Sassi, Hannene El Jabri, Ines Medini, Sarra Chamam, Roua Ben Othmen, Emna Gaies, Riadh Daghfous, Sameh Trabelsi, Mariem Zribi, Ilhem Boutiba-Ben Boubaker.
EPI_ISL_15298465	Tunis	Laboratory of Microbiology, La Rabta Hospital	Clinical and Experimental Pharmacology Lab, LR16SP02, National Center of Pharmacovigilance, University of Tunis El Manar, Tunis, Tunisia. 2- Ministry of Health, National Observatory of New and Emerging Diseases, 1006, Tunis, Tunisia	Sana Ferjani, Khaoula Khazzar, Amel Belgacem, Hajer Battikh, Mouna Ben Sassi, Zaineb Hamzaoui, Salma Abid, Soumaya Kthiri, Manel Ben Sassi, Hannene El Jabri, Ines Medini, Sarra Chamam, Roua Ben Othmen, Emna Gaies, Riadh Daghfous, Sameh Trabelsi, Mariem Zribi, Ilhem Boutiba-Ben Boubaker.
EPI_ISL_15298466	Tunis	Laboratory of Microbiology, La Rabta Hospital	Clinical and Experimental Pharmacology Lab, LR16SP02, National Center of Pharmacovigilance, University of Tunis El Manar, Tunis, Tunisia. 2- Ministry of Health, National Observatory of New and Emerging Diseases, 1006, Tunis, Tunisia	Sana Ferjani, Khaoula Khazzar, Amel Belgacem, Hajer Battikh, Mouna Ben Sassi, Zaineb Hamzaoui, Salma Abid, Soumaya Kthiri, Manel Ben Sassi, Hannene El Jabri, Ines Medini, Sarra Chamam, Roua Ben Othmen, Emna Gaies, Riadh Daghfous, Sameh Trabelsi, Mariem Zribi, Ilhem Boutiba-Ben Boubaker.
EPI_ISL_15298467	Tunis	Laboratory of Microbiology, La Rabta Hospital	Clinical and Experimental Pharmacology Lab, LR16SP02, National Center of Pharmacovigilance, University of Tunis El Manar, Tunis, Tunisia. 2- Ministry of Health, National Observatory of New and Emerging Diseases, 1006, Tunis, Tunisia	Sana Ferjani, Khaoula Khazzar, Amel Belgacem, Hajer Battikh, Mouna Ben Sassi, Zaineb Hamzaoui, Salma Abid, Soumaya Kthiri, Manel Ben Sassi, Hannene El Jabri, Ines Medini, Sarra Chamam, Roua Ben Othmen, Emna Gaies, Riadh Daghfous, Sameh Trabelsi, Mariem Zribi, Ilhem Boutiba-Ben Boubaker.
EPI_ISL_15298468	Tunis	Laboratory of Microbiology, La Rabta Hospital	Clinical and Experimental Pharmacology Lab, LR16SP02, National Center of Pharmacovigilance, University of Tunis El Manar, Tunis, Tunisia. 2- Ministry of Health, National Observatory of New and Emerging Diseases, 1006, Tunis, Tunisia	Sana Ferjani, Khaoula Khazzar, Amel Belgacem, Hajer Battikh, Mouna Ben Sassi, Zaineb Hamzaoui, Salma Abid, Soumaya Kthiri, Manel Ben Sassi, Hannene El Jabri, Ines Medini, Sarra Chamam, Roua Ben Othmen, Emna Gaies, Riadh Daghfous, Sameh Trabelsi, Mariem Zribi, Ilhem Boutiba-Ben Boubaker.
EPI_ISL_15298469	Tunis	Laboratory of Microbiology, La Rabta Hospital	Clinical and Experimental Pharmacology Lab, LR16SP02, National Center of Pharmacovigilance, University of Tunis El Manar, Tunis, Tunisia. 2- Ministry of Health, National Observatory of New and Emerging Diseases, 1006, Tunis, Tunisia	Sana Ferjani, Khaoula Khazzar, Amel Belgacem, Hajer Battikh, Mouna Ben Sassi, Zaineb Hamzaoui, Salma Abid, Soumaya Kthiri, Manel Ben Sassi, Hannene El Jabri, Ines Medini, Sarra Chamam, Roua Ben Othmen, Emna Gaies, Riadh Daghfous, Sameh Trabelsi, Mariem Zribi, Ilhem Boutiba-Ben Boubaker.
EPI_ISL_15298470	Tunis	Laboratory of Microbiology, La Rabta Hospital	Clinical and Experimental Pharmacology Lab, LR16SP02, National Center of Pharmacovigilance, University of Tunis El Manar, Tunis, Tunisia. 2- Ministry of Health, National Observatory of New and Emerging Diseases, 1006, Tunis, Tunisia	Sana Ferjani, Khaoula Khazzar, Amel Belgacem, Hajer Battikh, Mouna Ben Sassi, Zaineb Hamzaoui, Salma Abid, Soumaya Kthiri, Manel Ben Sassi, Hannene El Jabri, Ines Medini, Sarra Chamam, Roua Ben Othmen, Emna Gaies, Riadh Daghfous, Sameh Trabelsi, Mariem Zribi, Ilhem Boutiba-Ben Boubaker.
EPI_ISL_15298471	Tunis	1-Laboratory of Microbiology, National Reference Lab, Charles Nicolle Hospital; 2-University of Tunis ElManar, Faculty of Medicine of Tunis, LR99ES09, Tunis, Tunisia	Clinical and Experimental Pharmacology Lab, LR16SP02, National Center of Pharmacovigilance, University of Tunis El Manar, Tunis, Tunisia. 2- Ministry of Health, National Observatory of New and Emerging Diseases, 1006, Tunis, Tunisia	Sana Ferjani, Mouna Ben Sassi, Zaineb Hamzaoui, Salma Abid, Soumaya Kthiri, Manel Ben Sassi, Ines Medini, Sarra Chamam, Roua Ben Othmen, Hannene El Jabri, Emna Gaies, Riadh Daghfous, Sameh Trabelsi, Ilhem Boutiba-Ben Boubaker.
EPI_ISL_15298472	Tunis	1-Laboratory of Microbiology and Biochemistry, Aziza Othmena Hospital; 2-University of Tunis ElManar, Faculty of Medicine of Tunis, LR16SP01, Tunis, Tunisia	Clinical and Experimental Pharmacology Lab, LR16SP02, National Center of Pharmacovigilance, University of Tunis El Manar, Tunis, Tunisia. 2- Ministry of Health, National Observatory of New and Emerging Diseases, 1006, Tunis, Tunisia	Sana Ferjani, Asma Thelmaoui, Manel Hamdoun, Hela Hannachi, Mouna Ben Sassi, Zaineb Hamzaoui, Salma Abid, Soumaya Kthiri, Manel Ben Sassi, Hannene El Jabri, Ines Medini, Sarra Chamam, Roua Ben Othmen, Emna Gaies, Riadh Daghfous, Sameh Trabelsi, Olfa Bahri, Ilhem Boutiba-Ben Boubaker.
EPI_ISL_15298473	Tunis	1-Laboratory of Microbiology, National Reference Lab, Charles Nicolle Hospital; 2-University of Tunis ElManar, Faculty of Medicine of Tunis, LR99ES09, Tunis, Tunisia	Clinical and Experimental Pharmacology Lab, LR16SP02, National Center of Pharmacovigilance, University of Tunis El Manar, Tunis, Tunisia. 2- Ministry of Health, National Observatory of New and Emerging Diseases, 1006, Tunis, Tunisia	Sana Ferjani, Mouna Ben Sassi, Zaineb Hamzaoui, Salma Abid, Soumaya Kthiri, Manel Ben Sassi, Ines Medini, Sarra Chamam, Roua Ben Othmen, Hannene El Jabri, Emna Gaies, Riadh Daghfous, Sameh Trabelsi, Ilhem Boutiba-Ben Boubaker.
EPI_ISL_15298475	Tunis	1-Laboratory of Microbiology, National Reference Lab, Charles Nicolle Hospital; 2-University of Tunis ElManar, Faculty of Medicine of Tunis, LR99ES09, Tunis, Tunisia	Clinical and Experimental Pharmacology Lab, LR16SP02, National Center of Pharmacovigilance, University of Tunis El Manar, Tunis, Tunisia. 2- Ministry of Health, National Observatory of New and Emerging Diseases, 1006, Tunis, Tunisia	Sana Ferjani, Mouna Ben Sassi, Zaineb Hamzaoui, Salma Abid, Soumaya Kthiri, Manel Ben Sassi, Ines Medini, Sarra Chamam, Roua Ben Othmen, Hannene El Jabri, Emna Gaies, Riadh Daghfous, Sameh Trabelsi, Ilhem Boutiba-Ben Boubaker.
EPI_ISL_15298476	Tunis	1-Laboratory of Microbiology, National Reference Lab, Charles Nicolle Hospital; 2-University of Tunis ElManar, Faculty of Medicine of Tunis, LR99ES09, Tunis, Tunisia	Clinical and Experimental Pharmacology Lab, LR16SP02, National Center of Pharmacovigilance, University of Tunis El Manar, Tunis, Tunisia. 2- Ministry of Health, National Observatory of New and Emerging Diseases, 1006, Tunis, Tunisia	Sana Ferjani, Mouna Ben Sassi, Zaineb Hamzaoui, Salma Abid, Soumaya Kthiri, Manel Ben Sassi, Ines Medini, Sarra Chamam, Roua Ben Othmen, Hannene El Jabri, Emna Gaies, Riadh Daghfous, Sameh Trabelsi, Ilhem Boutiba-Ben Boubaker.
EPI_ISL_15298477	Tunis	1-Laboratory of Microbiology, National Reference Lab, Charles Nicolle Hospital; 2-University of Tunis ElManar, Faculty of Medicine of Tunis, LR99ES09, Tunis, Tunisia	Clinical and Experimental Pharmacology Lab, LR16SP02, National Center of Pharmacovigilance, University of Tunis El Manar, Tunis, Tunisia. 2- Ministry of Health, National Observatory of New and Emerging Diseases, 1006, Tunis, Tunisia	Sana Ferjani, Mouna Ben Sassi, Zaineb Hamzaoui, Salma Abid, Soumaya Kthiri, Manel Ben Sassi, Ines Medini, Sarra Chamam, Roua Ben Othmen, Hannene El Jabri, Emna Gaies, Riadh Daghfous, Sameh Trabelsi, Ilhem Boutiba-Ben Boubaker.
EPI_ISL_15298478	Tunis	1-Laboratory Ward, National Bone Marrow Transplant Center 2-Tunis El Manar University, Faculty of Medicine of Tunis	Clinical and Experimental Pharmacology Lab, LR16SP02, National Center of Pharmacovigilance, University of Tunis El Manar, Tunis, Tunisia. 2- Ministry of Health, National Observatory of New and Emerging Diseases, 1006, Tunis, Tunisia	Sana Ferjani, Anis Raddaoui, Siwar Ferigui, Yosra Chebbi, Mouna Ben Sassi, Zaineb Hamzaoui, Salma Abid, Soumaya Kthiri, Manel Ben Sassi, Hannene El Jabri, Ines Medini, Sarra Chamam, Roua Ben Othmen, Emna Gaies, Riadh Daghfous, Sameh Trabelsi, Wafa Achour, Ilhem Boutiba-Ben Boubaker.
EPI_ISL_15298479	Tunis	1-Laboratory Ward, National Bone Marrow Transplant Center 2-Tunis El Manar University, Faculty of Medicine of Tunis	Clinical and Experimental Pharmacology Lab, LR16SP02, National Center of Pharmacovigilance, University of Tunis El Manar, Tunis, Tunisia. 2- Ministry of Health, National Observatory of New and Emerging Diseases, 1006, Tunis, Tunisia	Sana Ferjani, Anis Raddaoui, Siwar Ferigui, Yosra Chebbi, Mouna Ben Sassi, Zaineb Hamzaoui, Salma Abid, Soumaya Kthiri, Manel Ben Sassi, Hannene El Jabri, Ines Medini, Sarra Chamam, Roua Ben Othmen, Emna Gaies, Riadh Daghfous, Sameh Trabelsi, Wafa Achour, Ilhem Boutiba-Ben Boubaker.
EPI_ISL_15298480	Tunis	1-Laboratory of Microbiology, National Reference Lab, Charles Nicolle Hospital; 2-University of Tunis ElManar, Faculty of Medicine of Tunis, LR99ES09, Tunis, Tunisia	Clinical and Experimental Pharmacology Lab, LR16SP02, National Center of Pharmacovigilance, University of Tunis El Manar, Tunis, Tunisia. 2- Ministry of Health, National Observatory of New and Emerging Diseases, 1006, Tunis, Tunisia	Sana Ferjani, Mouna Ben Sassi, Zaineb Hamzaoui, Salma Abid, Soumaya Kthiri, Manel Ben Sassi, Ines Medini, Sarra Chamam, Roua Ben Othmen, Hannene El Jabri, Emna Gaies, Riadh Daghfous, Sameh Trabelsi, Ilhem Boutiba-Ben Boubaker.
EPI_ISL_15298481	Tunis	1-Laboratory of Microbiology, National Reference Lab, Charles Nicolle Hospital; 2-University of Tunis ElManar, Faculty of Medicine of Tunis, LR99ES09, Tunis, Tunisia	Clinical and Experimental Pharmacology Lab, LR16SP02, National Center of Pharmacovigilance, University of Tunis El Manar, Tunis, Tunisia. 2- Ministry of Health, National Observatory of New and Emerging Diseases, 1006, Tunis, Tunisia	Sana Ferjani, Mouna Ben Sassi, Zaineb Hamzaoui, Salma Abid, Soumaya Kthiri, Manel Ben Sassi, Ines Medini, Sarra Chamam, Roua Ben Othmen, Hannene El Jabri, Emna Gaies, Riadh Daghfous, Sameh Trabelsi, Ilhem Boutiba-Ben Boubaker.
EPI_ISL_15298482	Tunis	1-Laboratory of Microbiology, National Reference Lab, Charles Nicolle Hospital; 2-University of Tunis ElManar, Faculty of Medicine of Tunis, LR99ES09, Tunis, Tunisia	Clinical and Experimental Pharmacology Lab, LR16SP02, National Center of Pharmacovigilance, University of Tunis El Manar, Tunis, Tunisia. 2- Ministry of Health, National Observatory of New and Emerging Diseases, 1006, Tunis, Tunisia	Sana Ferjani, Mouna Ben Sassi, Zaineb Hamzaoui, Salma Abid, Soumaya Kthiri, Manel Ben Sassi, Ines Medini, Sarra Chamam, Roua Ben Othmen, Hannene El Jabri, Emna Gaies, Riadh Daghfous, Sameh Trabelsi, Ilhem Boutiba-Ben Boubaker.
EPI_ISL_15298483	Tunis	1-Laboratory of Microbiology, National Reference Lab, Charles Nicolle Hospital; 2-University of Tunis ElManar, Faculty of Medicine of Tunis, LR99ES09, Tunis, Tunisia	Clinical and Experimental Pharmacology Lab, LR16SP02, National Center of Pharmacovigilance, University of Tunis El Manar, Tunis, Tunisia. 2- Ministry of Health, National Observatory of New and Emerging Diseases, 1006, Tunis, Tunisia	Sana Ferjani, Mouna Ben Sassi, Zaineb Hamzaoui, Salma Abid, Soumaya Kthiri, Manel Ben Sassi, Ines Medini, Sarra Chamam, Roua Ben Othmen, Hannene El Jabri, Emna Gaies, Riadh Daghfous, Sameh Trabelsi, Ilhem Boutiba-Ben Boubaker.
EPI_ISL_15298484	Tunis	1-Laboratory of Microbiology, National Reference Lab, Charles Nicolle Hospital; 2-University of Tunis ElManar, Faculty of Medicine of Tunis, LR99ES09, Tunis, Tunisia	Clinical and Experimental Pharmacology Lab, LR16SP02, National Center of Pharmacovigilance, University of Tunis El Manar, Tunis, Tunisia. 2- Ministry of Health, National Observatory of New and Emerging Diseases, 1006, Tunis, Tunisia	Sana Ferjani, Mouna Ben Sassi, Zaineb Hamzaoui, Salma Abid, Soumaya Kthiri, Manel Ben Sassi, Ines Medini, Sarra Chamam, Roua Ben Othmen, Hannene El Jabri, Emna Gaies, Riadh Daghfous, Sameh Trabelsi, Ilhem Boutiba-Ben Boubaker.
EPI_ISL_16185798	Tunis	Laboratoire de Virologie Clinique, Institut Pasteur de Tunis	Laboratoire de Virologie Clinique, Institut Pasteur de Tunis	Haddad-Boubaker Sondes, Fares Wasfi, Chouikha Anissa, Gdoura Mariem, Triki Henda
EPI_ISL_16185799	Tunis	Laboratoire de Virologie Clinique, Institut Pasteur de Tunis	Laboratoire de Virologie Clinique, Institut Pasteur de Tunis	Haddad-Boubaker Sondes, Fares Wasfi, Chouikha Anissa, Gdoura Mariem, Triki Henda
EPI_ISL_16185800	Tunis	Laboratoire de Virologie Clinique, Institut Pasteur de Tunis	Laboratoire de Virologie Clinique, Institut Pasteur de Tunis	Haddad-Boubaker Sondes, Fares Wasfi, Chouikha Anissa, Gdoura Mariem, Triki Henda
EPI_ISL_16185801	Tunis	Laboratoire de Virologie Clinique, Institut Pasteur de Tunis	Laboratoire de Virologie Clinique, Institut Pasteur de Tunis	Haddad-Boubaker Sondes, Fares Wasfi, Chouikha Anissa, Gdoura Mariem, Triki Henda
EPI_ISL_16185802	Tunis	Laboratoire de Virologie Clinique, Institut Pasteur de Tunis	Laboratoire de Virologie Clinique, Institut Pasteur de Tunis	Haddad-Boubaker Sondes, Fares Wasfi, Chouikha Anissa, Gdoura Mariem, Triki Henda
EPI_ISL_16185803	Tunis	Laboratoire de Virologie Clinique, Institut Pasteur de Tunis	Laboratoire de Virologie Clinique, Institut Pasteur de Tunis	Haddad-Boubaker Sondes, Fares Wasfi, Chouikha Anissa, Gdoura Mariem, Triki Henda
EPI_ISL_16185804	Tunis	Laboratoire de Virologie Clinique, Institut Pasteur de Tunis	Laboratoire de Virologie Clinique, Institut Pasteur de Tunis	Haddad-Boubaker Sondes, Fares Wasfi, Chouikha Anissa, Gdoura Mariem, Triki Henda
EPI_ISL_16185805	Tunis	Laboratoire de Virologie Clinique, Institut Pasteur de Tunis	Laboratoire de Virologie Clinique, Institut Pasteur de Tunis	Haddad-Boubaker Sondes, Fares Wasfi, Chouikha Anissa, Gdoura Mariem, Triki Henda
EPI_ISL_16185806	Tunis	Laboratoire de Virologie Clinique, Institut Pasteur de Tunis	Laboratoire de Virologie Clinique, Institut Pasteur de Tunis	Haddad-Boubaker Sondes, Fares Wasfi, Chouikha Anissa, Gdoura Mariem, Triki Henda
EPI_ISL_16185807	Tunis	Laboratoire de Virologie Clinique, Institut Pasteur de Tunis	Laboratoire de Virologie Clinique, Institut Pasteur de Tunis	Haddad-Boubaker Sondes, Fares Wasfi, Chouikha Anissa, Gdoura Mariem, Triki Henda
EPI_ISL_16185808	Tunis	Laboratoire de Virologie Clinique, Institut Pasteur de Tunis	Laboratoire de Virologie Clinique, Institut Pasteur de Tunis	Haddad-Boubaker Sondes, Fares Wasfi, Chouikha Anissa, Gdoura Mariem, Triki Henda
EPI_ISL_16185809	Tunis	Laboratoire de Virologie Clinique, Institut Pasteur de Tunis	Laboratoire de Virologie Clinique, Institut Pasteur de Tunis	Haddad-Boubaker Sondes, Fares Wasfi, Chouikha Anissa, Gdoura Mariem, Triki Henda
EPI_ISL_16185811	Tunis	Laboratoire de Virologie Clinique, Institut Pasteur de Tunis	Laboratoire de Virologie Clinique, Institut Pasteur de Tunis	Haddad-Boubaker Sondes, Fares Wasfi, Chouikha Anissa, Gdoura Mariem, Triki Henda
EPI_ISL_16185812	Tunis	Laboratoire de Virologie Clinique, Institut Pasteur de Tunis	Laboratoire de Virologie Clinique, Institut Pasteur de Tunis	Haddad-Boubaker Sondes, Fares Wasfi, Chouikha Anissa, Gdoura Mariem, Triki Henda
EPI_ISL_16185813	Tunis	Laboratoire de Virologie Clinique, Institut Pasteur de Tunis	Laboratoire de Virologie Clinique, Institut Pasteur de Tunis	Haddad-Boubaker Sondes, Fares Wasfi, Chouikha Anissa, Gdoura Mariem, Triki Henda
EPI_ISL_16185814	Tunis	Laboratoire de Virologie Clinique, Institut Pasteur de Tunis	Laboratoire de Virologie Clinique, Institut Pasteur de Tunis	Haddad-Boubaker Sondes, Fares Wasfi, Chouikha Anissa, Gdoura Mariem, Triki Henda
EPI_ISL_16185815	Tunis	Laboratoire de Virologie Clinique, Institut Pasteur de Tunis	Laboratoire de Virologie Clinique, Institut Pasteur de Tunis	Haddad-Boubaker Sondes, Fares Wasfi, Chouikha Anissa, Gdoura Mariem, Triki Henda
EPI_ISL_16185816	Tunis	Laboratoire de Virologie Clinique, Institut Pasteur de Tunis	Laboratoire de Virologie Clinique, Institut Pasteur de Tunis	Haddad-Boubaker Sondes, Fares Wasfi, Chouikha Anissa, Gdoura Mariem, Triki Henda
EPI_ISL_16185817	Tunis	Laboratoire de Virologie Clinique, Institut Pasteur de Tunis	Laboratoire de Virologie Clinique, Institut Pasteur de Tunis	Haddad-Boubaker Sondes, Fares Wasfi, Chouikha Anissa, Gdoura Mariem, Triki Henda
EPI_ISL_16185818	Tunis	Laboratoire de Virologie Clinique, Institut Pasteur de Tunis	Laboratoire de Virologie Clinique, Institut Pasteur de Tunis	Haddad-Boubaker Sondes, Fares Wasfi, Chouikha Anissa, Gdoura Mariem, Triki Henda
EPI_ISL_16185819	Tunis	Laboratoire de Virologie Clinique, Institut Pasteur de Tunis	Laboratoire de Virologie Clinique, Institut Pasteur de Tunis	Haddad-Boubaker Sondes, Fares Wasfi, Chouikha Anissa, Gdoura Mariem, Triki Henda
EPI_ISL_16185820	Tunis	Laboratoire de Virologie Clinique, Institut Pasteur de Tunis	Laboratoire de Virologie Clinique, Institut Pasteur de Tunis	Haddad-Boubaker Sondes, Fares Wasfi, Chouikha Anissa, Gdoura Mariem, Triki Henda
EPI_ISL_16185821	Tunis	Laboratoire de Virologie Clinique, Institut Pasteur de Tunis	Laboratoire de Virologie Clinique, Institut Pasteur de Tunis	Haddad-Boubaker Sondes, Fares Wasfi, Chouikha Anissa, Gdoura Mariem, Triki Henda
EPI_ISL_16185822	Tunis	Laboratoire de Virologie Clinique, Institut Pasteur de Tunis	Laboratoire de Virologie Clinique, Institut Pasteur de Tunis	Fares Wasfi, Haddad-Boubaker Sondes, Chouikha Anissa, Gdoura Mariem, Triki Henda
EPI_ISL_16185823	Tunis	Laboratoire de Virologie Clinique, Institut Pasteur de Tunis	Laboratoire de Virologie Clinique, Institut Pasteur de Tunis	Haddad-Boubaker Sondes, Fares Wasfi, Chouikha Anissa, Gdoura Mariem, Triki Henda
EPI_ISL_16185824	Tunis	Laboratoire de Virologie Clinique, Institut Pasteur de Tunis	Laboratoire de Virologie Clinique, Institut Pasteur de Tunis	Haddad-Boubaker Sondes, Fares Wasfi, Chouikha Anissa, Gdoura Mariem, Triki Henda
EPI_ISL_16185825	Tunis	Laboratoire de Virologie Clinique, Institut Pasteur de Tunis	Laboratoire de Virologie Clinique, Institut Pasteur de Tunis	Haddad-Boubaker Sondes, Fares Wasfi, Chouikha Anissa, Gdoura Mariem, Triki Henda
EPI_ISL_16185826	Tunis	Laboratoire de Virologie Clinique, Institut Pasteur de Tunis	Laboratoire de Virologie Clinique, Institut Pasteur de Tunis	Haddad-Boubaker Sondes, Fares Wasfi, Chouikha Anissa, Gdoura Mariem, Triki Henda
EPI_ISL_16185827	Tunis	Laboratoire de Virologie Clinique, Institut Pasteur de Tunis	Laboratoire de Virologie Clinique, Institut Pasteur de Tunis	Haddad-Boubaker Sondes, Fares Wasfi, Chouikha Anissa, Gdoura Mariem, Triki Henda
EPI_ISL_16185828	Tunis	Laboratoire de Virologie Clinique, Institut Pasteur de Tunis	Laboratoire de Virologie Clinique, Institut Pasteur de Tunis	Haddad-Boubaker Sondes, Fares Wasfi, Chouikha Anissa, Gdoura Mariem, Triki Henda
EPI_ISL_16185829	Tunis	Laboratoire de Virologie Clinique, Institut Pasteur de Tunis	Laboratoire de Virologie Clinique, Institut Pasteur de Tunis	Fares Wasfi, Haddad-Boubaker Sondes, Chouikha Anissa, Gdoura Mariem, Triki Henda
EPI_ISL_16185830	Tunis	Laboratoire de Virologie Clinique, Institut Pasteur de Tunis	Laboratoire de Virologie Clinique, Institut Pasteur de Tunis	Haddad-Boubaker Sondes, Fares Wasfi, Chouikha Anissa, Gdoura Mariem, Triki Henda
EPI_ISL_16185831	Tunis	Laboratoire de Virologie Clinique, Institut Pasteur de Tunis	Laboratoire de Virologie Clinique, Institut Pasteur de Tunis	Haddad-Boubaker Sondes, Fares Wasfi, Chouikha Anissa, Gdoura Mariem, Triki Henda
EPI_ISL_16185832	Tunis	Laboratoire de Virologie Clinique, Institut Pasteur de Tunis	Laboratoire de Virologie Clinique, Institut Pasteur de Tunis	Haddad-Boubaker Sondes, Fares Wasfi, Chouikha Anissa, Gdoura Mariem, Triki Henda
EPI_ISL_16185833	Tunis	Laboratoire de Virologie Clinique, Institut Pasteur de Tunis	Laboratoire de Virologie Clinique, Institut Pasteur de Tunis	Haddad-Boubaker Sondes, Fares Wasfi, Chouikha Anissa, Gdoura Mariem, Triki Henda
EPI_ISL_16185834	Tunis	Laboratoire de Virologie Clinique, Institut Pasteur de Tunis	Laboratoire de Virologie Clinique, Institut Pasteur de Tunis	Haddad-Boubaker Sondes, Chouikha Anissa, Fares Wasfi, Gdoura Mariem, Triki Henda
EPI_ISL_16185835	Tunis	Laboratoire de Virologie Clinique, Institut Pasteur de Tunis	Laboratoire de Virologie Clinique, Institut Pasteur de Tunis	Haddad-Boubaker Sondes, Chouikha Anissa, Fares Wasfi, Gdoura Mariem, Triki Henda
EPI_ISL_16185836	Tunis	Laboratoire de Virologie Clinique, Institut Pasteur de Tunis	Laboratoire de Virologie Clinique, Institut Pasteur de Tunis	Haddad-Boubaker Sondes, Chouikha Anissa, Fares Wasfi, Gdoura Mariem, Triki Henda
EPI_ISL_16185837	Tunis	Laboratoire de Virologie Clinique, Institut Pasteur de Tunis	Laboratoire de Virologie Clinique, Institut Pasteur de Tunis	Haddad-Boubaker Sondes, Chouikha Anissa, Fares Wasfi, Gdoura Mariem, Triki Henda
EPI_ISL_16185838	Tunis	Laboratoire de Virologie Clinique, Institut Pasteur de Tunis	Laboratoire de Virologie Clinique, Institut Pasteur de Tunis	Haddad-Boubaker Sondes, Chouikha Anissa, Fares Wasfi, Gdoura Mariem, Triki Henda
EPI_ISL_16185839	Tunis	Laboratoire de Virologie Clinique, Institut Pasteur de Tunis	Laboratoire de Virologie Clinique, Institut Pasteur de Tunis	Haddad-Boubaker Sondes, Chouikha Anissa, Fares Wasfi, Gdoura Mariem, Triki Henda
EPI_ISL_16185840	Tunis	Laboratoire de Virologie Clinique, Institut Pasteur de Tunis	Laboratoire de Virologie Clinique, Institut Pasteur de Tunis	Haddad-Boubaker Sondes, Chouikha Anissa, Fares Wasfi, Gdoura Mariem, Triki Henda
EPI_ISL_16185841	Tunis	Laboratoire de Virologie Clinique, Institut Pasteur de Tunis	Laboratoire de Virologie Clinique, Institut Pasteur de Tunis	Haddad-Boubaker Sondes, Chouikha Anissa, Fares Wasfi, Gdoura Mariem, Triki Henda
EPI_ISL_16185842	Tunis	Laboratoire de Virologie Clinique, Institut Pasteur de Tunis	Laboratoire de Virologie Clinique, Institut Pasteur de Tunis	Haddad-Boubaker Sondes, Chouikha Anissa, Fares Wasfi, Gdoura Mariem, Triki Henda
EPI_ISL_16185843	Tunis	Laboratoire de Virologie Clinique, Institut Pasteur de Tunis	Laboratoire de Virologie Clinique, Institut Pasteur de Tunis	Haddad-Boubaker Sondes, Chouikha Anissa, Fares Wasfi, Gdoura Mariem, Triki Henda
EPI_ISL_16185844	Tunis	Laboratoire de Virologie Clinique, Institut Pasteur de Tunis	Laboratoire de Virologie Clinique, Institut Pasteur de Tunis	Haddad-Boubaker Sondes, Chouikha Anissa, Fares Wasfi, Gdoura Mariem, Triki Henda
EPI_ISL_16185845	Tunis	Laboratoire de Virologie Clinique, Institut Pasteur de Tunis	Laboratoire de Virologie Clinique, Institut Pasteur de Tunis	Haddad-Boubaker Sondes, Chouikha Anissa, Fares Wasfi, Gdoura Mariem, Triki Henda
EPI_ISL_16185846	Tunis	Laboratoire de Virologie Clinique, Institut Pasteur de Tunis	Laboratoire de Virologie Clinique, Institut Pasteur de Tunis	Haddad-Boubaker Sondes, Chouikha Anissa, Fares Wasfi, Gdoura Mariem, Triki Henda
EPI_ISL_16185847	Tunis	Laboratoire de Virologie Clinique, Institut Pasteur de Tunis	Laboratoire de Virologie Clinique, Institut Pasteur de Tunis	Haddad-Boubaker Sondes, Chouikha Anissa, Fares Wasfi, Gdoura Mariem, Triki Henda
EPI_ISL_16185848	Tunis	Laboratoire de Virologie Clinique, Institut Pasteur de Tunis	Laboratoire de Virologie Clinique, Institut Pasteur de Tunis	Haddad-Boubaker Sondes, Chouikha Anissa, Fares Wasfi, Gdoura Mariem, Triki Henda
EPI_ISL_16185849	Tunis	Laboratoire de Virologie Clinique, Institut Pasteur de Tunis	Laboratoire de Virologie Clinique, Institut Pasteur de Tunis	Haddad-Boubaker Sondes, Chouikha Anissa, Fares Wasfi, Gdoura Mariem, Triki Henda
EPI_ISL_16185850	Tunis	Laboratoire de Virologie Clinique, Institut Pasteur de Tunis	Laboratoire de Virologie Clinique, Institut Pasteur de Tunis	Haddad-Boubaker Sondes, Chouikha Anissa, Fares Wasfi, Gdoura Mariem, Triki Henda
EPI_ISL_16185851	Tunis	Laboratoire de Virologie Clinique, Institut Pasteur de Tunis	Laboratoire de Virologie Clinique, Institut Pasteur de Tunis	Haddad-Boubaker Sondes, Chouikha Anissa, Fares Wasfi, Gdoura Mariem, Triki Henda
EPI_ISL_16185852	Tunis	Laboratoire de Virologie Clinique, Institut Pasteur de Tunis	Laboratoire de Virologie Clinique, Institut Pasteur de Tunis	Haddad-Boubaker Sondes, Chouikha Anissa, Fares Wasfi, Gdoura Mariem, Triki Henda
EPI_ISL_16185853	Tunis	Laboratoire de Virologie Clinique, Institut Pasteur de Tunis	Laboratoire de Virologie Clinique, Institut Pasteur de Tunis	Fares Wasfi, Chouikha Anissa, Haddad-Boubaker Sondes, Gdoura Mariem, Triki Henda
EPI_ISL_16185854	Tunis	Laboratoire de Virologie Clinique, Institut Pasteur de Tunis	Laboratoire de Virologie Clinique, Institut Pasteur de Tunis	Haddad-Boubaker Sondes, Chouikha Anissa, Fares Wasfi, Gdoura Mariem, Triki Henda
EPI_ISL_16185855	Tunis	Laboratoire de Virologie Clinique, Institut Pasteur de Tunis	Laboratoire de Virologie Clinique, Institut Pasteur de Tunis	Haddad-Boubaker Sondes, Chouikha Anissa, Fares Wasfi, Gdoura Mariem, Triki Henda
EPI_ISL_16185856	Tunis	Laboratoire de Virologie Clinique, Institut Pasteur de Tunis	Laboratoire de Virologie Clinique, Institut Pasteur de Tunis	Haddad-Boubaker Sondes, Chouikha Anissa, Fares Wasfi, Gdoura Mariem, Triki Henda
EPI_ISL_16185857	Tunis	Laboratoire de Virologie Clinique, Institut Pasteur de Tunis	Laboratoire de Virologie Clinique, Institut Pasteur de Tunis	Haddad-Boubaker Sondes, Chouikha Anissa, Fares Wasfi, Gdoura Mariem, Triki Henda
EPI_ISL_16185858	Tunis	Laboratoire de Virologie Clinique, Institut Pasteur de Tunis	Laboratoire de Virologie Clinique, Institut Pasteur de Tunis	Haddad-Boubaker Sondes, Chouikha Anissa, Fares Wasfi, Gdoura Mariem, Triki Henda
EPI_ISL_16185859	Tunis	Laboratoire de Virologie Clinique, Institut Pasteur de Tunis	Laboratoire de Virologie Clinique, Institut Pasteur de Tunis	Haddad-Boubaker Sondes, Chouikha Anissa, Fares Wasfi, Gdoura Mariem, Triki Henda
EPI_ISL_16185860	Tunis	Laboratoire de Virologie Clinique, Institut Pasteur de Tunis	Laboratoire de Virologie Clinique, Institut Pasteur de Tunis	Haddad-Boubaker Sondes, Chouikha Anissa, Fares Wasfi, Gdoura Mariem, Triki Henda
EPI_ISL_16185861	Tunis	Laboratoire de Virologie Clinique, Institut Pasteur de Tunis	Laboratoire de Virologie Clinique, Institut Pasteur de Tunis	Haddad-Boubaker Sondes, Chouikha Anissa, Fares Wasfi, Gdoura Mariem, Triki Henda
EPI_ISL_16185862	Tunis	Laboratoire de Virologie Clinique, Institut Pasteur de Tunis	Laboratoire de Virologie Clinique, Institut Pasteur de Tunis	Haddad-Boubaker Sondes, Chouikha Anissa, Fares Wasfi, Gdoura Mariem, Triki Henda
EPI_ISL_16185863	Tunis	Laboratoire de Virologie Clinique, Institut Pasteur de Tunis	Laboratoire de Virologie Clinique, Institut Pasteur de Tunis	Haddad-Boubaker Sondes, Chouikha Anissa, Fares Wasfi, Gdoura Mariem, Triki Henda
EPI_ISL_16185864	Tunis	Laboratoire de Virologie Clinique, Institut Pasteur de Tunis	Laboratoire de Virologie Clinique, Institut Pasteur de Tunis	Haddad-Boubaker Sondes, Chouikha Anissa, Fares Wasfi, Gdoura Mariem, Triki Henda
EPI_ISL_16185865	Tunis	Laboratoire de Virologie Clinique, Institut Pasteur de Tunis	Laboratoire de Virologie Clinique, Institut Pasteur de Tunis	Haddad-Boubaker Sondes, Chouikha Anissa, Fares Wasfi, Gdoura Mariem, Triki Henda
EPI_ISL_16185866	Tunis	Laboratoire de Virologie Clinique, Institut Pasteur de Tunis	Laboratoire de Virologie Clinique, Institut Pasteur de Tunis	Fares Wasfi, Haddad-Boubaker Sondes, Chouikha Anissa, Gdoura Mariem, Triki Henda
EPI_ISL_16185867	Tunis	Laboratoire de Virologie Clinique, Institut Pasteur de Tunis	Laboratoire de Virologie Clinique, Institut Pasteur de Tunis	Chouikha Anissa, Haddad-Boubaker Sondes, Fares Wasfi, Gdoura Mariem, Triki Henda
EPI_ISL_16185868	Tunis	Laboratoire de Virologie Clinique, Institut Pasteur de Tunis	Laboratoire de Virologie Clinique, Institut Pasteur de Tunis	Chouikha Anissa, Haddad-Boubaker Sondes, Fares Wasfi, Gdoura Mariem, Triki Henda
EPI_ISL_16185869	Tunis	Laboratoire de Virologie Clinique, Institut Pasteur de Tunis	Laboratoire de Virologie Clinique, Institut Pasteur de Tunis	Chouikha Anissa, Haddad-Boubaker Sondes, Fares Wasfi, Gdoura Mariem, Triki Henda
EPI_ISL_16185870	Tunis	Laboratoire de Virologie Clinique, Institut Pasteur de Tunis	Laboratoire de Virologie Clinique, Institut Pasteur de Tunis	Chouikha Anissa, Haddad-Boubaker Sondes, Fares Wasfi, Gdoura Mariem, Triki Henda
EPI_ISL_16185871	Tunis	Laboratoire de Virologie Clinique, Institut Pasteur de Tunis	Laboratoire de Virologie Clinique, Institut Pasteur de Tunis	Chouikha Anissa, Haddad-Boubaker Sondes, Fares Wasfi, Gdoura Mariem, Triki Henda
EPI_ISL_16185872	Tunis	Laboratoire de Virologie Clinique, Institut Pasteur de Tunis	Laboratoire de Virologie Clinique, Institut Pasteur de Tunis	Chouikha Anissa, Haddad-Boubaker Sondes, Fares Wasfi, Gdoura Mariem, Triki Henda
EPI_ISL_16185873	Tunis	Laboratoire de Virologie Clinique, Institut Pasteur de Tunis	Laboratoire de Virologie Clinique, Institut Pasteur de Tunis	Chouikha Anissa, Haddad-Boubaker Sondes, Fares Wasfi, Gdoura Mariem, Triki Henda
EPI_ISL_16185874	Tunis	Laboratoire de Virologie Clinique, Institut Pasteur de Tunis	Laboratoire de Virologie Clinique, Institut Pasteur de Tunis	Chouikha Anissa, Haddad-Boubaker Sondes, Fares Wasfi, Gdoura Mariem, Triki Henda
EPI_ISL_16185875	Tunis	Laboratoire de Virologie Clinique, Institut Pasteur de Tunis	Laboratoire de Virologie Clinique, Institut Pasteur de Tunis	Chouikha Anissa, Haddad-Boubaker Sondes, Fares Wasfi, Gdoura Mariem, Triki Henda
EPI_ISL_16185876	Tunis	Laboratoire de Virologie Clinique, Institut Pasteur de Tunis	Laboratoire de Virologie Clinique, Institut Pasteur de Tunis	Chouikha Anissa, Haddad-Boubaker Sondes, Fares Wasfi, Gdoura Mariem, Triki Henda
EPI_ISL_16185877	Tunis	Laboratoire de Virologie Clinique, Institut Pasteur de Tunis	Laboratoire de Virologie Clinique, Institut Pasteur de Tunis	Chouikha Anissa, Haddad-Boubaker Sondes, Fares Wasfi, Gdoura Mariem, Triki Henda
EPI_ISL_16185878	Tunis	Laboratoire de Virologie Clinique, Institut Pasteur de Tunis	Laboratoire de Virologie Clinique, Institut Pasteur de Tunis	Chouikha Anissa, Haddad-Boubaker Sondes, Fares Wasfi, Gdoura Mariem, Triki Henda
EPI_ISL_16185879	Tunis	Laboratoire de Virologie Clinique, Institut Pasteur de Tunis	Laboratoire de Virologie Clinique, Institut Pasteur de Tunis	Chouikha Anissa, Haddad-Boubaker Sondes, Fares Wasfi, Gdoura Mariem, Triki Henda
EPI_ISL_16185880	Tunis	Laboratoire de Virologie Clinique, Institut Pasteur de Tunis	Laboratoire de Virologie Clinique, Institut Pasteur de Tunis	Chouikha Anissa, Haddad-Boubaker Sondes, Fares Wasfi, Gdoura Mariem, Triki Henda
EPI_ISL_16185881	Tunis	Laboratoire de Virologie Clinique, Institut Pasteur de Tunis	Laboratoire de Virologie Clinique, Institut Pasteur de Tunis	Chouikha Anissa, Haddad-Boubaker Sondes, Fares Wasfi, Gdoura Mariem, Triki Henda
EPI_ISL_16185882	Tunis	Laboratoire de Virologie Clinique, Institut Pasteur de Tunis	Laboratoire de Virologie Clinique, Institut Pasteur de Tunis	Chouikha Anissa, Haddad-Boubaker Sondes, Fares Wasfi, Gdoura Mariem, Triki Henda
EPI_ISL_16185883	Tunis	Laboratoire de Virologie Clinique, Institut Pasteur de Tunis	Laboratoire de Virologie Clinique, Institut Pasteur de Tunis	Chouikha Anissa, Haddad-Boubaker Sondes, Fares Wasfi, Gdoura Mariem, Triki Henda
EPI_ISL_16185884	Tunis	Laboratoire de Virologie Clinique, Institut Pasteur de Tunis	Laboratoire de Virologie Clinique, Institut Pasteur de Tunis	Chouikha Anissa, Haddad-Boubaker Sondes, Fares Wasfi, Gdoura Mariem, Triki Henda
EPI_ISL_16185885	Tunis	Laboratoire de Virologie Clinique, Institut Pasteur de Tunis	Laboratoire de Virologie Clinique, Institut Pasteur de Tunis	Chouikha Anissa, Haddad-Boubaker Sondes, Fares Wasfi, Gdoura Mariem, Triki Henda
EPI_ISL_16185886	Tunis	Laboratoire de Virologie Clinique, Institut Pasteur de Tunis	Laboratoire de Virologie Clinique, Institut Pasteur de Tunis	Chouikha Anissa, Haddad-Boubaker Sondes, Fares Wasfi, Gdoura Mariem, Triki Henda
EPI_ISL_16185887	Tunis	Laboratoire de Virologie Clinique, Institut Pasteur de Tunis	Laboratoire de Virologie Clinique, Institut Pasteur de Tunis	Chouikha Anissa, Haddad-Boubaker Sondes, Fares Wasfi, Gdoura Mariem, Triki Henda
EPI_ISL_16185888	Tunis	Laboratoire de Virologie Clinique, Institut Pasteur de Tunis	Laboratoire de Virologie Clinique, Institut Pasteur de Tunis	Chouikha Anissa, Haddad-Boubaker Sondes, Fares Wasfi, Gdoura Mariem, Triki Henda
EPI_ISL_16185889	Tunis	Laboratoire de Virologie Clinique, Institut Pasteur de Tunis	Laboratoire de Virologie Clinique, Institut Pasteur de Tunis	Chouikha Anissa, Haddad-Boubaker Sondes, Fares Wasfi, Gdoura Mariem, Triki Henda
EPI_ISL_16185890	Tunis	Laboratoire de Virologie Clinique, Institut Pasteur de Tunis	Laboratoire de Virologie Clinique, Institut Pasteur de Tunis	Chouikha Anissa, Haddad-Boubaker Sondes, Fares Wasfi, Gdoura Mariem, Triki Henda
EPI_ISL_16185891	Tunis	Laboratoire de Virologie Clinique, Institut Pasteur de Tunis	Laboratoire de Virologie Clinique, Institut Pasteur de Tunis	Chouikha Anissa, Haddad-Boubaker Sondes, Fares Wasfi, Gdoura Mariem, Triki Henda
EPI_ISL_16185892	Tunis	Laboratoire de Virologie Clinique, Institut Pasteur de Tunis	Laboratoire de Virologie Clinique, Institut Pasteur de Tunis	Chouikha Anissa, Haddad-Boubaker Sondes, Fares Wasfi, Gdoura Mariem, Triki Henda
EPI_ISL_16185893	Tunis	Laboratoire de Virologie Clinique, Institut Pasteur de Tunis	Laboratoire de Virologie Clinique, Institut Pasteur de Tunis	Chouikha Anissa, Haddad-Boubaker Sondes, Fares Wasfi, Gdoura Mariem, Triki Henda
EPI_ISL_16185894	Tunis	Laboratoire de Virologie Clinique, Institut Pasteur de Tunis	Laboratoire de Virologie Clinique, Institut Pasteur de Tunis	Chouikha Anissa, Haddad-Boubaker Sondes, Fares Wasfi, Gdoura Mariem, Triki Henda
EPI_ISL_16185895	Tunis	Laboratoire de Virologie Clinique, Institut Pasteur de Tunis	Laboratoire de Virologie Clinique, Institut Pasteur de Tunis	Chouikha Anissa, Haddad-Boubaker Sondes, Fares Wasfi, Gdoura Mariem, Triki Henda
EPI_ISL_16185896	Tunis	Laboratoire de Virologie Clinique, Institut Pasteur de Tunis	Laboratoire de Virologie Clinique, Institut Pasteur de Tunis	Chouikha Anissa, Haddad-Boubaker Sondes, Fares Wasfi, Gdoura Mariem, Triki Henda
EPI_ISL_16185897	Tunis	Laboratoire de Virologie Clinique, Institut Pasteur de Tunis	Laboratoire de Virologie Clinique, Institut Pasteur de Tunis	Chouikha Anissa, Haddad-Boubaker Sondes, Fares Wasfi, Gdoura Mariem, Triki Henda
EPI_ISL_16185898	Tunis	Laboratoire de Virologie Clinique, Institut Pasteur de Tunis	Laboratoire de Virologie Clinique, Institut Pasteur de Tunis	Chouikha Anissa, Fares Wasfi, Haddad-Boubaker Sondes, Gdoura Mariem, Triki Henda
EPI_ISL_16185899	Tunis	Laboratoire de Virologie Clinique, Institut Pasteur de Tunis	Laboratoire de Virologie Clinique, Institut Pasteur de Tunis	Chouikha Anissa, Fares Wasfi, Haddad-Boubaker Sondes, Gdoura Mariem, Triki Henda
EPI_ISL_16185900	Tunis	Laboratoire de Virologie Clinique, Institut Pasteur de Tunis	Laboratoire de Virologie Clinique, Institut Pasteur de Tunis	Chouikha Anissa, Fares Wasfi, Haddad-Boubaker Sondes, Gdoura Mariem, Triki Henda
EPI_ISL_16185901	Tunis	Laboratoire de Virologie Clinique, Institut Pasteur de Tunis	Laboratoire de Virologie Clinique, Institut Pasteur de Tunis	Chouikha Anissa, Fares Wasfi, Haddad-Boubaker Sondes, Gdoura Mariem, Triki Henda
EPI_ISL_16185902	Tunis	Laboratoire de Virologie Clinique, Institut Pasteur de Tunis	Laboratoire de Virologie Clinique, Institut Pasteur de Tuni	Chouikha Anissa, Fares Wasfi, Haddad-Boubaker Sondes, Gdoura Mariem, Triki Henda
EPI_ISL_16185934	Ben Arous	Laboratoire de Virologie Clinique, Institut Pasteur de Tunis	Laboratoire de Virologie Clinique, Institut Pasteur de Tunis	Chouikha Anissa, Fares Wasfi, Haddad-Boubaker Sondes, Gdoura Mariem, Triki Henda
EPI_ISL_16185935	Ben Arous	Laboratoire de Virologie Clinique, Institut Pasteur de Tunis	Laboratoire de Virologie Clinique, Institut Pasteur de Tunis	Chouikha Anissa, Fares Wasfi, Haddad-Boubaker Sondes, Gdoura Mariem, Triki Henda
EPI_ISL_16185936	Ben Arous	Laboratoire de Virologie Clinique, Institut Pasteur de Tunis	Laboratoire de Virologie Clinique, Institut Pasteur de Tunis	Chouikha Anissa, Fares Wasfi, Haddad-Boubaker Sondes, Gdoura Mariem, Triki Henda
EPI_ISL_16185937	Ben Arous	Laboratoire de Virologie Clinique, Institut Pasteur de Tunis	Laboratoire de Virologie Clinique, Institut Pasteur de Tunis	Chouikha Anissa, Fares Wasfi, Haddad-Boubaker Sondes, Gdoura Mariem, Triki Henda
EPI_ISL_16185938	Ben Arous	Laboratoire de Virologie Clinique, Institut Pasteur de Tunis	Laboratoire de Virologie Clinique, Institut Pasteur de Tunis	Chouikha Anissa, Fares Wasfi, Haddad-Boubaker Sondes, Gdoura Mariem, Triki Henda
EPI_ISL_16185942	Kairouan	Laboratoire de Virologie Clinique, Institut Pasteur de Tunis	Laboratoire de Virologie Clinique, Institut Pasteur de Tunis	Chouikha Anissa, Fares Wasfi, Haddad-Boubaker Sondes, Gdoura Mariem, Triki Henda
EPI_ISL_16185944	Kairouan	Laboratoire de Virologie Clinique, Institut Pasteur de Tunis	Laboratoire de Virologie Clinique, Institut Pasteur de Tunis	Chouikha Anissa, Fares Wasfi, Haddad-Boubaker Sondes, Gdoura Mariem, Triki Henda
EPI_ISL_16185945	Tunis	Laboratoire de Virologie Clinique, Institut Pasteur de Tunis	Laboratoire de Virologie Clinique, Institut Pasteur de Tunis	Chouikha Anissa, Fares Wasfi, Haddad-Boubaker Sondes, Gdoura Mariem, Triki Henda
EPI_ISL_16185947	Tunis	Laboratoire de Virologie Clinique, Institut Pasteur de Tunis	Laboratoire de Virologie Clinique, Institut Pasteur de Tunis	Chouikha Anissa, Fares Wasfi, Haddad-Boubaker Sondes, Gdoura Mariem, Triki Henda
EPI_ISL_16185948	Tunis	Laboratoire de Virologie Clinique, Institut Pasteur de Tunis	Laboratoire de Virologie Clinique, Institut Pasteur de Tunis	Chouikha Anissa, Fares Wasfi, Haddad-Boubaker Sondes, Gdoura Mariem, Triki Henda
EPI_ISL_16185949	Tunis	Laboratoire de Virologie Clinique, Institut Pasteur de Tunis	Laboratoire de Virologie Clinique, Institut Pasteur de Tunis	Chouikha Anissa, Fares Wasfi, Haddad-Boubaker Sondes, Gdoura Mariem, Triki Henda
EPI_ISL_16185950	Tunis	Laboratoire de Virologie Clinique, Institut Pasteur de Tunis	Laboratoire de Virologie Clinique, Institut Pasteur de Tunis	Chouikha Anissa, Fares Wasfi, Haddad-Boubaker Sondes, Gdoura Mariem, Triki Henda
EPI_ISL_16185951	Tunis	Laboratoire de Virologie Clinique, Institut Pasteur de Tunis	Laboratoire de Virologie Clinique, Institut Pasteur de Tunis	Chouikha Anissa, Fares Wasfi, Haddad-Boubaker Sondes, Gdoura Mariem, Triki Henda
EPI_ISL_16185952	Tunis	Laboratoire de Virologie Clinique, Institut Pasteur de Tunis	Laboratoire de Virologie Clinique, Institut Pasteur de Tunis	Chouikha Anissa, Fares Wasfi, Haddad-Boubaker Sondes, Gdoura Mariem, Triki Henda
EPI_ISL_16185953	Manouba	Laboratoire de Virologie Clinique, Institut Pasteur de Tunis	Laboratoire de Virologie Clinique, Institut Pasteur de Tunis	Chouikha Anissa, Fares Wasfi, Haddad-Boubaker Sondes, Gdoura Mariem, Triki Henda
EPI_ISL_16185954	Manouba	Laboratoire de Virologie Clinique, Institut Pasteur de Tunis	Laboratoire de Virologie Clinique, Institut Pasteur de Tunis	Chouikha Anissa, Fares Wasfi, Haddad-Boubaker Sondes, Gdoura Mariem, Triki Henda
EPI_ISL_16185955	Manouba	Laboratoire de Virologie Clinique, Institut Pasteur de Tunis	Laboratoire de Virologie Clinique, Institut Pasteur de Tunis	Chouikha Anissa, Fares Wasfi, Haddad-Boubaker Sondes, Gdoura Mariem, Triki Henda
EPI_ISL_16185956	Manouba	Laboratoire de Virologie Clinique, Institut Pasteur de Tunis	Laboratoire de Virologie Clinique, Institut Pasteur de Tunis	Chouikha Anissa, Fares Wasfi, Haddad-Boubaker Sondes, Gdoura Mariem, Triki Henda
EPI_ISL_16185957	Manouba	Laboratoire de Virologie Clinique, Institut Pasteur de Tunis	Laboratoire de Virologie Clinique, Institut Pasteur de Tunis	Chouikha Anissa, Fares Wasfi, Haddad-Boubaker Sondes, Gdoura Mariem, Triki Henda
EPI_ISL_16185958	Manouba	Laboratoire de Virologie Clinique, Institut Pasteur de Tunis	Laboratoire de Virologie Clinique, Institut Pasteur de Tunis	Chouikha Anissa, Fares Wasfi, Haddad-Boubaker Sondes, Gdoura Mariem, Triki Henda
EPI_ISL_16185959	Manouba	Laboratoire de Virologie Clinique, Institut Pasteur de Tunis	Laboratoire de Virologie Clinique, Institut Pasteur de Tunis	Chouikha Anissa, Fares Wasfi, Haddad-Boubaker Sondes, Gdoura Mariem, Triki Henda
EPI_ISL_16185960	Manouba	Laboratoire de Virologie Clinique, Institut Pasteur de Tunis	Laboratoire de Virologie Clinique, Institut Pasteur de Tunis	Chouikha Anissa, Fares Wasfi, Haddad-Boubaker Sondes, Gdoura Mariem, Triki Henda
EPI_ISL_16185961	Manouba	Laboratoire de Virologie Clinique, Institut Pasteur de Tunis	Laboratoire de Virologie Clinique, Institut Pasteur de Tunis	Chouikha Anissa, Fares Wasfi, Haddad-Boubaker Sondes, Gdoura Mariem, Triki Henda
EPI_ISL_16185962	Manouba	Laboratoire de Virologie Clinique, Institut Pasteur de Tunis	Laboratoire de Virologie Clinique, Institut Pasteur de Tunis	Chouikha Anissa, Fares Wasfi, Haddad-Boubaker Sondes, Gdoura Mariem, Triki Henda
EPI_ISL_16185963	Sousse	Laboratoire de Virologie, HOPITAL SAHLOUL DE SOUSSE	Laboratoire de Virologie Clinique, Institut Pasteur de Tunis	Kallela Wafa, Trabelsi Halim, Haddad-Boubaker Sondes, Gdoura Mariem, Chouikha Anissa, Fares Wasfi, Safer Mouna, Ben Alaya Nissaf, Triki Henda
EPI_ISL_16185964	Sousse	Laboratoire de Virologie, HOPITAL SAHLOUL DE SOUSSE	Laboratoire de Virologie Clinique, Institut Pasteur de Tunis	Kallela Wafa, Trabelsi Halim, Haddad-Boubaker Sondes, Gdoura Mariem, Chouikha Anissa, Fares Wasfi, Safer Mouna, Ben Alaya Nissaf, Triki Henda
EPI_ISL_16185965	Sousse	Laboratoire de Virologie, HOPITAL SAHLOUL DE SOUSSE	Laboratoire de Virologie Clinique, Institut Pasteur de Tunis	Kallela Wafa, Trabelsi Halim, Haddad-Boubaker Sondes, Gdoura Mariem, Chouikha Anissa, Fares Wasfi, Safer Mouna, Ben Alaya Nissaf, Triki Henda
EPI_ISL_16185966	Sousse	Laboratoire de Virologie, HOPITAL SAHLOUL DE SOUSSE	Laboratoire de Virologie Clinique, Institut Pasteur de Tunis	Kallela Wafa, Trabelsi Halim, Haddad-Boubaker Sondes, Gdoura Mariem, Chouikha Anissa, Fares Wasfi, Safer Mouna, Ben Alaya Nissaf, Triki Henda
EPI_ISL_16185967	Sousse	Laboratoire de Virologie, HOPITAL SAHLOUL DE SOUSSE	Laboratoire de Virologie Clinique, Institut Pasteur de Tunis	Kallela Wafa, Trabelsi Halim, Haddad-Boubaker Sondes, Gdoura Mariem, Chouikha Anissa, Fares Wasfi, Safer Mouna, Ben Alaya Nissaf, Triki Henda
EPI_ISL_16185968	Sousse	Laboratoire de Virologie, HOPITAL SAHLOUL DE SOUSSE	Laboratoire de Virologie Clinique, Institut Pasteur de Tunis	Kallela Wafa, Trabelsi Halim, Haddad-Boubaker Sondes, Gdoura Mariem, Chouikha Anissa, Fares Wasfi, Safer Mouna, Ben Alaya Nissaf, Triki Henda
EPI_ISL_16185969	Sousse	Laboratoire de Virologie, HOPITAL SAHLOUL DE SOUSSE	Laboratoire de Virologie Clinique, Institut Pasteur de Tunis	Kallela Wafa, Trabelsi Halim, Haddad-Boubaker Sondes, Gdoura Mariem, Chouikha Anissa, Fares Wasfi, Safer Mouna, Ben Alaya Nissaf, Triki Henda
EPI_ISL_16185970	Sousse	Laboratoire de Virologie, HOPITAL SAHLOUL DE SOUSSE	Laboratoire de Virologie Clinique, Institut Pasteur de Tunis	Kallela Wafa, Trabelsi Halim, Haddad-Boubaker Sondes, Gdoura Mariem, Chouikha Anissa, Fares Wasfi, Safer Mouna, Ben Alaya Nissaf, Triki Henda
EPI_ISL_16185971	Sousse	Laboratoire de Virologie, HOPITAL SAHLOUL DE SOUSSE	Laboratoire de Virologie Clinique, Institut Pasteur de Tunis	Kallela Wafa, Trabelsi Halim, Haddad-Boubaker Sondes, Gdoura Mariem, Chouikha Anissa, Fares Wasfi, Safer Mouna, Ben Alaya Nissaf, Triki Henda
EPI_ISL_16185973	Kairouan	LABORATOIRE D'ANALYSE BIOLOGIQUE MEDICALE, HOPITAL IBN EL JAZZAR, KAIROUAN	Laboratoire de Virologie Clinique, Institut Pasteur de Tunis	Chaabouni Yassine, Haddad-Boubaker Sondes, Gdoura Mariem, Chouikha Anissa, Fares Wasfi, Safer Mouna, Ben Alaya Nissaf, Triki Henda
EPI_ISL_16185974	Kairouan	LABORATOIRE D'ANALYSE BIOLOGIQUE MEDICALE, HOPITAL IBN EL JAZZAR, KAIROUAN	Laboratoire de Virologie Clinique, Institut Pasteur de Tunis	Chaabouni Yassine, Haddad-Boubaker Sondes, Gdoura Mariem, Chouikha Anissa, Fares Wasfi, Safer Mouna, Ben Alaya Nissaf, Triki Henda
EPI_ISL_16185975	Kairouan	LABORATOIRE D'ANALYSE BIOLOGIQUE MEDICALE, HOPITAL IBN EL JAZZAR, KAIROUAN	Laboratoire de Virologie Clinique, Institut Pasteur de Tunis	Chaabouni Yassine, Haddad-Boubaker Sondes, Gdoura Mariem, Chouikha Anissa, Fares Wasfi, Safer Mouna, Ben Alaya Nissaf, Triki Henda
EPI_ISL_16185976	Kef	Laboratoire de Microbiologe et de Biochimie, HOPITAL AZIZA OTHMANA	Laboratoire de Virologie Clinique, Institut Pasteur de Tunis	Bahri Olfa, Hamdoun Manel, Hannachi Hela, Haddad-Boubaker Sondes, Gdoura Mariem, Chouikha Anissa, Fares Wasfi, Safer Mouna, Ben Alaya Nissaf, Triki Henda
EPI_ISL_16185977	Kef	Laboratoire de Microbiologe et de Biochimie, HOPITAL AZIZA OTHMANA	Laboratoire de Virologie Clinique, Institut Pasteur de Tunis	Bahri Olfa, Hamdoun Manel, Hannachi Hela, Haddad-Boubaker Sondes, Gdoura Mariem, Chouikha Anissa, Fares Wasfi, Safer Mouna, Ben Alaya Nissaf, Triki Henda
EPI_ISL_16185978	Kef	Laboratoire de Microbiologe et de Biochimie, HOPITAL AZIZA OTHMANA	Laboratoire de Virologie Clinique, Institut Pasteur de Tunis	Bahri Olfa, Hamdoun Manel, Hannachi Hela, Haddad-Boubaker Sondes, Gdoura Mariem, Chouikha Anissa, Fares Wasfi, Safer Mouna, Ben Alaya Nissaf, Triki Henda
EPI_ISL_16185979	Kef	Laboratoire de Microbiologe et de Biochimie, HOPITAL AZIZA OTHMANA	Laboratoire de Virologie Clinique, Institut Pasteur de Tunis	Bahri Olfa, Hamdoun Manel, Hannachi Hela, Haddad-Boubaker Sondes, Gdoura Mariem, Chouikha Anissa, Fares Wasfi, Safer Mouna, Ben Alaya Nissaf, Triki Henda
EPI_ISL_16185980	Tunis	Laboratoire de Virologie Clinique, Institut Pasteur de Tunis	Laboratoire de Virologie Clinique, Institut Pasteur de Tunis	Chouikha Anissa, Fares Wasfi, Haddad-Boubaker Sondes, Gdoura Mariem, Triki Henda
EPI_ISL_16185981	Tunis	Laboratoire de Virologie Clinique, Institut Pasteur de Tunis	Laboratoire de Virologie Clinique, Institut Pasteur de Tunis	Chouikha Anissa, Fares Wasfi, Haddad-Boubaker Sondes, Gdoura Mariem, Triki Henda
EPI_ISL_16185982	Tunis	Laboratoire de Virologie Clinique, Institut Pasteur de Tunis	Laboratoire de Virologie Clinique, Institut Pasteur de Tunis	Chouikha Anissa, Fares Wasfi, Haddad-Boubaker Sondes, Gdoura Mariem, Triki Henda
EPI_ISL_16185983	Tunis	Laboratoire de Virologie Clinique, Institut Pasteur de Tunis	Laboratoire de Virologie Clinique, Institut Pasteur de Tunis	Fares Wasfi, Chouikha Anissa, Haddad-Boubaker Sondes, Gdoura Mariem, Triki Henda
EPI_ISL_16185984	Tunis	Laboratoire de Virologie Clinique, Institut Pasteur de Tunis	Laboratoire de Virologie Clinique, Institut Pasteur de Tunis	Fares Wasfi, Chouikha Anissa, Haddad-Boubaker Sondes, Gdoura Mariem, Triki Henda
EPI_ISL_16185985	Tunis	Laboratoire de Virologie Clinique, Institut Pasteur de Tunis	Laboratoire de Virologie Clinique, Institut Pasteur de Tunis	Fares Wasfi, Chouikha Anissa, Haddad-Boubaker Sondes, Gdoura Mariem, Triki Henda
EPI_ISL_16185986	Tunis	Laboratoire de Virologie Clinique, Institut Pasteur de Tunis	Laboratoire de Virologie Clinique, Institut Pasteur de Tunis	Fares Wasfi, Chouikha Anissa, Haddad-Boubaker Sondes, Gdoura Mariem, Triki Henda
EPI_ISL_16185987	Tunis	Laboratoire de Virologie Clinique, Institut Pasteur de Tunis	Laboratoire de Virologie Clinique, Institut Pasteur de Tunis	Fares Wasfi, Chouikha Anissa, Haddad-Boubaker Sondes, Gdoura Mariem, Triki Henda
EPI_ISL_16185988	Tunis	Laboratoire de Virologie Clinique, Institut Pasteur de Tunis	Laboratoire de Virologie Clinique, Institut Pasteur de Tunis	Fares Wasfi, Chouikha Anissa, Haddad-Boubaker Sondes, Gdoura Mariem, Triki Henda
EPI_ISL_16185989	Tunis	Laboratoire de Virologie Clinique, Institut Pasteur de Tunis	Laboratoire de Virologie Clinique, Institut Pasteur de Tunis	Fares Wasfi, Chouikha Anissa, Haddad-Boubaker Sondes, Gdoura Mariem, Triki Henda
EPI_ISL_16185990	Tunis	Laboratoire de Virologie Clinique, Institut Pasteur de Tunis	Laboratoire de Virologie Clinique, Institut Pasteur de Tunis	Fares Wasfi, Chouikha Anissa, Haddad-Boubaker Sondes, Gdoura Mariem, Triki Henda
EPI_ISL_16185991	Tunis	Laboratoire de Virologie Clinique, Institut Pasteur de Tunis	Laboratoire de Virologie Clinique, Institut Pasteur de Tunis	Fares Wasfi, Chouikha Anissa, Haddad-Boubaker Sondes, Gdoura Mariem, Triki Henda
EPI_ISL_16185992	Tunis	Laboratoire de Virologie Clinique, Institut Pasteur de Tunis	Laboratoire de Virologie Clinique, Institut Pasteur de Tunis	Fares Wasfi, Chouikha Anissa, Haddad-Boubaker Sondes, Gdoura Mariem, Triki Henda
EPI_ISL_16185993	Tunis	Laboratoire de Virologie Clinique, Institut Pasteur de Tunis	Laboratoire de Virologie Clinique, Institut Pasteur de Tunis	Fares Wasfi, Chouikha Anissa, Haddad-Boubaker Sondes, Gdoura Mariem, Triki Henda
EPI_ISL_16185994	Tunis	Laboratoire de Virologie Clinique, Institut Pasteur de Tunis	Laboratoire de Virologie Clinique, Institut Pasteur de Tunis	Fares Wasfi, Chouikha Anissa, Haddad-Boubaker Sondes, Gdoura Mariem, Triki Henda
EPI_ISL_16185995	Tunis	Laboratoire de Virologie Clinique, Institut Pasteur de Tunis	Laboratoire de Virologie Clinique, Institut Pasteur de Tunis	Fares Wasfi, Chouikha Anissa, Haddad-Boubaker Sondes, Gdoura Mariem, Triki Henda
EPI_ISL_16185996	Tunis	Laboratoire de Virologie Clinique, Institut Pasteur de Tunis	Laboratoire de Virologie Clinique, Institut Pasteur de Tunis	Fares Wasfi, Chouikha Anissa, Haddad-Boubaker Sondes, Gdoura Mariem, Triki Henda
EPI_ISL_16185997	Tunis	Laboratoire de Virologie Clinique, Institut Pasteur de Tunis	Laboratoire de Virologie Clinique, Institut Pasteur de Tunis	Fares Wasfi, Chouikha Anissa, Haddad-Boubaker Sondes, Gdoura Mariem, Triki Henda
EPI_ISL_16185998	Tunis	Laboratoire de Virologie Clinique, Institut Pasteur de Tunis	Laboratoire de Virologie Clinique, Institut Pasteur de Tunis	Fares Wasfi, Chouikha Anissa, Haddad-Boubaker Sondes, Gdoura Mariem, Triki Henda
EPI_ISL_16185999	Tunis	Laboratoire de Virologie Clinique, Institut Pasteur de Tunis	Laboratoire de Virologie Clinique, Institut Pasteur de Tunis	Fares Wasfi, Chouikha Anissa, Haddad-Boubaker Sondes, Gdoura Mariem, Triki Henda
EPI_ISL_16186000	Tunis	Laboratoire de Virologie Clinique, Institut Pasteur de Tunis	Laboratoire de Virologie Clinique, Institut Pasteur de Tunis	Fares Wasfi, Chouikha Anissa, Haddad-Boubaker Sondes, Gdoura Mariem, Triki Henda
EPI_ISL_16186001	Tunis	Laboratoire de Virologie Clinique, Institut Pasteur de Tunis	Laboratoire de Virologie Clinique, Institut Pasteur de Tunis	Fares Wasfi, Chouikha Anissa, Haddad-Boubaker Sondes, Gdoura Mariem, Triki Henda
EPI_ISL_16186002	Tunis	Laboratoire de Virologie Clinique, Institut Pasteur de Tunis	Laboratoire de Virologie Clinique, Institut Pasteur de Tunis	Fares Wasfi, Chouikha Anissa, Haddad-Boubaker Sondes, Gdoura Mariem, Triki Henda
EPI_ISL_16186003	Tunis	Laboratoire de Virologie Clinique, Institut Pasteur de Tunis	Laboratoire de Virologie Clinique, Institut Pasteur de Tunis	Fares Wasfi, Chouikha Anissa, Haddad-Boubaker Sondes, Gdoura Mariem, Triki Henda
EPI_ISL_16186004	Tunis	Laboratoire de Virologie Clinique, Institut Pasteur de Tunis	Laboratoire de Virologie Clinique, Institut Pasteur de Tunis	Fares Wasfi, Chouikha Anissa, Haddad-Boubaker Sondes, Gdoura Mariem, Triki Henda
EPI_ISL_16186005	Tunis	Laboratoire de Virologie Clinique, Institut Pasteur de Tunis	Laboratoire de Virologie Clinique, Institut Pasteur de Tunis	Fares Wasfi, Chouikha Anissa, Haddad-Boubaker Sondes, Gdoura Mariem, Triki Henda
EPI_ISL_16186006	Kef	Laboratoire de Microbiologe et de Biochimie, HOPITAL AZIZA OTHMANA	Laboratoire de Virologie Clinique, Institut Pasteur de Tunis	Bahri Olfa, Hamdoun Manel, Hannachi Hela, Haddad-Boubaker Sondes, Gdoura Mariem, Chouikha Anissa, Fares Wasfi, Safer Mouna, Ben Alaya Nissaf, Triki Henda
EPI_ISL_16186007	Zaghouan	Laboratoire de Microbiologie, HOPITAL D'ENFANTS BECHIR HAMZA DE TUNIS	Laboratoire de Virologie Clinique, Institut Pasteur de Tunis	Smaoui Han'ne, Meftah Khaoula, Bouafsoun Aida, Haddad-Boubaker Sondes, Gdoura Mariem, Chouikha Anissa, Fares Wasfi, Safer Mouna, Ben Alaya Nissaf, Triki Henda
EPI_ISL_16186008	Beja	Laboratoire de Microbiologie, HOPITAL D'ENFANTS BECHIR HAMZA DE TUNIS	Laboratoire de Virologie Clinique, Institut Pasteur de Tunis	Smaoui Han'ne, Meftah Khaoula, Bouafsoun Aida, Haddad-Boubaker Sondes, Gdoura Mariem, Chouikha Anissa, Fares Wasfi, Safer Mouna, Ben Alaya Nissaf, Triki Henda
EPI_ISL_16186009	Tunis	Laboratoire de Microbiologie, HOPITAL D'ENFANTS BECHIR HAMZA DE TUNIS	Laboratoire de Virologie Clinique, Institut Pasteur de Tunis	Smaoui Han'ne, Meftah Khaoula, Bouafsoun Aida, Haddad-Boubaker Sondes, Gdoura Mariem, Chouikha Anissa, Fares Wasfi, Safer Mouna, Ben Alaya Nissaf, Triki Henda
EPI_ISL_16186010	Tunis	Laboratoire de Microbiologie, HOPITAL D'ENFANTS BECHIR HAMZA DE TUNIS	Laboratoire de Virologie Clinique, Institut Pasteur de Tunis	Smaoui Han'ne, Meftah Khaoula, Bouafsoun Aida, Haddad-Boubaker Sondes, Gdoura Mariem, Chouikha Anissa, Fares Wasfi, Safer Mouna, Ben Alaya Nissaf, Triki Henda
EPI_ISL_16186011	Tunis	Laboratoire de Microbiologie, HOPITAL D'ENFANTS BECHIR HAMZA DE TUNIS	Laboratoire de Virologie Clinique, Institut Pasteur de Tunis	Smaoui Han'ne, Meftah Khaoula, Bouafsoun Aida, Haddad-Boubaker Sondes, Gdoura Mariem, Chouikha Anissa, Fares Wasfi, Safer Mouna, Ben Alaya Nissaf, Triki Henda
EPI_ISL_16186012	Tunis	Laboratoire de Microbiologie, HOPITAL D'ENFANTS BECHIR HAMZA DE TUNIS	Laboratoire de Virologie Clinique, Institut Pasteur de Tunis	Smaoui Han'ne, Meftah Khaoula, Bouafsoun Aida, Haddad-Boubaker Sondes, Gdoura Mariem, Chouikha Anissa, Fares Wasfi, Safer Mouna, Ben Alaya Nissaf, Triki Henda
EPI_ISL_16186013	Silina	Laboratoire de Microbiologie, HOPITAL D'ENFANTS BECHIR HAMZA DE TUNIS	Laboratoire de Virologie Clinique, Institut Pasteur de Tunis	Smaoui Han'ne, Meftah Khaoula, Bouafsoun Aida, Haddad-Boubaker Sondes, Gdoura Mariem, Chouikha Anissa, Fares Wasfi, Safer Mouna, Ben Alaya Nissaf, Triki Henda
EPI_ISL_16186014	Tunis	Laboratoire de Microbiologie, HOPITAL D'ENFANTS BECHIR HAMZA DE TUNIS	Laboratoire de Virologie Clinique, Institut Pasteur de Tunis	Smaoui Han'ne, Meftah Khaoula, Bouafsoun Aida, Haddad-Boubaker Sondes, Gdoura Mariem, Chouikha Anissa, Fares Wasfi, Safer Mouna, Ben Alaya Nissaf, Triki Henda
EPI_ISL_16186015	Nabeul	Laboratoire de Microbiologie, HOPITAL D'ENFANTS BECHIR HAMZA DE TUNIS	Laboratoire de Virologie Clinique, Institut Pasteur de Tunis	Smaoui Han'ne, Meftah Khaoula, Bouafsoun Aida, Haddad-Boubaker Sondes, Gdoura Mariem, Chouikha Anissa, Fares Wasfi, Safer Mouna, Ben Alaya Nissaf, Triki Henda
EPI_ISL_16186016	Tunis	Laboratoire de Microbiologie, HOPITAL D'ENFANTS BECHIR HAMZA DE TUNIS	Laboratoire de Virologie Clinique, Institut Pasteur de Tunis	Smaoui Han'ne, Meftah Khaoula, Bouafsoun Aida, Haddad-Boubaker Sondes, Gdoura Mariem, Chouikha Anissa, Fares Wasfi, Safer Mouna, Ben Alaya Nissaf, Triki Henda
EPI_ISL_16186017	Tunis	Laboratoire de Microbiologie, HOPITAL D'ENFANTS BECHIR HAMZA DE TUNIS	Laboratoire de Virologie Clinique, Institut Pasteur de Tunis	Smaoui Han'ne, Meftah Khaoula, Bouafsoun Aida, Haddad-Boubaker Sondes, Gdoura Mariem, Chouikha Anissa, Fares Wasfi, Safer Mouna, Ben Alaya Nissaf, Triki Henda
EPI_ISL_16186018	Tunis	Laboratoire de Microbiologie, HOPITAL D'ENFANTS BECHIR HAMZA DE TUNIS	Laboratoire de Virologie Clinique, Institut Pasteur de Tunis	Smaoui Han'ne, Meftah Khaoula, Bouafsoun Aida, Haddad-Boubaker Sondes, Gdoura Mariem, Chouikha Anissa, Fares Wasfi, Safer Mouna, Ben Alaya Nissaf, Triki Henda
EPI_ISL_16186019	Jendouba	Laboratoire de Microbiologie, HOPITAL D'ENFANTS BECHIR HAMZA DE TUNIS	Laboratoire de Virologie Clinique, Institut Pasteur de Tunis	Smaoui Han'ne, Meftah Khaoula, Bouafsoun Aida, Haddad-Boubaker Sondes, Gdoura Mariem, Chouikha Anissa, Fares Wasfi, Safer Mouna, Ben Alaya Nissaf, Triki Henda
EPI_ISL_16186020	Sousse	Laboratoire de Virologie, HOPITAL SAHLOUL DE SOUSSE	Laboratoire de Virologie Clinique, Institut Pasteur de Tunis	Kallela Wafa, Trabelsi Halim, Haddad-Boubaker Sondes, Gdoura Mariem, Chouikha Anissa, Fares Wasfi, Safer Mouna, Ben Alaya Nissaf, Triki Henda
EPI_ISL_16186021	Sousse	Laboratoire de Virologie, HOPITAL SAHLOUL DE SOUSSE	Laboratoire de Virologie Clinique, Institut Pasteur de Tunis	Kallela Wafa, Trabelsi Halim, Haddad-Boubaker Sondes, Gdoura Mariem, Chouikha Anissa, Fares Wasfi, Safer Mouna, Ben Alaya Nissaf, Triki Henda
EPI_ISL_16186022	Sousse	Laboratoire de Virologie, HOPITAL SAHLOUL DE SOUSSE	Laboratoire de Virologie Clinique, Institut Pasteur de Tunis	Kallela Wafa, Trabelsi Halim, Haddad-Boubaker Sondes, Gdoura Mariem, Chouikha Anissa, Fares Wasfi, Safer Mouna, Ben Alaya Nissaf, Triki Henda
EPI_ISL_16186023	Sousse	Laboratoire de Virologie, HOPITAL SAHLOUL DE SOUSSE	Laboratoire de Virologie Clinique, Institut Pasteur de Tunis	Kallela Wafa, Trabelsi Halim, Haddad-Boubaker Sondes, Gdoura Mariem, Chouikha Anissa, Fares Wasfi, Safer Mouna, Ben Alaya Nissaf, Triki Henda
EPI_ISL_16186024	Sousse	Laboratoire de Virologie, HOPITAL SAHLOUL DE SOUSSE	Laboratoire de Virologie Clinique, Institut Pasteur de Tunis	Kallela Wafa, Trabelsi Halim, Haddad-Boubaker Sondes, Gdoura Mariem, Chouikha Anissa, Fares Wasfi, Safer Mouna, Ben Alaya Nissaf, Triki Henda
EPI_ISL_16186025	Sfax	Laboratoire de Microbiologie, HOPITAL HABIB BOURGUIBA, SFAX	Laboratoire de Virologie Clinique, Institut Pasteur de Tunis	Karray Hela, Feki Berrajeh Lamia, Gargouri Saba, Chtourou Amel, Derbel Rihab, Taktak Awatef, Smaoui Fahmi, Haddad-Boubaker Sondes, Gdoura Mariem, Chouikha Anissa, Fares Wasfi, Safer Mouna, Ben Alaya Nissaf, Triki Henda
EPI_ISL_16186026	Sfax	Laboratoire de Microbiologie, HOPITAL HABIB BOURGUIBA, SFAX	Laboratoire de Virologie Clinique, Institut Pasteur de Tunis	Karray Hela, Feki Berrajeh Lamia, Gargouri Saba, Chtourou Amel, Derbel Rihab, Taktak Awatef, Smaoui Fahmi, Haddad-Boubaker Sondes, Gdoura Mariem, Chouikha Anissa, Fares Wasfi, Safer Mouna, Ben Alaya Nissaf, Triki Henda
EPI_ISL_16186027	Sfax	Laboratoire de Microbiologie, HOPITAL HABIB BOURGUIBA, SFAX	Laboratoire de Virologie Clinique, Institut Pasteur de Tunis	Karray Hela, Feki Berrajeh Lamia, Gargouri Saba, Chtourou Amel, Derbel Rihab, Taktak Awatef, Smaoui Fahmi, Haddad-Boubaker Sondes, Gdoura Mariem, Chouikha Anissa, Fares Wasfi, Safer Mouna, Ben Alaya Nissaf, Triki Henda
EPI_ISL_16186028	Sfax	Laboratoire de Microbiologie, HOPITAL HABIB BOURGUIBA, SFAX	Laboratoire de Virologie Clinique, Institut Pasteur de Tunis	Karray Hela, Feki Berrajeh Lamia, Gargouri Saba, Chtourou Amel, Derbel Rihab, Taktak Awatef, Smaoui Fahmi, Haddad-Boubaker Sondes, Gdoura Mariem, Chouikha Anissa, Fares Wasfi, Safer Mouna, Ben Alaya Nissaf, Triki Henda
EPI_ISL_16186029	Sfax	Laboratoire de Microbiologie, HOPITAL HABIB BOURGUIBA, SFAX	Laboratoire de Virologie Clinique, Institut Pasteur de Tunis	Karray Hela, Feki Berrajeh Lamia, Gargouri Saba, Chtourou Amel, Derbel Rihab, Taktak Awatef, Smaoui Fahmi, Haddad-Boubaker Sondes, Gdoura Mariem, Chouikha Anissa, Fares Wasfi, Safer Mouna, Ben Alaya Nissaf, Triki Henda
EPI_ISL_16186030	Sfax	Laboratoire de Microbiologie, HOPITAL HABIB BOURGUIBA, SFAX	Laboratoire de Virologie Clinique, Institut Pasteur de Tunis	Karray Hela, Feki Berrajeh Lamia, Gargouri Saba, Chtourou Amel, Derbel Rihab, Taktak Awatef, Smaoui Fahmi, Haddad-Boubaker Sondes, Gdoura Mariem, Chouikha Anissa, Fares Wasfi, Safer Mouna, Ben Alaya Nissaf, Triki Henda
EPI_ISL_16186031	Tunis	Laboratoire de Virologie Clinique, Institut Pasteur de Tunis	Laboratoire de Virologie Clinique, Institut Pasteur de Tunis	Fares Wasfi, Chouikha Anissa, Haddad-Boubaker Sondes, Gdoura Mariem, Triki Henda
EPI_ISL_16186032	Tunis	Laboratoire de Virologie Clinique, Institut Pasteur de Tunis	Laboratoire de Virologie Clinique, Institut Pasteur de Tunis	Fares Wasfi, Chouikha Anissa, Haddad-Boubaker Sondes, Gdoura Mariem, Triki Henda
EPI_ISL_16186033	Tunis	Laboratoire de Virologie Clinique, Institut Pasteur de Tunis	Laboratoire de Virologie Clinique, Institut Pasteur de Tunis	Fares Wasfi, Chouikha Anissa, Haddad-Boubaker Sondes, Gdoura Mariem, Triki Henda
EPI_ISL_16186034	Tunis	Laboratoire de Virologie Clinique, Institut Pasteur de Tunis	Laboratoire de Virologie Clinique, Institut Pasteur de Tunis	Fares Wasfi, Chouikha Anissa, Haddad-Boubaker Sondes, Gdoura Mariem, Triki Henda
EPI_ISL_16186035	Tunis	Laboratoire de Virologie Clinique, Institut Pasteur de Tunis	Laboratoire de Virologie Clinique, Institut Pasteur de Tunis	Fares Wasfi, Chouikha Anissa, Haddad-Boubaker Sondes, Gdoura Mariem, Triki Henda
EPI_ISL_16186036	Tunis	Laboratoire de Virologie Clinique, Institut Pasteur de Tunis	Laboratoire de Virologie Clinique, Institut Pasteur de Tunis	Fares Wasfi, Chouikha Anissa, Haddad-Boubaker Sondes, Gdoura Mariem, Triki Henda
EPI_ISL_16186037	Tunis	Laboratoire de Virologie Clinique, Institut Pasteur de Tunis	Laboratoire de Virologie Clinique, Institut Pasteur de Tunis	Fares Wasfi, Chouikha Anissa, Haddad-Boubaker Sondes, Gdoura Mariem, Triki Henda
EPI_ISL_16186038	Tunis	Laboratoire de Virologie Clinique, Institut Pasteur de Tunis	Laboratoire de Virologie Clinique, Institut Pasteur de Tunis	Fares Wasfi, Chouikha Anissa, Haddad-Boubaker Sondes, Gdoura Mariem, Triki Henda
EPI_ISL_16186039	Tunis	Laboratoire de Virologie Clinique, Institut Pasteur de Tunis	Laboratoire de Virologie Clinique, Institut Pasteur de Tunis	Fares Wasfi, Chouikha Anissa, Haddad-Boubaker Sondes, Gdoura Mariem, Triki Henda
EPI_ISL_16186040	Tunis	Laboratoire de Virologie Clinique, Institut Pasteur de Tunis	Laboratoire de Virologie Clinique, Institut Pasteur de Tunis	Fares Wasfi, Chouikha Anissa, Haddad-Boubaker Sondes, Gdoura Mariem, Triki Henda
EPI_ISL_16186041	Tunis	Laboratoire de Virologie Clinique, Institut Pasteur de Tunis	Laboratoire de Virologie Clinique, Institut Pasteur de Tunis	Fares Wasfi, Haddad-Boubaker Sondes, Chouikha Anissa, Gdoura Mariem, Triki Henda
EPI_ISL_16186042	Tunis	Laboratoire de Virologie Clinique, Institut Pasteur de Tunis	Laboratoire de Virologie Clinique, Institut Pasteur de Tunis	Fares Wasfi, Haddad-Boubaker Sondes, Chouikha Anissa, Gdoura Mariem, Triki Henda
EPI_ISL_16186043	Tunis	Laboratoire de Virologie Clinique, Institut Pasteur de Tunis	Laboratoire de Virologie Clinique, Institut Pasteur de Tunis	Fares Wasfi, Haddad-Boubaker Sondes, Chouikha Anissa, Gdoura Mariem, Triki Henda
EPI_ISL_16186044	Tunis	Laboratoire de Virologie Clinique, Institut Pasteur de Tunis	Laboratoire de Virologie Clinique, Institut Pasteur de Tunis	Fares Wasfi, Haddad-Boubaker Sondes, Chouikha Anissa, Gdoura Mariem, Triki Henda
EPI_ISL_16186045	Tunis	Laboratoire de Virologie Clinique, Institut Pasteur de Tunis	Laboratoire de Virologie Clinique, Institut Pasteur de Tunis	Fares Wasfi, Haddad-Boubaker Sondes, Chouikha Anissa, Gdoura Mariem, Triki Henda
EPI_ISL_16186046	Tunis	Laboratoire de Virologie Clinique, Institut Pasteur de Tunis	Laboratoire de Virologie Clinique, Institut Pasteur de Tunis	Fares Wasfi, Haddad-Boubaker Sondes, Chouikha Anissa, Gdoura Mariem, Triki Henda
EPI_ISL_16186047	Tunis	Laboratoire de Virologie Clinique, Institut Pasteur de Tunis	Laboratoire de Virologie Clinique, Institut Pasteur de Tunis	Fares Wasfi, Haddad-Boubaker Sondes, Chouikha Anissa, Gdoura Mariem, Triki Henda
EPI_ISL_16186048	Tunis	Laboratoire de Virologie Clinique, Institut Pasteur de Tunis	Laboratoire de Virologie Clinique, Institut Pasteur de Tunis	Fares Wasfi, Haddad-Boubaker Sondes, Chouikha Anissa, Gdoura Mariem, Triki Henda
EPI_ISL_16186049	Tunis	Laboratoire de Virologie Clinique, Institut Pasteur de Tunis	Laboratoire de Virologie Clinique, Institut Pasteur de Tunis	Fares Wasfi, Haddad-Boubaker Sondes, Chouikha Anissa, Gdoura Mariem, Triki Henda
EPI_ISL_16186050	Tunis	Laboratoire de Virologie Clinique, Institut Pasteur de Tunis	Laboratoire de Virologie Clinique, Institut Pasteur de Tunis	Fares Wasfi, Haddad-Boubaker Sondes, Chouikha Anissa, Gdoura Mariem, Triki Henda
EPI_ISL_16186051	Tunis	Laboratoire de Virologie Clinique, Institut Pasteur de Tunis	Laboratoire de Virologie Clinique, Institut Pasteur de Tunis	Fares Wasfi, Haddad-Boubaker Sondes, Chouikha Anissa, Gdoura Mariem, Triki Henda
EPI_ISL_16186053	Tunis	Laboratoire de Virologie Clinique, Institut Pasteur de Tunis	Laboratoire de Virologie Clinique, Institut Pasteur de Tunis	Fares Wasfi, Haddad-Boubaker Sondes, Chouikha Anissa, Gdoura Mariem, Triki Henda
EPI_ISL_16186054	Tunis	Laboratoire de Virologie Clinique, Institut Pasteur de Tunis	Laboratoire de Virologie Clinique, Institut Pasteur de Tunis	Fares Wasfi, Haddad-Boubaker Sondes, Chouikha Anissa, Gdoura Mariem, Triki Henda
EPI_ISL_16186055	Tunis	Laboratoire de Virologie Clinique, Institut Pasteur de Tunis	Laboratoire de Virologie Clinique, Institut Pasteur de Tunis	Fares Wasfi, Haddad-Boubaker Sondes, Chouikha Anissa, Gdoura Mariem, Triki Henda
EPI_ISL_16186056	Tunis	Laboratoire de Virologie Clinique, Institut Pasteur de Tunis	Laboratoire de Virologie Clinique, Institut Pasteur de Tunis	Fares Wasfi, Haddad-Boubaker Sondes, Chouikha Anissa, Gdoura Mariem, Triki Henda
EPI_ISL_16186057	Tunis	Laboratoire de Virologie Clinique, Institut Pasteur de Tunis	Laboratoire de Virologie Clinique, Institut Pasteur de Tunis	Fares Wasfi, Haddad-Boubaker Sondes, Chouikha Anissa, Gdoura Mariem, Triki Henda
EPI_ISL_16186058	Tunis	Laboratoire de Virologie Clinique, Institut Pasteur de Tunis	Laboratoire de Virologie Clinique, Institut Pasteur de Tunis	Fares Wasfi, Haddad-Boubaker Sondes, Chouikha Anissa, Gdoura Mariem, Triki Henda
EPI_ISL_16186059	Tunis	Laboratoire de Virologie Clinique, Institut Pasteur de Tunis	Laboratoire de Virologie Clinique, Institut Pasteur de Tunis	Fares Wasfi, Haddad-Boubaker Sondes, Chouikha Anissa, Gdoura Mariem, Triki Henda
EPI_ISL_16186060	Tunis	Laboratoire de Virologie Clinique, Institut Pasteur de Tunis	Laboratoire de Virologie Clinique, Institut Pasteur de Tunis	Fares Wasfi, Haddad-Boubaker Sondes, Chouikha Anissa, Gdoura Mariem, Triki Henda
EPI_ISL_16186061	Tunis	Laboratoire de Virologie Clinique, Institut Pasteur de Tunis	Laboratoire de Virologie Clinique, Institut Pasteur de Tunis	Fares Wasfi, Haddad-Boubaker Sondes, Chouikha Anissa, Gdoura Mariem, Triki Henda
EPI_ISL_16186062	Tunis	Laboratoire de Virologie Clinique, Institut Pasteur de Tunis	Laboratoire de Virologie Clinique, Institut Pasteur de Tunis	Fares Wasfi, Haddad-Boubaker Sondes, Chouikha Anissa, Gdoura Mariem, Triki Henda
EPI_ISL_16186063	Tunis	Laboratoire de Virologie Clinique, Institut Pasteur de Tunis	Laboratoire de Virologie Clinique, Institut Pasteur de Tunis	Fares Wasfi, Haddad-Boubaker Sondes, Chouikha Anissa, Gdoura Mariem, Triki Henda
EPI_ISL_16186064	Tunis	Laboratoire de Virologie Clinique, Institut Pasteur de Tunis	Laboratoire de Virologie Clinique, Institut Pasteur de Tuni	Fares Wasfi, Haddad-Boubaker Sondes, Chouikha Anissa, Gdoura Mariem, Triki Henda
EPI_ISL_16186065	Tunis	Laboratoire de Virologie Clinique, Institut Pasteur de Tunis	Laboratoire de Virologie Clinique, Institut Pasteur de Tuni	Fares Wasfi, Haddad-Boubaker Sondes, Chouikha Anissa, Gdoura Mariem, Triki Henda
EPI_ISL_16377404	Tunis	Laboratoire de Virologie Clinique, Institut Pasteur de Tunis	Laboratoire de Virologie Clinique, Institut Pasteur de Tunis	Haddad-Boubaker Sondes, Chouikha Anissa, Fares Wasfi, Gdoura Mariem, Triki Henda
EPI_ISL_16377405	Tunis	Laboratoire de Virologie Clinique, Institut Pasteur de Tunis	Laboratoire de Virologie Clinique, Institut Pasteur de Tunis	Haddad-Boubaker Sondes, Chouikha Anissa, Fares Wasfi, Gdoura Mariem, Triki Henda
EPI_ISL_16377406	Tunis	Laboratoire de Virologie Clinique, Institut Pasteur de Tunis	Laboratoire de Virologie Clinique, Institut Pasteur de Tunis	Chouikha Anissa, Haddad-Boubaker Sondes, Fares Wasfi, Gdoura Mariem, Triki Henda
EPI_ISL_16377407	Tunis	Laboratoire de Virologie Clinique, Institut Pasteur de Tunis	Laboratoire de Virologie Clinique, Institut Pasteur de Tunis	Chouikha Anissa, Haddad-Boubaker Sondes, Fares Wasfi, Gdoura Mariem, Triki Henda
EPI_ISL_16377408	Tunis	Laboratoire de Virologie Clinique, Institut Pasteur de Tunis	Laboratoire de Virologie Clinique, Institut Pasteur de Tuni	Chouikha Anissa, Fares Wasfi, Haddad-Boubaker Sondes, Gdoura Mariem, Triki Henda
EPI_ISL_16377411	Manouba	Laboratoire de Microbiologie, HOPITAL D'ENFANTS BECHIR HAMZA DE TUNIS	Laboratoire de Virologie Clinique, Institut Pasteur de Tunis	Smaoui Han'ne, Meftah Khaoula, Bouafsoun Aida, Haddad-Boubaker Sondes, Gdoura Mariem, Chouikha Anissa, Fares Wasfi, Safer Mouna, Ben Alaya Nissaf, Triki Henda
EPI_ISL_16377412	Tunis	Laboratoire de Virologie Clinique, Institut Pasteur de Tunis	Laboratoire de Virologie Clinique, Institut Pasteur de Tuni	Fares Wasfi, Chouikha Anissa, Haddad-Boubaker Sondes, Gdoura Mariem, Triki Henda
EPI_ISL_16377413	Tunis	Laboratoire de Virologie Clinique, Institut Pasteur de Tunis	Laboratoire de Virologie Clinique, Institut Pasteur de Tunis	Fares Wasfi, Haddad-Boubaker Sondes, Chouikha Anissa, Gdoura Mariem, Triki Henda
EPI_ISL_16377414	Tunis	Laboratoire de Virologie Clinique, Institut Pasteur de Tunis	Laboratoire de Virologie Clinique, Institut Pasteur de Tuni	Fares Wasfi, Haddad-Boubaker Sondes, Chouikha Anissa, Gdoura Mariem, Triki Henda
EPI_ISL_16377415	Tunis	Laboratoire de Virologie Clinique, Institut Pasteur de Tunis	Laboratoire de Virologie Clinique, Institut Pasteur de Tuni	Fares Wasfi, Haddad-Boubaker Sondes, Chouikha Anissa, Gdoura Mariem, Triki Henda
EPI_ISL_16377416	Tunis	Laboratoire de Virologie Clinique, Institut Pasteur de Tunis	Laboratoire de Virologie Clinique, Institut Pasteur de Tunis	Fares Wasfi, Haddad-Boubaker Sondes, Chouikha Anissa, Gdoura Mariem, Triki Henda
EPI_ISL_16377417	Tunis	Laboratoire de Virologie Clinique, Institut Pasteur de Tunis	Laboratoire de Virologie Clinique, Institut Pasteur de Tuni	Fares Wasfi, Haddad-Boubaker Sondes, Chouikha Anissa, Gdoura Mariem, Triki Henda
EPI_ISL_16377418	Tunis	Laboratoire de Virologie Clinique, Institut Pasteur de Tunis	Laboratoire de Virologie Clinique, Institut Pasteur de Tuni	Fares Wasfi, Haddad-Boubaker Sondes, Chouikha Anissa, Gdoura Mariem, Triki Henda
EPI_ISL_16847407	Tunis	Laboratoire de Virologie Clinique, Institut Pasteur de Tunis	Laboratoire de Virologie Clinique, Institut Pasteur de Tunis	Khemiri Haifa, Haddad-Boubaker Sondes, Camma Cedare, Lorusso Alessio, Di Pasquale Adriano, Mincarelli Luana, Secondini Barbara, Gdoura Mariem, Triki Henda
EPI_ISL_16862238	Sfax	Laboratory of microbiology Habib Bourguiba University hospital	Clinical and Experimental Pharmacology Lab, LR16SP02, National Center of Pharmacovigilance, University of Tunis El Manar, Tunis, Tunisia. 2- Ministry of Health, National Observatory of New and Emerging Diseases, 1006, Tunis, Tunisia	Sana Ferjani, Saba Gargouri, Fahmi Smaoui, Awatef taktak, Amel Chtourou, Rihab Hajji, Adnene Hammami, Hela Karray, Lamia Feki, Mouna Ben Sassi, Zaineb Hamzaoui, Salma Abid, Hannene El Jabri, Ines Medini, Sarra Chamam, Roua Ben Othmen, Emna Gaies, Riadh Daghfous, Sameh Trabelsi, lhem Boutiba-Ben Boubaker
EPI_ISL_16862239	Sfax	Laboratory of microbiology Habib Bourguiba University hospital	Clinical and Experimental Pharmacology Lab, LR16SP02, National Center of Pharmacovigilance, University of Tunis El Manar, Tunis, Tunisia. 2- Ministry of Health, National Observatory of New and Emerging Diseases, 1006, Tunis, Tunisia	Sana Ferjani, Saba Gargouri, Fahmi Smaoui, Awatef taktak, Amel Chtourou, Rihab Hajji, Adnene Hammami, Hela Karray, Lamia Feki, Mouna Ben Sassi, Zaineb Hamzaoui, Salma Abid, Hannene El Jabri, Ines Medini, Sarra Chamam, Roua Ben Othmen, Emna Gaies, Riadh Daghfous, Sameh Trabelsi, lhem Boutiba-Ben Boubaker
EPI_ISL_16862240	Sfax	Laboratory of microbiology Habib Bourguiba University hospital	Clinical and Experimental Pharmacology Lab, LR16SP02, National Center of Pharmacovigilance, University of Tunis El Manar, Tunis, Tunisia. 2- Ministry of Health, National Observatory of New and Emerging Diseases, 1006, Tunis, Tunisia	Sana Ferjani, Saba Gargouri, Fahmi Smaoui, Awatef taktak, Amel Chtourou, Rihab Hajji, Adnene Hammami, Hela Karray, Lamia Feki, Mouna Ben Sassi, Zaineb Hamzaoui, Salma Abid, Hannene El Jabri, Ines Medini, Sarra Chamam, Roua Ben Othmen, Emna Gaies, Riadh Daghfous, Sameh Trabelsi, lhem Boutiba-Ben Boubaker
EPI_ISL_16862241	Sfax	Laboratory of microbiology Habib Bourguiba University hospital	Clinical and Experimental Pharmacology Lab, LR16SP02, National Center of Pharmacovigilance, University of Tunis El Manar, Tunis, Tunisia. 2- Ministry of Health, National Observatory of New and Emerging Diseases, 1006, Tunis, Tunisia	Sana Ferjani, Saba Gargouri, Fahmi Smaoui, Awatef taktak, Amel Chtourou, Rihab Hajji, Adnene Hammami, Hela Karray, Lamia Feki, Mouna Ben Sassi, Zaineb Hamzaoui, Salma Abid, Hannene El Jabri, Ines Medini, Sarra Chamam, Roua Ben Othmen, Emna Gaies, Riadh Daghfous, Sameh Trabelsi, lhem Boutiba-Ben Boubaker
EPI_ISL_16862242	Sfax	Laboratory of microbiology Habib Bourguiba University hospital	Clinical and Experimental Pharmacology Lab, LR16SP02, National Center of Pharmacovigilance, University of Tunis El Manar, Tunis, Tunisia. 2- Ministry of Health, National Observatory of New and Emerging Diseases, 1006, Tunis, Tunisia	Sana Ferjani, Saba Gargouri, Fahmi Smaoui, Awatef taktak, Amel Chtourou, Rihab Hajji, Adnene Hammami, Hela Karray, Lamia Feki, Mouna Ben Sassi, Zaineb Hamzaoui, Salma Abid, Hannene El Jabri, Ines Medini, Sarra Chamam, Roua Ben Othmen, Emna Gaies, Riadh Daghfous, Sameh Trabelsi, lhem Boutiba-Ben Boubaker
EPI_ISL_16862243	Sfax	Laboratory of microbiology Habib Bourguiba University hospital	Clinical and Experimental Pharmacology Lab, LR16SP02, National Center of Pharmacovigilance, University of Tunis El Manar, Tunis, Tunisia. 2- Ministry of Health, National Observatory of New and Emerging Diseases, 1006, Tunis, Tunisia	Sana Ferjani, Saba Gargouri, Fahmi Smaoui, Awatef taktak, Amel Chtourou, Rihab Hajji, Adnene Hammami, Hela Karray, Lamia Feki, Mouna Ben Sassi, Zaineb Hamzaoui, Salma Abid, Hannene El Jabri, Ines Medini, Sarra Chamam, Roua Ben Othmen, Emna Gaies, Riadh Daghfous, Sameh Trabelsi, lhem Boutiba-Ben Boubaker
EPI_ISL_16862244	Sfax	Laboratory of microbiology Habib Bourguiba University hospital	Clinical and Experimental Pharmacology Lab, LR16SP02, National Center of Pharmacovigilance, University of Tunis El Manar, Tunis, Tunisia. 2- Ministry of Health, National Observatory of New and Emerging Diseases, 1006, Tunis, Tunisia	Sana Ferjani, Saba Gargouri, Fahmi Smaoui, Awatef taktak, Amel Chtourou, Rihab Hajji, Adnene Hammami, Hela Karray, Lamia Feki, Mouna Ben Sassi, Zaineb Hamzaoui, Salma Abid, Hannene El Jabri, Ines Medini, Sarra Chamam, Roua Ben Othmen, Emna Gaies, Riadh Daghfous, Sameh Trabelsi, lhem Boutiba-Ben Boubaker
EPI_ISL_16862245	Sfax	Laboratory of microbiology Habib Bourguiba University hospital	Clinical and Experimental Pharmacology Lab, LR16SP02, National Center of Pharmacovigilance, University of Tunis El Manar, Tunis, Tunisia. 2- Ministry of Health, National Observatory of New and Emerging Diseases, 1006, Tunis, Tunisia	Sana Ferjani, Saba Gargouri, Fahmi Smaoui, Awatef taktak, Amel Chtourou, Rihab Hajji, Adnene Hammami, Hela Karray, Lamia Feki, Mouna Ben Sassi, Zaineb Hamzaoui, Salma Abid, Hannene El Jabri, Ines Medini, Sarra Chamam, Roua Ben Othmen, Emna Gaies, Riadh Daghfous, Sameh Trabelsi, lhem Boutiba-Ben Boubaker
EPI_ISL_16862246	Sfax	Laboratory of microbiology Habib Bourguiba University hospital	Clinical and Experimental Pharmacology Lab, LR16SP02, National Center of Pharmacovigilance, University of Tunis El Manar, Tunis, Tunisia. 2- Ministry of Health, National Observatory of New and Emerging Diseases, 1006, Tunis, Tunisia	Sana Ferjani, Saba Gargouri, Fahmi Smaoui, Awatef taktak, Amel Chtourou, Rihab Hajji, Adnene Hammami, Hela Karray, Lamia Feki, Mouna Ben Sassi, Zaineb Hamzaoui, Salma Abid, Hannene El Jabri, Ines Medini, Sarra Chamam, Roua Ben Othmen, Emna Gaies, Riadh Daghfous, Sameh Trabelsi, lhem Boutiba-Ben Boubaker
EPI_ISL_16862247	Sfax	Laboratory of microbiology Habib Bourguiba University hospital	Clinical and Experimental Pharmacology Lab, LR16SP02, National Center of Pharmacovigilance, University of Tunis El Manar, Tunis, Tunisia. 2- Ministry of Health, National Observatory of New and Emerging Diseases, 1006, Tunis, Tunisia	Sana Ferjani, Saba Gargouri, Fahmi Smaoui, Awatef taktak, Amel Chtourou, Rihab Hajji, Adnene Hammami, Hela Karray, Lamia Feki, Mouna Ben Sassi, Zaineb Hamzaoui, Salma Abid, Hannene El Jabri, Ines Medini, Sarra Chamam, Roua Ben Othmen, Emna Gaies, Riadh Daghfous, Sameh Trabelsi, lhem Boutiba-Ben Boubaker
EPI_ISL_16862248	Sfax	Laboratory of microbiology Habib Bourguiba University hospital	Clinical and Experimental Pharmacology Lab, LR16SP02, National Center of Pharmacovigilance, University of Tunis El Manar, Tunis, Tunisia. 2- Ministry of Health, National Observatory of New and Emerging Diseases, 1006, Tunis, Tunisia	Sana Ferjani, Saba Gargouri, Fahmi Smaoui, Awatef taktak, Amel Chtourou, Rihab Hajji, Adnene Hammami, Hela Karray, Lamia Feki, Mouna Ben Sassi, Zaineb Hamzaoui, Salma Abid, Hannene El Jabri, Ines Medini, Sarra Chamam, Roua Ben Othmen, Emna Gaies, Riadh Daghfous, Sameh Trabelsi, lhem Boutiba-Ben Boubaker
EPI_ISL_16862249	Sfax	Laboratory of microbiology Habib Bourguiba University hospital	Clinical and Experimental Pharmacology Lab, LR16SP02, National Center of Pharmacovigilance, University of Tunis El Manar, Tunis, Tunisia. 2- Ministry of Health, National Observatory of New and Emerging Diseases, 1006, Tunis, Tunisia	Sana Ferjani, Saba Gargouri, Fahmi Smaoui, Awatef taktak, Amel Chtourou, Rihab Hajji, Adnene Hammami, Hela Karray, Lamia Feki, Mouna Ben Sassi, Zaineb Hamzaoui, Salma Abid, Hannene El Jabri, Ines Medini, Sarra Chamam, Roua Ben Othmen, Emna Gaies, Riadh Daghfous, Sameh Trabelsi, lhem Boutiba-Ben Boubaker
EPI_ISL_16862250	Sfax	Laboratory of microbiology Habib Bourguiba University hospital	Clinical and Experimental Pharmacology Lab, LR16SP02, National Center of Pharmacovigilance, University of Tunis El Manar, Tunis, Tunisia. 2- Ministry of Health, National Observatory of New and Emerging Diseases, 1006, Tunis, Tunisia	Sana Ferjani, Saba Gargouri, Fahmi Smaoui, Awatef taktak, Amel Chtourou, Rihab Hajji, Adnene Hammami, Hela Karray, Lamia Feki, Mouna Ben Sassi, Zaineb Hamzaoui, Salma Abid, Hannene El Jabri, Ines Medini, Sarra Chamam, Roua Ben Othmen, Emna Gaies, Riadh Daghfous, Sameh Trabelsi, lhem Boutiba-Ben Boubaker
EPI_ISL_16862251	Sfax	Laboratory of microbiology Habib Bourguiba University hospital	Clinical and Experimental Pharmacology Lab, LR16SP02, National Center of Pharmacovigilance, University of Tunis El Manar, Tunis, Tunisia. 2- Ministry of Health, National Observatory of New and Emerging Diseases, 1006, Tunis, Tunisia	Sana Ferjani, Saba Gargouri, Fahmi Smaoui, Awatef taktak, Amel Chtourou, Rihab Hajji, Adnene Hammami, Hela Karray, Lamia Feki, Mouna Ben Sassi, Zaineb Hamzaoui, Salma Abid, Hannene El Jabri, Ines Medini, Sarra Chamam, Roua Ben Othmen, Emna Gaies, Riadh Daghfous, Sameh Trabelsi, lhem Boutiba-Ben Boubaker
EPI_ISL_16862252	Sfax	Laboratory of microbiology Habib Bourguiba University hospital	Clinical and Experimental Pharmacology Lab, LR16SP02, National Center of Pharmacovigilance, University of Tunis El Manar, Tunis, Tunisia. 2- Ministry of Health, National Observatory of New and Emerging Diseases, 1006, Tunis, Tunisia	Sana Ferjani, Saba Gargouri, Fahmi Smaoui, Awatef taktak, Amel Chtourou, Rihab Hajji, Adnene Hammami, Hela Karray, Lamia Feki, Mouna Ben Sassi, Zaineb Hamzaoui, Salma Abid, Hannene El Jabri, Ines Medini, Sarra Chamam, Roua Ben Othmen, Emna Gaies, Riadh Daghfous, Sameh Trabelsi, lhem Boutiba-Ben Boubaker
EPI_ISL_16862254	Sfax	Laboratory of microbiology Habib Bourguiba University hospital	Clinical and Experimental Pharmacology Lab, LR16SP02, National Center of Pharmacovigilance, University of Tunis El Manar, Tunis, Tunisia. 2- Ministry of Health, National Observatory of New and Emerging Diseases, 1006, Tunis, Tunisia	Sana Ferjani, Saba Gargouri, Fahmi Smaoui, Awatef taktak, Amel Chtourou, Rihab Hajji, Adnene Hammami, Hela Karray, Lamia Feki, Mouna Ben Sassi, Zaineb Hamzaoui, Salma Abid, Hannene El Jabri, Ines Medini, Sarra Chamam, Roua Ben Othmen, Emna Gaies, Riadh Daghfous, Sameh Trabelsi, lhem Boutiba-Ben Boubaker
EPI_ISL_16862255	Sfax	Laboratory of microbiology Habib Bourguiba University hospital	Clinical and Experimental Pharmacology Lab, LR16SP02, National Center of Pharmacovigilance, University of Tunis El Manar, Tunis, Tunisia. 2- Ministry of Health, National Observatory of New and Emerging Diseases, 1006, Tunis, Tunisia	Sana Ferjani, Saba Gargouri, Fahmi Smaoui, Awatef taktak, Amel Chtourou, Rihab Hajji, Adnene Hammami, Hela Karray, Lamia Feki, Mouna Ben Sassi, Zaineb Hamzaoui, Salma Abid, Hannene El Jabri, Ines Medini, Sarra Chamam, Roua Ben Othmen, Emna Gaies, Riadh Daghfous, Sameh Trabelsi, lhem Boutiba-Ben Boubaker
EPI_ISL_16862256	Sfax	Laboratory of microbiology Habib Bourguiba University hospital	Clinical and Experimental Pharmacology Lab, LR16SP02, National Center of Pharmacovigilance, University of Tunis El Manar, Tunis, Tunisia. 2- Ministry of Health, National Observatory of New and Emerging Diseases, 1006, Tunis, Tunisia	Sana Ferjani, Saba Gargouri, Fahmi Smaoui, Awatef taktak, Amel Chtourou, Rihab Hajji, Adnene Hammami, Hela Karray, Lamia Feki, Mouna Ben Sassi, Zaineb Hamzaoui, Salma Abid, Hannene El Jabri, Ines Medini, Sarra Chamam, Roua Ben Othmen, Emna Gaies, Riadh Daghfous, Sameh Trabelsi, lhem Boutiba-Ben Boubaker
EPI_ISL_16862257	Sfax	Laboratory of microbiology Habib Bourguiba University hospital	Clinical and Experimental Pharmacology Lab, LR16SP02, National Center of Pharmacovigilance, University of Tunis El Manar, Tunis, Tunisia. 2- Ministry of Health, National Observatory of New and Emerging Diseases, 1006, Tunis, Tunisia	Sana Ferjani, Saba Gargouri, Fahmi Smaoui, Awatef taktak, Amel Chtourou, Rihab Hajji, Adnene Hammami, Hela Karray, Lamia Feki, Mouna Ben Sassi, Zaineb Hamzaoui, Salma Abid, Hannene El Jabri, Ines Medini, Sarra Chamam, Roua Ben Othmen, Emna Gaies, Riadh Daghfous, Sameh Trabelsi, lhem Boutiba-Ben Boubaker
EPI_ISL_16862258	Sfax	Laboratory of microbiology Habib Bourguiba University hospital	Clinical and Experimental Pharmacology Lab, LR16SP02, National Center of Pharmacovigilance, University of Tunis El Manar, Tunis, Tunisia. 2- Ministry of Health, National Observatory of New and Emerging Diseases, 1006, Tunis, Tunisia	Sana Ferjani, Saba Gargouri, Fahmi Smaoui, Awatef taktak, Amel Chtourou, Rihab Hajji, Adnene Hammami, Hela Karray, Lamia Feki, Mouna Ben Sassi, Zaineb Hamzaoui, Salma Abid, Hannene El Jabri, Ines Medini, Sarra Chamam, Roua Ben Othmen, Emna Gaies, Riadh Daghfous, Sameh Trabelsi, lhem Boutiba-Ben Boubaker
EPI_ISL_16862260	Sfax	Laboratory of microbiology Habib Bourguiba University hospital	Clinical and Experimental Pharmacology Lab, LR16SP02, National Center of Pharmacovigilance, University of Tunis El Manar, Tunis, Tunisia. 2- Ministry of Health, National Observatory of New and Emerging Diseases, 1006, Tunis, Tunisia	Sana Ferjani, Saba Gargouri, Fahmi Smaoui, Awatef taktak, Amel Chtourou, Rihab Hajji, Adnene Hammami, Hela Karray, Lamia Feki, Mouna Ben Sassi, Zaineb Hamzaoui, Salma Abid, Hannene El Jabri, Ines Medini, Sarra Chamam, Roua Ben Othmen, Emna Gaies, Riadh Daghfous, Sameh Trabelsi, lhem Boutiba-Ben Boubaker
EPI_ISL_16862261	Sfax	Laboratory of microbiology Habib Bourguiba University hospital	Clinical and Experimental Pharmacology Lab, LR16SP02, National Center of Pharmacovigilance, University of Tunis El Manar, Tunis, Tunisia. 2- Ministry of Health, National Observatory of New and Emerging Diseases, 1006, Tunis, Tunisia	Sana Ferjani, Saba Gargouri, Fahmi Smaoui, Awatef taktak, Amel Chtourou, Rihab Hajji, Adnene Hammami, Hela Karray, Lamia Feki, Mouna Ben Sassi, Zaineb Hamzaoui, Salma Abid, Hannene El Jabri, Ines Medini, Sarra Chamam, Roua Ben Othmen, Emna Gaies, Riadh Daghfous, Sameh Trabelsi, lhem Boutiba-Ben Boubaker
EPI_ISL_16862262	Sfax	Laboratory of microbiology Habib Bourguiba University hospital	Clinical and Experimental Pharmacology Lab, LR16SP02, National Center of Pharmacovigilance, University of Tunis El Manar, Tunis, Tunisia. 2- Ministry of Health, National Observatory of New and Emerging Diseases, 1006, Tunis, Tunisia	Sana Ferjani, Saba Gargouri, Fahmi Smaoui, Awatef taktak, Amel Chtourou, Rihab Hajji, Adnene Hammami, Hela Karray, Lamia Feki, Mouna Ben Sassi, Zaineb Hamzaoui, Salma Abid, Hannene El Jabri, Ines Medini, Sarra Chamam, Roua Ben Othmen, Emna Gaies, Riadh Daghfous, Sameh Trabelsi, lhem Boutiba-Ben Boubaker
EPI_ISL_17543447	Tunis	Laboratoire de Virologie Clinique, Institut Pasteur de Tunis	Laboratoire de Virologie Clinique, Institut Pasteur de Tunis	Samar Ben Halima, Henda Krichen, Anissa Chouikha, Marwa Khedhiri, Sondes Haddad Boubaker, Wasfi FarÃ¨s, Henda Triki
EPI_ISL_17543448	Tunis	Laboratoire de Virologie Clinique, Institut Pasteur de Tunis	Laboratoire de Virologie Clinique, Institut Pasteur de Tunis	Samar Ben Halima, Henda Krichen, Anissa Chouikha, Marwa Khedhiri, Sondes Haddad Boubaker, Wasfi FarÃ¨s, Henda Triki
EPI_ISL_17543449	Tunis	Laboratoire de Virologie Clinique, Institut Pasteur de Tunis	Laboratoire de Virologie Clinique, Institut Pasteur de Tunis	Samar Ben Halima, Henda Krichen, Anissa Chouikha, Marwa Khedhiri, Sondes Haddad Boubaker, Wasfi FarÃ¨s, Henda Triki
EPI_ISL_17543450	Tunis	Laboratoire de Virologie Clinique, Institut Pasteur de Tunis	Laboratoire de Virologie Clinique, Institut Pasteur de Tunis	Samar Ben Halima, Henda Krichen, Anissa Chouikha, Marwa Khedhiri, Sondes Haddad Boubaker, Wasfi FarÃ¨s, Henda Triki
EPI_ISL_17543451	Tunis	Laboratoire de Virologie Clinique, Institut Pasteur de Tunis	Laboratoire de Virologie Clinique, Institut Pasteur de Tunis	Samar Ben Halima, Henda Krichen, Anissa Chouikha, Marwa Khedhiri, Sondes Haddad Boubaker, Wasfi FarÃ¨s, Henda Triki
EPI_ISL_17543452	Tunis	Laboratoire de Virologie Clinique, Institut Pasteur de Tunis	Laboratoire de Virologie Clinique, Institut Pasteur de Tunis	Samar Ben Halima, Henda Krichen, Anissa Chouikha, Marwa Khedhiri, Sondes Haddad Boubaker, Wasfi FarÃ¨s, Henda Triki
EPI_ISL_17726499	Tunis	1-Laboratory of Microbiology, National Reference Lab, Charles Nicolle Hospital; 2-University of Tunis ElManar, Faculty of Medicine of Tunis, LR99ES09, Tunis, Tunisia	Clinical and Experimental Pharmacology Lab, LR16SP02, National Center of Pharmacovigilance, University of Tunis El Manar, Tunis, Tunisia. 2- Ministry of Health, National Observatory of New and Emerging Diseases, 1006, Tunis, Tunisia	Zaineb Hamzaoui, Mouna Ben Sassi, Sana Ferjani, Salma Abid, Soumaya Kthiri, Manel Ben Sassi, Ines Medini, Sarra Chamam, Roua Ben Othmen, Hannene El Jabri, Emna Gaies, Riadh Daghfous, Sameh Trabelsi, Ilhem Boutiba-Ben Boubaker
EPI_ISL_17731573	Tunis	Laboratoire de Virologie Clinique, Institut Pasteur de Tunis	Laboratoire de Virologie Clinique, Institut Pasteur de Tunis	Samar Ben Halima, Marwa Khedhiri, Henda Touzi, Anissa Chouikha, Sondes Haddad Boubaker, Wasfi FarÃ¨s, Henda Triki
EPI_ISL_17731574	Tunis	Laboratoire de Virologie Clinique, Institut Pasteur de Tunis	Laboratoire de Virologie Clinique, Institut Pasteur de Tunis	Samar Ben Halima, Marwa Khedhiri, Henda Touzi, Anissa Chouikha, Sondes Haddad Boubaker, Wasfi FarÃ¨s, Henda Triki
EPI_ISL_17731575	Tunis	Laboratoire de Virologie Clinique, Institut Pasteur de Tunis	Laboratoire de Virologie Clinique, Institut Pasteur de Tunis	Samar Ben Halima, Marwa Khedhiri, Henda Touzi, Anissa Chouikha, Sondes Haddad Boubaker, Wasfi FarÃ¨s, Henda Triki
EPI_ISL_17731576	Tunis	Laboratoire de Virologie Clinique, Institut Pasteur de Tunis	Laboratoire de Virologie Clinique, Institut Pasteur de Tunis	Samar Ben Halima, Marwa Khedhiri, Henda Touzi, Anissa Chouikha, Sondes Haddad Boubaker, Wasfi FarÃ¨s, Henda Triki
EPI_ISL_17731577	Tunis	Laboratoire de Virologie Clinique, Institut Pasteur de Tunis	Laboratoire de Virologie Clinique, Institut Pasteur de Tunis	Samar Ben Halima, Marwa Khedhiri, Henda Touzi, Anissa Chouikha, Sondes Haddad Boubaker, Wasfi FarÃ¨s, Henda Triki
EPI_ISL_17731578	Kairouan	Laboratoire de Virologie Clinique, Institut Pasteur de Tunis	Laboratoire de Virologie Clinique, Institut Pasteur de Tunis	Samar Ben Halima, Marwa Khedhiri, Henda Touzi, Anissa Chouikha, Sondes Haddad Boubaker, Wasfi FarÃ¨s, Henda Triki
EPI_ISL_17731579	Tunis	Laboratoire de Virologie Clinique, Institut Pasteur de Tunis	Laboratoire de Virologie Clinique, Institut Pasteur de Tunis	Samar Ben Halima, Marwa Khedhiri, Henda Touzi, Anissa Chouikha, Sondes Haddad Boubaker, Wasfi FarÃ¨s, Henda Triki
EPI_ISL_17731580	Gbeli	Laboratoire de Virologie Clinique, Institut Pasteur de Tunis	Laboratoire de Virologie Clinique, Institut Pasteur de Tunis	Samar Ben Halima, Marwa Khedhiri, Henda Touzi, Anissa Chouikha, Sondes Haddad Boubaker, Wasfi FarÃ¨s, Henda Triki
EPI_ISL_17731581	Gabes	Laboratoire de Virologie Clinique, Institut Pasteur de Tunis	Laboratoire de Virologie Clinique, Institut Pasteur de Tunis	Samar Ben Halima, Marwa Khedhiri, Henda Touzi, Anissa Chouikha, Sondes Haddad Boubaker, Wasfi FarÃ¨s, Henda Triki
EPI_ISL_17731582	Bizerte	Laboratoire de Virologie Clinique, Institut Pasteur de Tunis	Laboratoire de Virologie Clinique, Institut Pasteur de Tunis	Samar Ben Halima, Marwa Khedhiri, Henda Touzi, Anissa Chouikha, Sondes Haddad Boubaker, Wasfi FarÃ¨s, Henda Triki
EPI_ISL_17731583	Tunis	Laboratoire de Virologie Clinique, Institut Pasteur de Tunis	Laboratoire de Virologie Clinique, Institut Pasteur de Tunis	Samar Ben Halima, Marwa Khedhiri, Henda Touzi, Anissa Chouikha, Sondes Haddad Boubaker, Wasfi FarÃ¨s, Henda Triki
EPI_ISL_17731584	Tunis	Laboratoire de Virologie Clinique, Institut Pasteur de Tunis	Laboratoire de Virologie Clinique, Institut Pasteur de Tunis	Samar Ben Halima, Marwa Khedhiri, Henda Touzi, Anissa Chouikha, Sondes Haddad Boubaker, Wasfi FarÃ¨s, Henda Triki
EPI_ISL_17731585	Tunis	Laboratoire de Virologie Clinique, Institut Pasteur de Tunis	Laboratoire de Virologie Clinique, Institut Pasteur de Tunis	Samar Ben Halima, Marwa Khedhiri, Henda Touzi, Anissa Chouikha, Sondes Haddad Boubaker, Wasfi FarÃ¨s, Henda Triki
EPI_ISL_17731586	Tunis	Laboratoire de Virologie Clinique, Institut Pasteur de Tunis	Laboratoire de Virologie Clinique, Institut Pasteur de Tunis	Samar Ben Halima, Marwa Khedhiri, Henda Touzi, Anissa Chouikha, Sondes Haddad Boubaker, Wasfi FarÃ¨s, Henda Triki
EPI_ISL_17731587	Tunis	Laboratoire de Virologie Clinique, Institut Pasteur de Tunis	Laboratoire de Virologie Clinique, Institut Pasteur de Tunis	Samar Ben Halima, Marwa Khedhiri, Henda Touzi, Anissa Chouikha, Sondes Haddad Boubaker, Wasfi FarÃ¨s, Henda Triki
EPI_ISL_17731588	Tunis	Laboratoire de Virologie Clinique, Institut Pasteur de Tunis	Laboratoire de Virologie Clinique, Institut Pasteur de Tunis	Samar Ben Halima, Marwa Khedhiri, Henda Touzi, Anissa Chouikha, Sondes Haddad Boubaker, Wasfi FarÃ¨s, Henda Triki
EPI_ISL_17731589	Tunis	Laboratoire de Virologie Clinique, Institut Pasteur de Tunis	Laboratoire de Virologie Clinique, Institut Pasteur de Tunis	Samar Ben Halima, Marwa Khedhiri, Henda Touzi, Anissa Chouikha, Sondes Haddad Boubaker, Wasfi FarÃ¨s, Henda Triki
EPI_ISL_17731590	Tunis	Laboratoire de Virologie Clinique, Institut Pasteur de Tunis	Laboratoire de Virologie Clinique, Institut Pasteur de Tunis	Samar Ben Halima, Marwa Khedhiri, Henda Touzi, Anissa Chouikha, Sondes Haddad Boubaker, Wasfi FarÃ¨s, Henda Triki
EPI_ISL_17731591	Tunis	Laboratoire de Virologie Clinique, Institut Pasteur de Tunis	Laboratoire de Virologie Clinique, Institut Pasteur de Tunis	Samar Ben Halima, Marwa Khedhiri, Henda Touzi, Anissa Chouikha, Sondes Haddad Boubaker, Wasfi FarÃ¨s, Henda Triki
EPI_ISL_17731592	Tunis	Laboratoire de Virologie Clinique, Institut Pasteur de Tunis	Laboratoire de Virologie Clinique, Institut Pasteur de Tunis	Samar Ben Halima, Marwa Khedhiri, Henda Touzi, Anissa Chouikha, Sondes Haddad Boubaker, Wasfi FarÃ¨s, Henda Triki
EPI_ISL_17731593	Tunis	Laboratoire de Virologie Clinique, Institut Pasteur de Tunis	Laboratoire de Virologie Clinique, Institut Pasteur de Tunis	Samar Ben Halima, Marwa Khedhiri, Henda Touzi, Anissa Chouikha, Sondes Haddad Boubaker, Wasfi FarÃ¨s, Henda Triki
EPI_ISL_17731594	Tunis	Laboratoire de Virologie Clinique, Institut Pasteur de Tunis	Laboratoire de Virologie Clinique, Institut Pasteur de Tunis	Samar Ben Halima, Marwa Khedhiri, Henda Touzi, Anissa Chouikha, Sondes Haddad Boubaker, Wasfi FarÃ¨s, Henda Triki
EPI_ISL_17731595	Tunis	Laboratoire de Virologie Clinique, Institut Pasteur de Tunis	Laboratoire de Virologie Clinique, Institut Pasteur de Tunis	Samar Ben Halima, Marwa Khedhiri, Henda Touzi, Anissa Chouikha, Sondes Haddad Boubaker, Wasfi FarÃ¨s, Henda Triki
EPI_ISL_17731596	Tunis	Laboratoire de Virologie Clinique, Institut Pasteur de Tunis	Laboratoire de Virologie Clinique, Institut Pasteur de Tunis	Samar Ben Halima, Marwa Khedhiri, Henda Touzi, Anissa Chouikha, Sondes Haddad Boubaker, Wasfi FarÃ¨s, Henda Triki
EPI_ISL_17731597	Tunis	Laboratoire de Virologie Clinique, Institut Pasteur de Tunis	Laboratoire de Virologie Clinique, Institut Pasteur de Tunis	Samar Ben Halima, Marwa Khedhiri, Henda Touzi, Anissa Chouikha, Sondes Haddad Boubaker, Wasfi FarÃ¨s, Henda Triki
EPI_ISL_17731598	Ben Arous	Laboratoire de Virologie Clinique, Institut Pasteur de Tunis	Laboratoire de Virologie Clinique, Institut Pasteur de Tunis	Samar Ben Halima, Marwa Khedhiri, Henda Touzi, Anissa Chouikha, Sondes Haddad Boubaker, Wasfi FarÃ¨s, Henda Triki
EPI_ISL_17731599	Tunis	Laboratoire de Virologie Clinique, Institut Pasteur de Tunis	Laboratoire de Virologie Clinique, Institut Pasteur de Tunis	Samar Ben Halima, Marwa Khedhiri, Henda Touzi, Anissa Chouikha, Sondes Haddad Boubaker, Wasfi FarÃ¨s, Henda Triki
EPI_ISL_17731600	Nabeul	Laboratoire de Virologie Clinique, Institut Pasteur de Tunis	Laboratoire de Virologie Clinique, Institut Pasteur de Tunis	Samar Ben Halima, Marwa Khedhiri, Henda Touzi, Anissa Chouikha, Sondes Haddad Boubaker, Wasfi FarÃ¨s, Henda Triki
EPI_ISL_17731601	Manouba	Laboratoire de Virologie Clinique, Institut Pasteur de Tunis	Laboratoire de Virologie Clinique, Institut Pasteur de Tunis	Samar Ben Halima, Marwa Khedhiri, Henda Touzi, Anissa Chouikha, Sondes Haddad Boubaker, Wasfi FarÃ¨s, Henda Triki
EPI_ISL_17731602	Nabeul	Laboratoire de Virologie Clinique, Institut Pasteur de Tunis	Laboratoire de Virologie Clinique, Institut Pasteur de Tunis	Samar Ben Halima, Marwa Khedhiri, Henda Touzi, Anissa Chouikha, Sondes Haddad Boubaker, Wasfi FarÃ¨s, Henda Triki
EPI_ISL_17731603	Tunis	Laboratoire de Virologie Clinique, Institut Pasteur de Tunis	Laboratoire de Virologie Clinique, Institut Pasteur de Tunis	Samar Ben Halima, Marwa Khedhiri, Henda Touzi, Anissa Chouikha, Sondes Haddad Boubaker, Wasfi FarÃ¨s, Henda Triki
EPI_ISL_17731604	Kairouan	Laboratoire de Virologie Clinique, Institut Pasteur de Tunis	Laboratoire de Virologie Clinique, Institut Pasteur de Tunis	Samar Ben Halima, Marwa Khedhiri, Henda Touzi, Anissa Chouikha, Sondes Haddad Boubaker, Wasfi FarÃ¨s, Henda Triki
EPI_ISL_17731605	Tunis	Laboratoire de Virologie Clinique, Institut Pasteur de Tunis	Laboratoire de Virologie Clinique, Institut Pasteur de Tunis	Samar Ben Halima, Marwa Khedhiri, Henda Touzi, Anissa Chouikha, Sondes Haddad Boubaker, Wasfi FarÃ¨s, Henda Triki
EPI_ISL_17731606	Gafsa	Laboratoire de Virologie Clinique, Institut Pasteur de Tunis	Laboratoire de Virologie Clinique, Institut Pasteur de Tunis	Samar Ben Halima, Marwa Khedhiri, Henda Touzi, Anissa Chouikha, Sondes Haddad Boubaker, Wasfi FarÃ¨s, Henda Triki
EPI_ISL_17731607	Monastir	Laboratoire de Virologie Clinique, Institut Pasteur de Tunis	Laboratoire de Virologie Clinique, Institut Pasteur de Tunis	Samar Ben Halima, Marwa Khedhiri, Henda Touzi, Anissa Chouikha, Sondes Haddad Boubaker, Wasfi FarÃ¨s, Henda Triki
EPI_ISL_17731608	Monastir	Laboratoire de Virologie Clinique, Institut Pasteur de Tunis	Laboratoire de Virologie Clinique, Institut Pasteur de Tunis	Samar Ben Halima, Marwa Khedhiri, Henda Touzi, Anissa Chouikha, Sondes Haddad Boubaker, Wasfi FarÃ¨s, Henda Triki
EPI_ISL_17731609	Sidi Bouzid	Laboratoire de Virologie Clinique, Institut Pasteur de Tunis	Laboratoire de Virologie Clinique, Institut Pasteur de Tunis	Samar Ben Halima, Marwa Khedhiri, Henda Touzi, Anissa Chouikha, Sondes Haddad Boubaker, Wasfi FarÃ¨s, Henda Triki
EPI_ISL_17731610	Beja	Laboratoire de Virologie Clinique, Institut Pasteur de Tunis	Laboratoire de Virologie Clinique, Institut Pasteur de Tunis	Samar Ben Halima, Marwa Khedhiri, Henda Touzi, Anissa Chouikha, Sondes Haddad Boubaker, Wasfi FarÃ¨s, Henda Triki
EPI_ISL_17731611	Bizerte	Laboratoire de Virologie Clinique, Institut Pasteur de Tunis	Laboratoire de Virologie Clinique, Institut Pasteur de Tunis	Samar Ben Halima, Marwa Khedhiri, Henda Touzi, Anissa Chouikha, Sondes Haddad Boubaker, Wasfi FarÃ¨s, Henda Triki
EPI_ISL_17731612	Tunis	Laboratoire de Virologie Clinique, Institut Pasteur de Tunis	Laboratoire de Virologie Clinique, Institut Pasteur de Tunis	Samar Ben Halima, Marwa Khedhiri, Henda Touzi, Anissa Chouikha, Sondes Haddad Boubaker, Wasfi FarÃ¨s, Henda Triki
EPI_ISL_17731613	Tunis	Laboratoire de Virologie Clinique, Institut Pasteur de Tunis	Laboratoire de Virologie Clinique, Institut Pasteur de Tunis	Samar Ben Halima, Marwa Khedhiri, Henda Touzi, Anissa Chouikha, Sondes Haddad Boubaker, Wasfi FarÃ¨s, Henda Triki
EPI_ISL_17731614	Tunis	Laboratoire de Virologie Clinique, Institut Pasteur de Tunis	Laboratoire de Virologie Clinique, Institut Pasteur de Tunis	Samar Ben Halima, Marwa Khedhiri, Henda Touzi, Anissa Chouikha, Sondes Haddad Boubaker, Wasfi FarÃ¨s, Henda Triki
EPI_ISL_17731615	Sfax	Laboratoire de Virologie Clinique, Institut Pasteur de Tunis	Laboratoire de Virologie Clinique, Institut Pasteur de Tunis	Samar Ben Halima, Marwa Khedhiri, Henda Touzi, Anissa Chouikha, Sondes Haddad Boubaker, Wasfi FarÃ¨s, Henda Triki
EPI_ISL_17731616	Gafsa	Laboratoire de Virologie Clinique, Institut Pasteur de Tunis	Laboratoire de Virologie Clinique, Institut Pasteur de Tunis	Samar Ben Halima, Marwa Khedhiri, Henda Touzi, Anissa Chouikha, Sondes Haddad Boubaker, Wasfi FarÃ¨s, Henda Triki
EPI_ISL_17731617	Tunis	Laboratoire de Virologie Clinique, Institut Pasteur de Tunis	Laboratoire de Virologie Clinique, Institut Pasteur de Tunis	Samar Ben Halima, Marwa Khedhiri, Henda Touzi, Anissa Chouikha, Sondes Haddad Boubaker, Wasfi FarÃ¨s, Henda Triki
EPI_ISL_17731618	Silina	Laboratoire de Virologie Clinique, Institut Pasteur de Tunis	Laboratoire de Virologie Clinique, Institut Pasteur de Tunis	Samar Ben Halima, Marwa Khedhiri, Henda Touzi, Anissa Chouikha, Sondes Haddad Boubaker, Wasfi FarÃ¨s, Henda Triki
EPI_ISL_17731619	Gafsa	Laboratoire de Virologie Clinique, Institut Pasteur de Tunis	Laboratoire de Virologie Clinique, Institut Pasteur de Tunis	Samar Ben Halima, Marwa Khedhiri, Henda Touzi, Anissa Chouikha, Sondes Haddad Boubaker, Wasfi FarÃ¨s, Henda Triki
EPI_ISL_17731620	Bizerte	Laboratoire de Virologie Clinique, Institut Pasteur de Tunis	Laboratoire de Virologie Clinique, Institut Pasteur de Tunis	Samar Ben Halima, Marwa Khedhiri, Henda Touzi, Anissa Chouikha, Sondes Haddad Boubaker, Wasfi FarÃ¨s, Henda Triki
EPI_ISL_17731621	Sfax	Laboratoire de Virologie Clinique, Institut Pasteur de Tunis	Laboratoire de Virologie Clinique, Institut Pasteur de Tunis	Samar Ben Halima, Marwa Khedhiri, Henda Touzi, Anissa Chouikha, Sondes Haddad Boubaker, Wasfi FarÃ¨s, Henda Triki
EPI_ISL_17731622	Gabes	Laboratoire de Virologie Clinique, Institut Pasteur de Tunis	Laboratoire de Virologie Clinique, Institut Pasteur de Tunis	Samar Ben Halima, Marwa Khedhiri, Henda Touzi, Anissa Chouikha, Sondes Haddad Boubaker, Wasfi FarÃ¨s, Henda Triki
EPI_ISL_17731623	Monastir	Laboratoire de Virologie Clinique, Institut Pasteur de Tunis	Laboratoire de Virologie Clinique, Institut Pasteur de Tunis	Samar Ben Halima, Marwa Khedhiri, Henda Touzi, Anissa Chouikha, Sondes Haddad Boubaker, Wasfi FarÃ¨s, Henda Triki
EPI_ISL_17731624	Sfax	Laboratoire de Virologie Clinique, Institut Pasteur de Tunis	Laboratoire de Virologie Clinique, Institut Pasteur de Tunis	Samar Ben Halima, Marwa Khedhiri, Henda Touzi, Anissa Chouikha, Sondes Haddad Boubaker, Wasfi FarÃ¨s, Henda Triki
EPI_ISL_17731625	Sfax	Laboratoire de Virologie Clinique, Institut Pasteur de Tunis	Laboratoire de Virologie Clinique, Institut Pasteur de Tunis	Samar Ben Halima, Marwa Khedhiri, Henda Touzi, Anissa Chouikha, Sondes Haddad Boubaker, Wasfi FarÃ¨s, Henda Triki
EPI_ISL_17731626	Mahdia	Laboratoire de Virologie Clinique, Institut Pasteur de Tunis	Laboratoire de Virologie Clinique, Institut Pasteur de Tunis	Samar Ben Halima, Marwa Khedhiri, Henda Touzi, Anissa Chouikha, Sondes Haddad Boubaker, Wasfi FarÃ¨s, Henda Triki
EPI_ISL_17731627	Gafsa	Laboratoire de Virologie Clinique, Institut Pasteur de Tunis	Laboratoire de Virologie Clinique, Institut Pasteur de Tunis	Samar Ben Halima, Marwa Khedhiri, Henda Touzi, Anissa Chouikha, Sondes Haddad Boubaker, Wasfi FarÃ¨s, Henda Triki
EPI_ISL_17731628	Gafsa	Laboratoire de Virologie Clinique, Institut Pasteur de Tunis	Laboratoire de Virologie Clinique, Institut Pasteur de Tunis	Samar Ben Halima, Marwa Khedhiri, Henda Touzi, Anissa Chouikha, Sondes Haddad Boubaker, Wasfi FarÃ¨s, Henda Triki
EPI_ISL_17731629	Sfax	Laboratoire de Virologie Clinique, Institut Pasteur de Tunis	Laboratoire de Virologie Clinique, Institut Pasteur de Tunis	Samar Ben Halima, Marwa Khedhiri, Henda Touzi, Anissa Chouikha, Sondes Haddad Boubaker, Wasfi FarÃ¨s, Henda Triki
EPI_ISL_17731630	Sfax	Laboratoire de Virologie Clinique, Institut Pasteur de Tunis	Laboratoire de Virologie Clinique, Institut Pasteur de Tunis	Samar Ben Halima, Marwa Khedhiri, Henda Touzi, Anissa Chouikha, Sondes Haddad Boubaker, Wasfi FarÃ¨s, Henda Triki
EPI_ISL_17731631	Tunis	Laboratoire de Virologie Clinique, Institut Pasteur de Tunis	Laboratoire de Virologie Clinique, Institut Pasteur de Tunis	Samar Ben Halima, Marwa Khedhiri, Henda Touzi, Anissa Chouikha, Sondes Haddad Boubaker, Wasfi FarÃ¨s, Henda Triki
EPI_ISL_17731632	Tunis	Laboratoire de Virologie Clinique, Institut Pasteur de Tunis	Laboratoire de Virologie Clinique, Institut Pasteur de Tunis	Samar Ben Halima, Marwa Khedhiri, Henda Touzi, Anissa Chouikha, Sondes Haddad Boubaker, Wasfi FarÃ¨s, Henda Triki
EPI_ISL_17731633	Tunis	Laboratoire de Virologie Clinique, Institut Pasteur de Tunis	Laboratoire de Virologie Clinique, Institut Pasteur de Tunis	Samar Ben Halima, Marwa Khedhiri, Henda Touzi, Anissa Chouikha, Sondes Haddad Boubaker, Wasfi FarÃ¨s, Henda Triki
EPI_ISL_17731634	Tunis	Laboratoire de Virologie Clinique, Institut Pasteur de Tunis	Laboratoire de Virologie Clinique, Institut Pasteur de Tunis	Samar Ben Halima, Marwa Khedhiri, Henda Touzi, Anissa Chouikha, Sondes Haddad Boubaker, Wasfi FarÃ¨s, Henda Triki
EPI_ISL_17731635	Tunis	Laboratoire de Virologie Clinique, Institut Pasteur de Tunis	Laboratoire de Virologie Clinique, Institut Pasteur de Tunis	Samar Ben Halima, Marwa Khedhiri, Henda Touzi, Anissa Chouikha, Sondes Haddad Boubaker, Wasfi FarÃ¨s, Henda Triki
EPI_ISL_17731636	Tunis	Laboratoire de Virologie Clinique, Institut Pasteur de Tunis	Laboratoire de Virologie Clinique, Institut Pasteur de Tunis	Samar Ben Halima, Marwa Khedhiri, Henda Touzi, Anissa Chouikha, Sondes Haddad Boubaker, Wasfi FarÃ¨s, Henda Triki
EPI_ISL_17731637	Tunis	Laboratoire de Virologie Clinique, Institut Pasteur de Tunis	Laboratoire de Virologie Clinique, Institut Pasteur de Tunis	Samar Ben Halima, Marwa Khedhiri, Henda Touzi, Anissa Chouikha, Sondes Haddad Boubaker, Wasfi FarÃ¨s, Henda Triki
EPI_ISL_17731638	Tunis	Laboratoire de Virologie Clinique, Institut Pasteur de Tunis	Laboratoire de Virologie Clinique, Institut Pasteur de Tunis	Samar Ben Halima, Marwa Khedhiri, Henda Touzi, Anissa Chouikha, Sondes Haddad Boubaker, Wasfi FarÃ¨s, Henda Triki
EPI_ISL_17731639	Tunis	Laboratoire de Virologie Clinique, Institut Pasteur de Tunis	Laboratoire de Virologie Clinique, Institut Pasteur de Tunis	Samar Ben Halima, Marwa Khedhiri, Henda Touzi, Anissa Chouikha, Sondes Haddad Boubaker, Wasfi FarÃ¨s, Henda Triki
EPI_ISL_17731640	Gafsa	Laboratoire de Virologie Clinique, Institut Pasteur de Tunis	Laboratoire de Virologie Clinique, Institut Pasteur de Tunis	Samar Ben Halima, Marwa Khedhiri, Henda Touzi, Anissa Chouikha, Sondes Haddad Boubaker, Wasfi FarÃ¨s, Henda Triki
EPI_ISL_17762856	Sfax	1-Laboratory of Microbiology, National Reference Lab, Charles Nicolle Hospital; 2-University of Tunis ElManar, Faculty of Medicine of Tunis, LR99ES09, Tunis, Tunisia	Clinical and Experimental Pharmacology Lab, LR16SP02, National Center of Pharmacovigilance, University of Tunis El Manar, Tunis, Tunisia. 2- Ministry of Health, National Observatory of New and Emerging Diseases, 1006, Tunis, Tunisia	Zaineb Hamzaoui, Mouna Ben Sassi, Sana Ferjani, Salma Abid, Soumaya Kthiri, Manel Ben Sassi, Ines Medini, Sarra Chamam, Roua Ben Othmen, Hannene El Jabri, Emna Gaies, Riadh Daghfous, Sameh Trabelsi, Ilhem Boutiba-Ben Boubaker
EPI_ISL_17762858	Sfax	1-Laboratory of Microbiology, National Reference Lab, Charles Nicolle Hospital; 2-University of Tunis ElManar, Faculty of Medicine of Tunis, LR99ES09, Tunis, Tunisia	Clinical and Experimental Pharmacology Lab, LR16SP02, National Center of Pharmacovigilance, University of Tunis El Manar, Tunis, Tunisia. 2- Ministry of Health, National Observatory of New and Emerging Diseases, 1006, Tunis, Tunisia	Zaineb Hamzaoui, Mouna Ben Sassi, Sana Ferjani, Salma Abid, Soumaya Kthiri, Manel Ben Sassi, Ines Medini, Sarra Chamam, Roua Ben Othmen, Hannene El Jabri, Emna Gaies, Riadh Daghfous, Sameh Trabelsi, Ilhem Boutiba-Ben Boubaker
EPI_ISL_17762863	Tunis	1-Laboratory of Microbiology, National Reference Lab, Charles Nicolle Hospital; 2-University of Tunis ElManar, Faculty of Medicine of Tunis, LR99ES09, Tunis, Tunisia	Clinical and Experimental Pharmacology Lab, LR16SP02, National Center of Pharmacovigilance, University of Tunis El Manar, Tunis, Tunisia. 2- Ministry of Health, National Observatory of New and Emerging Diseases, 1006, Tunis, Tunisia	Zaineb Hamzaoui, Mouna Ben Sassi, Sana Ferjani, Salma Abid, Soumaya Kthiri, Manel Ben Sassi, Ines Medini, Sarra Chamam, Roua Ben Othmen, Hannene El Jabri, Emna Gaies, Riadh Daghfous, Sameh Trabelsi, Ilhem Boutiba-Ben Boubaker
EPI_ISL_17762984	Nabeul	1-Laboratory of Microbiology, National Reference Lab, Charles Nicolle Hospital; 2-University of Tunis ElManar, Faculty of Medicine of Tunis, LR99ES09, Tunis, Tunisia	Clinical and Experimental Pharmacology Lab, LR16SP02, National Center of Pharmacovigilance, University of Tunis El Manar, Tunis, Tunisia. 2- Ministry of Health, National Observatory of New and Emerging Diseases, 1006, Tunis, Tunisia	Zaineb Hamzaoui, Mouna Ben Sassi, Sana Ferjani, Salma Abid, Soumaya Kthiri, Manel Ben Sassi, Ines Medini, Sarra Chamam, Roua Ben Othmen, Hannene El Jabri, Emna Gaies, Riadh Daghfous, Sameh Trabelsi, Ilhem Boutiba-Ben Boubaker
EPI_ISL_17762985	Sfax	1-Laboratory of Microbiology, National Reference Lab, Charles Nicolle Hospital; 2-University of Tunis ElManar, Faculty of Medicine of Tunis, LR99ES09, Tunis, Tunisia	Clinical and Experimental Pharmacology Lab, LR16SP02, National Center of Pharmacovigilance, University of Tunis El Manar, Tunis, Tunisia. 2- Ministry of Health, National Observatory of New and Emerging Diseases, 1006, Tunis, Tunisia	Zaineb Hamzaoui, Mouna Ben Sassi, Sana Ferjani, Salma Abid, Soumaya Kthiri, Manel Ben Sassi, Ines Medini, Sarra Chamam, Roua Ben Othmen, Hannene El Jabri, Emna Gaies, Riadh Daghfous, Sameh Trabelsi, Ilhem Boutiba-Ben Boubaker
EPI_ISL_17762991	Nabeul	1-Laboratory of Microbiology, National Reference Lab, Charles Nicolle Hospital; 2-University of Tunis ElManar, Faculty of Medicine of Tunis, LR99ES09, Tunis, Tunisia	Clinical and Experimental Pharmacology Lab, LR16SP02, National Center of Pharmacovigilance, University of Tunis El Manar, Tunis, Tunisia. 2- Ministry of Health, National Observatory of New and Emerging Diseases, 1006, Tunis, Tunisia	Zaineb Hamzaoui, Mouna Ben Sassi, Sana Ferjani, Salma Abid, Soumaya Kthiri, Manel Ben Sassi, Ines Medini, Sarra Chamam, Roua Ben Othmen, Hannene El Jabri, Emna Gaies, Riadh Daghfous, Sameh Trabelsi, Ilhem Boutiba-Ben Boubaker
EPI_ISL_17764143	Zaghouan	1-Laboratory of Microbiology, National Reference Lab, Charles Nicolle Hospital; 2-University of Tunis ElManar, Faculty of Medicine of Tunis, LR99ES09, Tunis, Tunisia	Clinical and Experimental Pharmacology Lab, LR16SP02, National Center of Pharmacovigilance, University of Tunis El Manar, Tunis, Tunisia. 2- Ministry of Health, National Observatory of New and Emerging Diseases, 1006, Tunis, Tunisia	Zaineb Hamzaoui, Mouna Ben Sassi, Sana Ferjani, Salma Abid, Soumaya Kthiri, Manel Ben Sassi, Ines Medini, Sarra Chamam, Roua Ben Othmen, Hannene El Jabri, Emna Gaies, Riadh Daghfous, Sameh Trabelsi, Ilhem Boutiba-Ben Boubaker
EPI_ISL_17764147	Nabeul	1-Laboratory of Microbiology, National Reference Lab, Charles Nicolle Hospital; 2-University of Tunis ElManar, Faculty of Medicine of Tunis, LR99ES09, Tunis, Tunisia	Clinical and Experimental Pharmacology Lab, LR16SP02, National Center of Pharmacovigilance, University of Tunis El Manar, Tunis, Tunisia. 2- Ministry of Health, National Observatory of New and Emerging Diseases, 1006, Tunis, Tunisia	Zaineb Hamzaoui, Mouna Ben Sassi, Sana Ferjani, Salma Abid, Soumaya Kthiri, Manel Ben Sassi, Ines Medini, Sarra Chamam, Roua Ben Othmen, Hannene El Jabri, Emna Gaies, Riadh Daghfous, Sameh Trabelsi, Ilhem Boutiba-Ben Boubaker
EPI_ISL_17764148	Gabes	1-Laboratory of Microbiology, National Reference Lab, Charles Nicolle Hospital; 2-University of Tunis ElManar, Faculty of Medicine of Tunis, LR99ES09, Tunis, Tunisia	Clinical and Experimental Pharmacology Lab, LR16SP02, National Center of Pharmacovigilance, University of Tunis El Manar, Tunis, Tunisia. 2- Ministry of Health, National Observatory of New and Emerging Diseases, 1006, Tunis, Tunisia	Zaineb Hamzaoui, Mouna Ben Sassi, Sana Ferjani, Salma Abid, Soumaya Kthiri, Manel Ben Sassi, Ines Medini, Sarra Chamam, Roua Ben Othmen, Hannene El Jabri, Emna Gaies, Riadh Daghfous, Sameh Trabelsi, Ilhem Boutiba-Ben Boubaker
EPI_ISL_17764150	Manouba	1-Laboratory of Microbiology, National Reference Lab, Charles Nicolle Hospital; 2-University of Tunis ElManar, Faculty of Medicine of Tunis, LR99ES09, Tunis, Tunisia	Clinical and Experimental Pharmacology Lab, LR16SP02, National Center of Pharmacovigilance, University of Tunis El Manar, Tunis, Tunisia. 2- Ministry of Health, National Observatory of New and Emerging Diseases, 1006, Tunis, Tunisia	Zaineb Hamzaoui, Mouna Ben Sassi, Sana Ferjani, Salma Abid, Soumaya Kthiri, Manel Ben Sassi, Ines Medini, Sarra Chamam, Roua Ben Othmen, Hannene El Jabri, Emna Gaies, Riadh Daghfous, Sameh Trabelsi, Ilhem Boutiba-Ben Boubaker
EPI_ISL_17764152	Tunis	1-Laboratory of Microbiology, National Reference Lab, Charles Nicolle Hospital; 2-University of Tunis ElManar, Faculty of Medicine of Tunis, LR99ES09, Tunis, Tunisia	Clinical and Experimental Pharmacology Lab, LR16SP02, National Center of Pharmacovigilance, University of Tunis El Manar, Tunis, Tunisia. 2- Ministry of Health, National Observatory of New and Emerging Diseases, 1006, Tunis, Tunisia	Zaineb Hamzaoui, Mouna Ben Sassi, Sana Ferjani, Salma Abid, Soumaya Kthiri, Manel Ben Sassi, Ines Medini, Sarra Chamam, Roua Ben Othmen, Hannene El Jabri, Emna Gaies, Riadh Daghfous, Sameh Trabelsi, Ilhem Boutiba-Ben Boubaker
EPI_ISL_17764153	Nabeul	1-Laboratory of Microbiology, National Reference Lab, Charles Nicolle Hospital; 2-University of Tunis ElManar, Faculty of Medicine of Tunis, LR99ES09, Tunis, Tunisia	Clinical and Experimental Pharmacology Lab, LR16SP02, National Center of Pharmacovigilance, University of Tunis El Manar, Tunis, Tunisia. 2- Ministry of Health, National Observatory of New and Emerging Diseases, 1006, Tunis, Tunisia	Zaineb Hamzaoui, Mouna Ben Sassi, Sana Ferjani, Salma Abid, Soumaya Kthiri, Manel Ben Sassi, Ines Medini, Sarra Chamam, Roua Ben Othmen, Hannene El Jabri, Emna Gaies, Riadh Daghfous, Sameh Trabelsi, Ilhem Boutiba-Ben Boubaker
EPI_ISL_17764154	Nabeul	1-Laboratory of Microbiology, National Reference Lab, Charles Nicolle Hospital; 2-University of Tunis ElManar, Faculty of Medicine of Tunis, LR99ES09, Tunis, Tunisia	Clinical and Experimental Pharmacology Lab, LR16SP02, National Center of Pharmacovigilance, University of Tunis El Manar, Tunis, Tunisia. 2- Ministry of Health, National Observatory of New and Emerging Diseases, 1006, Tunis, Tunisia	Zaineb Hamzaoui, Mouna Ben Sassi, Sana Ferjani, Salma Abid, Soumaya Kthiri, Manel Ben Sassi, Ines Medini, Sarra Chamam, Roua Ben Othmen, Hannene El Jabri, Emna Gaies, Riadh Daghfous, Sameh Trabelsi, Ilhem Boutiba-Ben Boubaker
EPI_ISL_17764155	Nabeul	1-Laboratory of Microbiology, National Reference Lab, Charles Nicolle Hospital; 2-University of Tunis ElManar, Faculty of Medicine of Tunis, LR99ES09, Tunis, Tunisia	Clinical and Experimental Pharmacology Lab, LR16SP02, National Center of Pharmacovigilance, University of Tunis El Manar, Tunis, Tunisia. 2- Ministry of Health, National Observatory of New and Emerging Diseases, 1006, Tunis, Tunisia	Zaineb Hamzaoui, Mouna Ben Sassi, Sana Ferjani, Salma Abid, Soumaya Kthiri, Manel Ben Sassi, Ines Medini, Sarra Chamam, Roua Ben Othmen, Hannene El Jabri, Emna Gaies, Riadh Daghfous, Sameh Trabelsi, Ilhem Boutiba-Ben Boubaker
EPI_ISL_17764250	Gabes	1-Laboratory of Microbiology, National Reference Lab, Charles Nicolle Hospital; 2-University of Tunis ElManar, Faculty of Medicine of Tunis, LR99ES09, Tunis, Tunisia	Clinical and Experimental Pharmacology Lab, LR16SP02, National Center of Pharmacovigilance, University of Tunis El Manar, Tunis, Tunisia. 2- Ministry of Health, National Observatory of New and Emerging Diseases, 1006, Tunis, Tunisia	Zaineb Hamzaoui, Mouna Ben Sassi, Sana Ferjani, Salma Abid, Soumaya Kthiri, Manel Ben Sassi, Ines Medini, Sarra Chamam, Roua Ben Othmen, Hannene El Jabri, Emna Gaies, Riadh Daghfous, Sameh Trabelsi, Ilhem Boutiba-Ben Boubaker
EPI_ISL_17764266	Mahdia	1-Laboratory of Microbiology, National Reference Lab, Charles Nicolle Hospital; 2-University of Tunis ElManar, Faculty of Medicine of Tunis, LR99ES09, Tunis, Tunisia	Clinical and Experimental Pharmacology Lab, LR16SP02, National Center of Pharmacovigilance, University of Tunis El Manar, Tunis, Tunisia. 2- Ministry of Health, National Observatory of New and Emerging Diseases, 1006, Tunis, Tunisia	Zaineb Hamzaoui, Mouna Ben Sassi, Sana Ferjani, Salma Abid, Soumaya Kthiri, Manel Ben Sassi, Ines Medini, Sarra Chamam, Roua Ben Othmen, Hannene El Jabri, Emna Gaies, Riadh Daghfous, Sameh Trabelsi, Ilhem Boutiba-Ben Boubaker
EPI_ISL_17764792	Medenine	1-Laboratory of Microbiology, National Reference Lab, Charles Nicolle Hospital; 2-University of Tunis ElManar, Faculty of Medicine of Tunis, LR99ES09, Tunis, Tunisia	Clinical and Experimental Pharmacology Lab, LR16SP02, National Center of Pharmacovigilance, University of Tunis El Manar, Tunis, Tunisia. 2- Ministry of Health, National Observatory of New and Emerging Diseases, 1006, Tunis, Tunisia	Zaineb Hamzaoui, Mouna Ben Sassi, Sana Ferjani, Salma Abid, Soumaya Kthiri, Manel Ben Sassi, Ines Medini, Sarra Chamam, Roua Ben Othmen, Hannene El Jabri, Emna Gaies, Riadh Daghfous, Sameh Trabelsi, Ilhem Boutiba-Ben Boubaker
EPI_ISL_17764793	Bizerte	1-Laboratory of Microbiology, National Reference Lab, Charles Nicolle Hospital; 2-University of Tunis ElManar, Faculty of Medicine of Tunis, LR99ES09, Tunis, Tunisia	Clinical and Experimental Pharmacology Lab, LR16SP02, National Center of Pharmacovigilance, University of Tunis El Manar, Tunis, Tunisia. 2- Ministry of Health, National Observatory of New and Emerging Diseases, 1006, Tunis, Tunisia	Zaineb Hamzaoui, Mouna Ben Sassi, Sana Ferjani, Salma Abid, Soumaya Kthiri, Manel Ben Sassi, Ines Medini, Sarra Chamam, Roua Ben Othmen, Hannene El Jabri, Emna Gaies, Riadh Daghfous, Sameh Trabelsi, Ilhem Boutiba-Ben Boubaker
EPI_ISL_17764794	Sfax	1-Laboratory of Microbiology, National Reference Lab, Charles Nicolle Hospital; 2-University of Tunis ElManar, Faculty of Medicine of Tunis, LR99ES09, Tunis, Tunisia	Clinical and Experimental Pharmacology Lab, LR16SP02, National Center of Pharmacovigilance, University of Tunis El Manar, Tunis, Tunisia. 2- Ministry of Health, National Observatory of New and Emerging Diseases, 1006, Tunis, Tunisia	Zaineb Hamzaoui, Mouna Ben Sassi, Sana Ferjani, Salma Abid, Soumaya Kthiri, Manel Ben Sassi, Ines Medini, Sarra Chamam, Roua Ben Othmen, Hannene El Jabri, Emna Gaies, Riadh Daghfous, Sameh Trabelsi, Ilhem Boutiba-Ben Boubaker
EPI_ISL_17764795	Gabes	1-Laboratory of Microbiology, National Reference Lab, Charles Nicolle Hospital; 2-University of Tunis ElManar, Faculty of Medicine of Tunis, LR99ES09, Tunis, Tunisia	Clinical and Experimental Pharmacology Lab, LR16SP02, National Center of Pharmacovigilance, University of Tunis El Manar, Tunis, Tunisia. 2- Ministry of Health, National Observatory of New and Emerging Diseases, 1006, Tunis, Tunisia	Zaineb Hamzaoui, Mouna Ben Sassi, Sana Ferjani, Salma Abid, Soumaya Kthiri, Manel Ben Sassi, Ines Medini, Sarra Chamam, Roua Ben Othmen, Hannene El Jabri, Emna Gaies, Riadh Daghfous, Sameh Trabelsi, Ilhem Boutiba-Ben Boubaker
EPI_ISL_17764796	Nabeul	1-Laboratory of Microbiology, National Reference Lab, Charles Nicolle Hospital; 2-University of Tunis ElManar, Faculty of Medicine of Tunis, LR99ES09, Tunis, Tunisia	Clinical and Experimental Pharmacology Lab, LR16SP02, National Center of Pharmacovigilance, University of Tunis El Manar, Tunis, Tunisia. 2- Ministry of Health, National Observatory of New and Emerging Diseases, 1006, Tunis, Tunisia	Zaineb Hamzaoui, Mouna Ben Sassi, Sana Ferjani, Salma Abid, Soumaya Kthiri, Manel Ben Sassi, Ines Medini, Sarra Chamam, Roua Ben Othmen, Hannene El Jabri, Emna Gaies, Riadh Daghfous, Sameh Trabelsi, Ilhem Boutiba-Ben Boubaker
EPI_ISL_17764797	Ariana	1-Laboratory of Microbiology, National Reference Lab, Charles Nicolle Hospital; 2-University of Tunis ElManar, Faculty of Medicine of Tunis, LR99ES09, Tunis, Tunisia	Clinical and Experimental Pharmacology Lab, LR16SP02, National Center of Pharmacovigilance, University of Tunis El Manar, Tunis, Tunisia. 2- Ministry of Health, National Observatory of New and Emerging Diseases, 1006, Tunis, Tunisia	Zaineb Hamzaoui, Mouna Ben Sassi, Sana Ferjani, Salma Abid, Soumaya Kthiri, Manel Ben Sassi, Ines Medini, Sarra Chamam, Roua Ben Othmen, Hannene El Jabri, Emna Gaies, Riadh Daghfous, Sameh Trabelsi, Ilhem Boutiba-Ben Boubaker
EPI_ISL_17764798	Gabes	1-Laboratory of Microbiology, National Reference Lab, Charles Nicolle Hospital; 2-University of Tunis ElManar, Faculty of Medicine of Tunis, LR99ES09, Tunis, Tunisia	Clinical and Experimental Pharmacology Lab, LR16SP02, National Center of Pharmacovigilance, University of Tunis El Manar, Tunis, Tunisia. 2- Ministry of Health, National Observatory of New and Emerging Diseases, 1006, Tunis, Tunisia	Zaineb Hamzaoui, Mouna Ben Sassi, Sana Ferjani, Salma Abid, Soumaya Kthiri, Manel Ben Sassi, Ines Medini, Sarra Chamam, Roua Ben Othmen, Hannene El Jabri, Emna Gaies, Riadh Daghfous, Sameh Trabelsi, Ilhem Boutiba-Ben Boubaker
EPI_ISL_17764811	Beja	1-Laboratory of Microbiology, National Reference Lab, Charles Nicolle Hospital; 2-University of Tunis ElManar, Faculty of Medicine of Tunis, LR99ES09, Tunis, Tunisia	Clinical and Experimental Pharmacology Lab, LR16SP02, National Center of Pharmacovigilance, University of Tunis El Manar, Tunis, Tunisia. 2- Ministry of Health, National Observatory of New and Emerging Diseases, 1006, Tunis, Tunisia	Zaineb Hamzaoui, Mouna Ben Sassi, Sana Ferjani, Salma Abid, Soumaya Kthiri, Manel Ben Sassi, Ines Medini, Sarra Chamam, Roua Ben Othmen, Hannene El Jabri, Emna Gaies, Riadh Daghfous, Sameh Trabelsi, Ilhem Boutiba-Ben Boubaker
EPI_ISL_17764812	Tunis	1-Laboratory of Microbiology, National Reference Lab, Charles Nicolle Hospital; 2-University of Tunis ElManar, Faculty of Medicine of Tunis, LR99ES09, Tunis, Tunisia	Clinical and Experimental Pharmacology Lab, LR16SP02, National Center of Pharmacovigilance, University of Tunis El Manar, Tunis, Tunisia. 2- Ministry of Health, National Observatory of New and Emerging Diseases, 1006, Tunis, Tunisia	Zaineb Hamzaoui, Mouna Ben Sassi, Sana Ferjani, Salma Abid, Soumaya Kthiri, Manel Ben Sassi, Ines Medini, Sarra Chamam, Roua Ben Othmen, Hannene El Jabri, Emna Gaies, Riadh Daghfous, Sameh Trabelsi, Ilhem Boutiba-Ben Boubaker
EPI_ISL_17764816	Tunis	1-Laboratory of Microbiology, National Reference Lab, Charles Nicolle Hospital; 2-University of Tunis ElManar, Faculty of Medicine of Tunis, LR99ES09, Tunis, Tunisia	Clinical and Experimental Pharmacology Lab, LR16SP02, National Center of Pharmacovigilance, University of Tunis El Manar, Tunis, Tunisia. 2- Ministry of Health, National Observatory of New and Emerging Diseases, 1006, Tunis, Tunisia	Zaineb Hamzaoui, Mouna Ben Sassi, Sana Ferjani, Salma Abid, Soumaya Kthiri, Manel Ben Sassi, Ines Medini, Sarra Chamam, Roua Ben Othmen, Hannene El Jabri, Emna Gaies, Riadh Daghfous, Sameh Trabelsi, Ilhem Boutiba-Ben Boubaker
EPI_ISL_17764923	Kef	1-Laboratory of Microbiology, National Reference Lab, Charles Nicolle Hospital; 2-University of Tunis ElManar, Faculty of Medicine of Tunis, LR99ES09, Tunis, Tunisia	Clinical and Experimental Pharmacology Lab, LR16SP02, National Center of Pharmacovigilance, University of Tunis El Manar, Tunis, Tunisia. 2- Ministry of Health, National Observatory of New and Emerging Diseases, 1006, Tunis, Tunisia	Zaineb Hamzaoui, Mouna Ben Sassi, Sana Ferjani, Salma Abid, Soumaya Kthiri, Manel Ben Sassi, Ines Medini, Sarra Chamam, Roua Ben Othmen, Hannene El Jabri, Emna Gaies, Riadh Daghfous, Sameh Trabelsi, Ilhem Boutiba-Ben Boubaker
EPI_ISL_17764924	Tunis	1-Laboratory of Microbiology, National Reference Lab, Charles Nicolle Hospital; 2-University of Tunis ElManar, Faculty of Medicine of Tunis, LR99ES09, Tunis, Tunisia	Clinical and Experimental Pharmacology Lab, LR16SP02, National Center of Pharmacovigilance, University of Tunis El Manar, Tunis, Tunisia. 2- Ministry of Health, National Observatory of New and Emerging Diseases, 1006, Tunis, Tunisia	Zaineb Hamzaoui, Mouna Ben Sassi, Sana Ferjani, Salma Abid, Soumaya Kthiri, Manel Ben Sassi, Ines Medini, Sarra Chamam, Roua Ben Othmen, Hannene El Jabri, Emna Gaies, Riadh Daghfous, Sameh Trabelsi, Ilhem Boutiba-Ben Boubaker
EPI_ISL_17764925	Ariana	1-Laboratory of Microbiology, National Reference Lab, Charles Nicolle Hospital; 2-University of Tunis ElManar, Faculty of Medicine of Tunis, LR99ES09, Tunis, Tunisia	Clinical and Experimental Pharmacology Lab, LR16SP02, National Center of Pharmacovigilance, University of Tunis El Manar, Tunis, Tunisia. 2- Ministry of Health, National Observatory of New and Emerging Diseases, 1006, Tunis, Tunisia	Zaineb Hamzaoui, Mouna Ben Sassi, Sana Ferjani, Salma Abid, Soumaya Kthiri, Manel Ben Sassi, Ines Medini, Sarra Chamam, Roua Ben Othmen, Hannene El Jabri, Emna Gaies, Riadh Daghfous, Sameh Trabelsi, Ilhem Boutiba-Ben Boubaker
EPI_ISL_17771479	Tunis	1-Laboratory of Microbiology, National Reference Lab, Charles Nicolle Hospital; 2-University of Tunis ElManar, Faculty of Medicine of Tunis, LR99ES09, Tunis, Tunisia	Clinical and Experimental Pharmacology Lab, LR16SP02, National Center of Pharmacovigilance, University of Tunis El Manar, Tunis, Tunisia. 2- Ministry of Health, National Observatory of New and Emerging Diseases, 1006, Tunis, Tunisia	Zaineb Hamzaoui, Mouna Ben Sassi, Sana Ferjani, Salma Abid, Soumaya Kthiri, Manel Ben Sassi, Ines Medini, Sarra Chamam, Roua Ben Othmen, Hannene El Jabri, Emna Gaies, Riadh Daghfous, Sameh Trabelsi, Ilhem Boutiba-Ben Boubaker
EPI_ISL_17771482	Sfax	1-Laboratory of Microbiology, National Reference Lab, Charles Nicolle Hospital; 2-University of Tunis ElManar, Faculty of Medicine of Tunis, LR99ES09, Tunis, Tunisia	Clinical and Experimental Pharmacology Lab, LR16SP02, National Center of Pharmacovigilance, University of Tunis El Manar, Tunis, Tunisia. 2- Ministry of Health, National Observatory of New and Emerging Diseases, 1006, Tunis, Tunisia	Zaineb Hamzaoui, Mouna Ben Sassi, Sana Ferjani, Salma Abid, Soumaya Kthiri, Manel Ben Sassi, Ines Medini, Sarra Chamam, Roua Ben Othmen, Hannene El Jabri, Emna Gaies, Riadh Daghfous, Sameh Trabelsi, Ilhem Boutiba-Ben Boubaker
EPI_ISL_18108058	Mahdia	1-Laboratory of Microbiology, National Reference Lab, Charles Nicolle Hospital; 2-University of Tunis ElManar, Faculty of Medicine of Tunis, LR99ES09, Tunis, Tunisia	Clinical and Experimental Pharmacology Lab, LR16SP02, National Center of Pharmacovigilance, University of Tunis El Manar, Tunis, Tunisia. 2- Ministry of Health, National Observatory of New and Emerging Diseases, 1006, Tunis, Tunisia	Zaineb Hamzaoui, Mouna Ben Sassi, Sana Ferjani, Salma Abid, Khaled Wissal, Mesrati Farah, Ines Medini, Sarra Chamam, Roua Ben Othmen, Hannene El Jabri, Emna Gaies, Riadh Daghfous, Sameh Trabelsi, Ilhem Boutiba-Ben Boubaker
EPI_ISL_18108061	Sfax	1-Laboratory of Microbiology, National Reference Lab, Charles Nicolle Hospital; 2-University of Tunis ElManar, Faculty of Medicine of Tunis, LR99ES09, Tunis, Tunisia	Clinical and Experimental Pharmacology Lab, LR16SP02, National Center of Pharmacovigilance, University of Tunis El Manar, Tunis, Tunisia. 2- Ministry of Health, National Observatory of New and Emerging Diseases, 1006, Tunis, Tunisia	Zaineb Hamzaoui, Mouna Ben Sassi, Sana Ferjani, Salma Abid, Khaled Wissal, Mesrati Farah, Ines Medini, Sarra Chamam, Roua Ben Othmen, Hannene El Jabri, Emna Gaies, Riadh Daghfous, Sameh Trabelsi, Ilhem Boutiba-Ben Boubaker
EPI_ISL_18110949	Tunis	1-Laboratory of Microbiology, National Reference Lab, Charles Nicolle Hospital; 2-University of Tunis ElManar, Faculty of Medicine of Tunis, LR99ES09, Tunis, Tunisia	Clinical and Experimental Pharmacology Lab, LR16SP02, National Center of Pharmacovigilance, University of Tunis El Manar, Tunis, Tunisia. 2- Ministry of Health, National Observatory of New and Emerging Diseases, 1006, Tunis, Tunisia	Zaineb Hamzaoui, Mouna Ben Sassi, Sana Ferjani, Salma Abid, Khaled Wissal, Mesrati Farah, Ines Medini, Sarra Chamam, Roua Ben Othmen, Hannene El Jabri, Emna Gaies, Riadh Daghfous, Sameh Trabelsi, Ilhem Boutiba-Ben Boubaker
EPI_ISL_18110950	Ariana	1-Laboratory of Microbiology, National Reference Lab, Charles Nicolle Hospital; 2-University of Tunis ElManar, Faculty of Medicine of Tunis, LR99ES09, Tunis, Tunisia	Clinical and Experimental Pharmacology Lab, LR16SP02, National Center of Pharmacovigilance, University of Tunis El Manar, Tunis, Tunisia. 2- Ministry of Health, National Observatory of New and Emerging Diseases, 1006, Tunis, Tunisia	Zaineb Hamzaoui, Mouna Ben Sassi, Sana Ferjani, Salma Abid, Khaled Wissal, Mesrati Farah, Ines Medini, Sarra Chamam, Roua Ben Othmen, Hannene El Jabri, Emna Gaies, Riadh Daghfous, Sameh Trabelsi, Ilhem Boutiba-Ben Boubaker
EPI_ISL_18110951	Tunis	1-Laboratory of Microbiology, National Reference Lab, Charles Nicolle Hospital; 2-University of Tunis ElManar, Faculty of Medicine of Tunis, LR99ES09, Tunis, Tunisia	Clinical and Experimental Pharmacology Lab, LR16SP02, National Center of Pharmacovigilance, University of Tunis El Manar, Tunis, Tunisia. 2- Ministry of Health, National Observatory of New and Emerging Diseases, 1006, Tunis, Tunisia	Zaineb Hamzaoui, Mouna Ben Sassi, Sana Ferjani, Salma Abid, Khaled Wissal, Mesrati Farah, Ines Medini, Sarra Chamam, Roua Ben Othmen, Hannene El Jabri, Emna Gaies, Riadh Daghfous, Sameh Trabelsi, Ilhem Boutiba-Ben Boubaker
EPI_ISL_18110952	Tunis	1-Laboratory of Microbiology, National Reference Lab, Charles Nicolle Hospital; 2-University of Tunis ElManar, Faculty of Medicine of Tunis, LR99ES09, Tunis, Tunisia	Clinical and Experimental Pharmacology Lab, LR16SP02, National Center of Pharmacovigilance, University of Tunis El Manar, Tunis, Tunisia. 2- Ministry of Health, National Observatory of New and Emerging Diseases, 1006, Tunis, Tunisia	Zaineb Hamzaoui, Mouna Ben Sassi, Sana Ferjani, Salma Abid, Khaled Wissal, Mesrati Farah, Ines Medini, Sarra Chamam, Roua Ben Othmen, Hannene El Jabri, Emna Gaies, Riadh Daghfous, Sameh Trabelsi, Ilhem Boutiba-Ben Boubaker
EPI_ISL_18110953	Beja	1-Laboratory of Microbiology, National Reference Lab, Charles Nicolle Hospital; 2-University of Tunis ElManar, Faculty of Medicine of Tunis, LR99ES09, Tunis, Tunisia	Clinical and Experimental Pharmacology Lab, LR16SP02, National Center of Pharmacovigilance, University of Tunis El Manar, Tunis, Tunisia. 2- Ministry of Health, National Observatory of New and Emerging Diseases, 1006, Tunis, Tunisia	Zaineb Hamzaoui, Mouna Ben Sassi, Sana Ferjani, Salma Abid, Khaled Wissal, Mesrati Farah, Ines Medini, Sarra Chamam, Roua Ben Othmen, Hannene El Jabri, Emna Gaies, Riadh Daghfous, Sameh Trabelsi, Ilhem Boutiba-Ben Boubaker
EPI_ISL_18110954	Ariana	1-Laboratory of Microbiology, National Reference Lab, Charles Nicolle Hospital; 2-University of Tunis ElManar, Faculty of Medicine of Tunis, LR99ES09, Tunis, Tunisia	Clinical and Experimental Pharmacology Lab, LR16SP02, National Center of Pharmacovigilance, University of Tunis El Manar, Tunis, Tunisia. 2- Ministry of Health, National Observatory of New and Emerging Diseases, 1006, Tunis, Tunisia	Zaineb Hamzaoui, Mouna Ben Sassi, Sana Ferjani, Salma Abid, Khaled Wissal, Mesrati Farah, Ines Medini, Sarra Chamam, Roua Ben Othmen, Hannene El Jabri, Emna Gaies, Riadh Daghfous, Sameh Trabelsi, Ilhem Boutiba-Ben Boubaker
EPI_ISL_18110955	Ariana	1-Laboratory of Microbiology, National Reference Lab, Charles Nicolle Hospital; 2-University of Tunis ElManar, Faculty of Medicine of Tunis, LR99ES09, Tunis, Tunisia	Clinical and Experimental Pharmacology Lab, LR16SP02, National Center of Pharmacovigilance, University of Tunis El Manar, Tunis, Tunisia. 2- Ministry of Health, National Observatory of New and Emerging Diseases, 1006, Tunis, Tunisia	Zaineb Hamzaoui, Mouna Ben Sassi, Sana Ferjani, Salma Abid, Khaled Wissal, Mesrati Farah, Ines Medini, Sarra Chamam, Roua Ben Othmen, Hannene El Jabri, Emna Gaies, Riadh Daghfous, Sameh Trabelsi, Ilhem Boutiba-Ben Boubaker
EPI_ISL_18161875	Tunis	1-Laboratory of Microbiology and Biochemistry, Aziza Othmena Hospital; 2-University of Tunis ElManar, Faculty of Medicine of Tunis, LR16SP01, Tunis, Tunisia	1-Laboratory of Microbiology, National Reference Lab, Charles Nicolle Hospital; 2-University of Tunis ElManar, Faculty of Medicine of Tunis, LR99ES09, Tunis, Tunisia	Zaineb Hamzaoui, Asma Thelmaoui, Manel Hamdoun, Hela Hannachi, Mouna Ben Sassi, Sana Ferjani Salma Abid, Soumaya Kthiri, Manel Ben Sassi, Hannene El Jabri, Ines Medini, Sarra Chamam, Roua Ben Othmen, Emna Gaies, Riadh Daghfous, Sameh Trabelsi, Olfa Bahri, Ilhem Boutiba-Ben Boubaker.
EPI_ISL_18161876	Tunis	1-Laboratory of Microbiology and Biochemistry, Aziza Othmena Hospital; 2-University of Tunis ElManar, Faculty of Medicine of Tunis, LR16SP01, Tunis, Tunisia	1-Laboratory of Microbiology, National Reference Lab, Charles Nicolle Hospital; 2-University of Tunis ElManar, Faculty of Medicine of Tunis, LR99ES09, Tunis, Tunisia	Zaineb Hamzaoui, Asma Thelmaoui, Manel Hamdoun, Hela Hannachi, Mouna Ben Sassi, Sana Ferjani Salma Abid, Soumaya Kthiri, Manel Ben Sassi, Hannene El Jabri, Ines Medini, Sarra Chamam, Roua Ben Othmen, Emna Gaies, Riadh Daghfous, Sameh Trabelsi, Olfa Bahri, Ilhem Boutiba-Ben Boubaker.
EPI_ISL_18161884	Tunis	Clinical Virology, Institute Pasteur of Tunis, Tunisia	1-Laboratory of Microbiology, National Reference Lab, Charles Nicolle Hospital; 2-University of Tunis ElManar, Faculty of Medicine of Tunis, LR99ES09, Tunis, Tunisia	Zaineb Hamzaoui, Sana Ferjani, Marwa Khedhiri, Henda Touzi, Anissa Chouikha, Sondes Haddad Boubaker, Mouna Ben Sassi, Salma Abid, Ines Medini, Sarra Chamam, Roua Ben Othmen, Emna Gaies, Riadh Daghfous, Sameh Trabelsi, Wasfi FarÃ¨s, Henda Triki, Ilhem Boutiba-Ben Boubaker
EPI_ISL_18161885	Nabeul	Clinical Virology, Institute Pasteur of Tunis, Tunisia	1-Laboratory of Microbiology, National Reference Lab, Charles Nicolle Hospital; 2-University of Tunis ElManar, Faculty of Medicine of Tunis, LR99ES09, Tunis, Tunisia	Zaineb Hamzaoui, Sana Ferjani, Marwa Khedhiri, Henda Touzi, Anissa Chouikha, Sondes Haddad Boubaker, Mouna Ben Sassi, Salma Abid, Ines Medini, Sarra Chamam, Roua Ben Othmen, Emna Gaies, Riadh Daghfous, Sameh Trabelsi, Wasfi FarÃ¨s, Henda Triki, Ilhem Boutiba-Ben Boubaker
EPI_ISL_18168267	Tunis	Clinical Virology, Institute Pasteur of Tunis, Tunisia	1-Laboratory of Microbiology, National Reference Lab, Charles Nicolle Hospital; 2-University of Tunis ElManar, Faculty of Medicine of Tunis, LR99ES09, Tunis, Tunisia	Zaineb Hamzaoui, Sana Ferjani, Marwa Khedhiri, Henda Touzi, Anissa Chouikha, Sondes Haddad Boubaker, Mouna Ben Sassi, Salma Abid, Ines Medini, Sarra Chamam, Roua Ben Othmen, Emna Gaies, Riadh Daghfous, Sameh Trabelsi, Wasfi FarÃ¨s, Henda Triki, Ilhem Boutiba-Ben Boubaker
EPI_ISL_18168269	Tunis	Clinical Virology, Institute Pasteur of Tunis, Tunisia	1-Laboratory of Microbiology, National Reference Lab, Charles Nicolle Hospital; 2-University of Tunis ElManar, Faculty of Medicine of Tunis, LR99ES09, Tunis, Tunisia	Zaineb Hamzaoui, Sana Ferjani, Marwa Khedhiri, Henda Touzi, Anissa Chouikha, Sondes Haddad Boubaker, Mouna Ben Sassi, Salma Abid, Ines Medini, Sarra Chamam, Roua Ben Othmen, Emna Gaies, Riadh Daghfous, Sameh Trabelsi, Wasfi FarÃ¨s, Henda Triki, Ilhem Boutiba-Ben Boubaker
EPI_ISL_18220369	Ariana	1-Laboratory of Microbiology, National Reference Lab, Charles Nicolle Hospital; 2-University of Tunis ElManar, Faculty of Medicine of Tunis, LR99ES09, Tunis, Tunisia	Clinical and Experimental Pharmacology Lab, LR16SP02, National Center of Pharmacovigilance, University of Tunis El Manar, Tunis, Tunisia. 2- Ministry of Health, National Observatory of New and Emerging Diseases, 1006, Tunis, Tunisia	Zaineb Hamzaoui, Mouna Ben Sassi, Sana Ferjani, Salma Abid, Khaled Wissal, Mesrati Farah, Ines Medini, Sarra Chamam, Roua Ben Othmen, Hannene El Jabri, Emna Gaies, Riadh Daghfous, Sameh Trabelsi, Ilhem Boutiba-Ben Boubaker
EPI_ISL_18220371	Tunis	1-Laboratory of Microbiology, National Reference Lab, Charles Nicolle Hospital; 2-University of Tunis ElManar, Faculty of Medicine of Tunis, LR99ES09, Tunis, Tunisia	Clinical and Experimental Pharmacology Lab, LR16SP02, National Center of Pharmacovigilance, University of Tunis El Manar, Tunis, Tunisia. 2- Ministry of Health, National Observatory of New and Emerging Diseases, 1006, Tunis, Tunisia	Zaineb Hamzaoui, Mouna Ben Sassi, Sana Ferjani, Salma Abid, Khaled Wissal, Mesrati Farah, Ines Medini, Sarra Chamam, Roua Ben Othmen, Hannene El Jabri, Emna Gaies, Riadh Daghfous, Sameh Trabelsi, Ilhem Boutiba-Ben Boubaker
EPI_ISL_18220416	Ariana	Laboratory of microbiology Abderrahmen Mami hospital	1-Laboratory of Microbiology, National Reference Lab, Charles Nicolle Hospital; 2-University of Tunis ElManar, Faculty of Medicine of Tunis, LR99ES09, Tunis, Tunisia	Zaineb Hamzaoui, Sana Ferjani, Leila Essalah, Hajer Abida, Asma Ghariani, Mouna Ben Sassi, Salma Abid, Khouloud Ben Dhaou, Henda Draoui, Ines Medini, Sarra Chamam, Roua Ben Othmen, Emna Mehiri, Riadh Daghfous, Sameh Trabelsi, Leila Slim-Saidi, Ilhem Boutiba-Ben Boubaker
EPI_ISL_18220417	Ariana	Laboratory of microbiology Abderrahmen Mami hospital	1-Laboratory of Microbiology, National Reference Lab, Charles Nicolle Hospital; 2-University of Tunis ElManar, Faculty of Medicine of Tunis, LR99ES09, Tunis, Tunisia	Zaineb Hamzaoui, Sana Ferjani, Leila Essalah, Hajer Abida, Asma Ghariani, Mouna Ben Sassi, Salma Abid, Khouloud Ben Dhaou, Henda Draoui, Ines Medini, Sarra Chamam, Roua Ben Othmen, Emna Mehiri, Riadh Daghfous, Sameh Trabelsi, Leila Slim-Saidi, Ilhem Boutiba-Ben Boubaker
EPI_ISL_18220418	Ariana	Laboratory of microbiology Abderrahmen Mami hospital	1-Laboratory of Microbiology, National Reference Lab, Charles Nicolle Hospital; 2-University of Tunis ElManar, Faculty of Medicine of Tunis, LR99ES09, Tunis, Tunisia	Zaineb Hamzaoui, Sana Ferjani, Leila Essalah, Hajer Abida, Asma Ghariani, Mouna Ben Sassi, Salma Abid, Khouloud Ben Dhaou, Henda Draoui, Ines Medini, Sarra Chamam, Roua Ben Othmen, Emna Mehiri, Riadh Daghfous, Sameh Trabelsi, Leila Slim-Saidi, Ilhem Boutiba-Ben Boubaker
EPI_ISL_18220419	Ariana	Laboratory of microbiology Abderrahmen Mami hospital	1-Laboratory of Microbiology, National Reference Lab, Charles Nicolle Hospital; 2-University of Tunis ElManar, Faculty of Medicine of Tunis, LR99ES09, Tunis, Tunisia	Zaineb Hamzaoui, Sana Ferjani, Leila Essalah, Hajer Abida, Asma Ghariani, Mouna Ben Sassi, Salma Abid, Khouloud Ben Dhaou, Henda Draoui, Ines Medini, Sarra Chamam, Roua Ben Othmen, Emna Mehiri, Riadh Daghfous, Sameh Trabelsi, Leila Slim-Saidi, Ilhem Boutiba-Ben Boubaker
EPI_ISL_18220420	Ariana	Laboratory of microbiology Abderrahmen Mami hospital	1-Laboratory of Microbiology, National Reference Lab, Charles Nicolle Hospital; 2-University of Tunis ElManar, Faculty of Medicine of Tunis, LR99ES09, Tunis, Tunisia	Zaineb Hamzaoui, Sana Ferjani, Leila Essalah, Hajer Abida, Asma Ghariani, Mouna Ben Sassi, Salma Abid, Khouloud Ben Dhaou, Henda Draoui, Ines Medini, Sarra Chamam, Roua Ben Othmen, Emna Mehiri, Riadh Daghfous, Sameh Trabelsi, Leila Slim-Saidi, Ilhem Boutiba-Ben Boubaker
EPI_ISL_18220421	Ariana	Laboratory of microbiology Abderrahmen Mami hospital	1-Laboratory of Microbiology, National Reference Lab, Charles Nicolle Hospital; 2-University of Tunis ElManar, Faculty of Medicine of Tunis, LR99ES09, Tunis, Tunisia	Zaineb Hamzaoui, Sana Ferjani, Leila Essalah, Hajer Abida, Asma Ghariani, Mouna Ben Sassi, Salma Abid, Khouloud Ben Dhaou, Henda Draoui, Ines Medini, Sarra Chamam, Roua Ben Othmen, Emna Mehiri, Riadh Daghfous, Sameh Trabelsi, Leila Slim-Saidi, Ilhem Boutiba-Ben Boubaker
EPI_ISL_18220423	Ariana	Laboratory of microbiology Abderrahmen Mami hospital	1-Laboratory of Microbiology, National Reference Lab, Charles Nicolle Hospital; 2-University of Tunis ElManar, Faculty of Medicine of Tunis, LR99ES09, Tunis, Tunisia	Zaineb Hamzaoui, Sana Ferjani, Leila Essalah, Hajer Abida, Asma Ghariani, Mouna Ben Sassi, Salma Abid, Khouloud Ben Dhaou, Henda Draoui, Ines Medini, Sarra Chamam, Roua Ben Othmen, Emna Mehiri, Riadh Daghfous, Sameh Trabelsi, Leila Slim-Saidi, Ilhem Boutiba-Ben Boubaker
EPI_ISL_18220463	Ariana	Laboratory of microbiology Abderrahmen Mami hospital	1-Laboratory of Microbiology, National Reference Lab, Charles Nicolle Hospital; 2-University of Tunis ElManar, Faculty of Medicine of Tunis, LR99ES09, Tunis, Tunisia	Zaineb Hamzaoui, Sana Ferjani, Leila Essalah, Hajer Abida, Asma Ghariani, Mouna Ben Sassi, Salma Abid, Khouloud Ben Dhaou, Henda Draoui, Ines Medini, Sarra Chamam, Roua Ben Othmen, Emna Mehiri, Riadh Daghfous, Sameh Trabelsi, Leila Slim-Saidi, Ilhem Boutiba-Ben Boubaker
EPI_ISL_18220464	Ariana	Laboratory of microbiology Abderrahmen Mami hospital	1-Laboratory of Microbiology, National Reference Lab, Charles Nicolle Hospital; 2-University of Tunis ElManar, Faculty of Medicine of Tunis, LR99ES09, Tunis, Tunisia	Zaineb Hamzaoui, Sana Ferjani, Leila Essalah, Hajer Abida, Asma Ghariani, Mouna Ben Sassi, Salma Abid, Khouloud Ben Dhaou, Henda Draoui, Ines Medini, Sarra Chamam, Roua Ben Othmen, Emna Mehiri, Riadh Daghfous, Sameh Trabelsi, Leila Slim-Saidi, Ilhem Boutiba-Ben Boubaker
EPI_ISL_18220465	Ariana	Laboratory of microbiology Abderrahmen Mami hospital	1-Laboratory of Microbiology, National Reference Lab, Charles Nicolle Hospital; 2-University of Tunis ElManar, Faculty of Medicine of Tunis, LR99ES09, Tunis, Tunisia	Zaineb Hamzaoui, Sana Ferjani, Leila Essalah, Hajer Abida, Asma Ghariani, Mouna Ben Sassi, Salma Abid, Khouloud Ben Dhaou, Henda Draoui, Ines Medini, Sarra Chamam, Roua Ben Othmen, Emna Mehiri, Riadh Daghfous, Sameh Trabelsi, Leila Slim-Saidi, Ilhem Boutiba-Ben Boubaker
EPI_ISL_18220466	Ariana	Laboratory of microbiology Abderrahmen Mami hospital	1-Laboratory of Microbiology, National Reference Lab, Charles Nicolle Hospital; 2-University of Tunis ElManar, Faculty of Medicine of Tunis, LR99ES09, Tunis, Tunisia	Zaineb Hamzaoui, Sana Ferjani, Leila Essalah, Hajer Abida, Asma Ghariani, Mouna Ben Sassi, Salma Abid, Khouloud Ben Dhaou, Henda Draoui, Ines Medini, Sarra Chamam, Roua Ben Othmen, Emna Mehiri, Riadh Daghfous, Sameh Trabelsi, Leila Slim-Saidi, Ilhem Boutiba-Ben Boubaker
EPI_ISL_18220467	Ariana	Laboratory of microbiology Abderrahmen Mami hospital	1-Laboratory of Microbiology, National Reference Lab, Charles Nicolle Hospital; 2-University of Tunis ElManar, Faculty of Medicine of Tunis, LR99ES09, Tunis, Tunisia	Zaineb Hamzaoui, Sana Ferjani, Leila Essalah, Hajer Abida, Asma Ghariani, Mouna Ben Sassi, Salma Abid, Khouloud Ben Dhaou, Henda Draoui, Ines Medini, Sarra Chamam, Roua Ben Othmen, Emna Mehiri, Riadh Daghfous, Sameh Trabelsi, Leila Slim-Saidi, Ilhem Boutiba-Ben Boubaker
EPI_ISL_18220468	Ariana	Laboratory of microbiology Abderrahmen Mami hospital	1-Laboratory of Microbiology, National Reference Lab, Charles Nicolle Hospital; 2-University of Tunis ElManar, Faculty of Medicine of Tunis, LR99ES09, Tunis, Tunisia	Zaineb Hamzaoui, Sana Ferjani, Leila Essalah, Hajer Abida, Asma Ghariani, Mouna Ben Sassi, Salma Abid, Khouloud Ben Dhaou, Henda Draoui, Ines Medini, Sarra Chamam, Roua Ben Othmen, Emna Mehiri, Riadh Daghfous, Sameh Trabelsi, Leila Slim-Saidi, Ilhem Boutiba-Ben Boubaker
EPI_ISL_18220469	Ariana	Laboratory of microbiology Abderrahmen Mami hospital	1-Laboratory of Microbiology, National Reference Lab, Charles Nicolle Hospital; 2-University of Tunis ElManar, Faculty of Medicine of Tunis, LR99ES09, Tunis, Tunisia	Zaineb Hamzaoui, Sana Ferjani, Leila Essalah, Hajer Abida, Asma Ghariani, Mouna Ben Sassi, Salma Abid, Khouloud Ben Dhaou, Henda Draoui, Ines Medini, Sarra Chamam, Roua Ben Othmen, Emna Mehiri, Riadh Daghfous, Sameh Trabelsi, Leila Slim-Saidi, Ilhem Boutiba-Ben Boubaker
EPI_ISL_18220470	Ariana	Laboratory of microbiology Abderrahmen Mami hospital	1-Laboratory of Microbiology, National Reference Lab, Charles Nicolle Hospital; 2-University of Tunis ElManar, Faculty of Medicine of Tunis, LR99ES09, Tunis, Tunisia	Zaineb Hamzaoui, Sana Ferjani, Leila Essalah, Hajer Abida, Asma Ghariani, Mouna Ben Sassi, Salma Abid, Khouloud Ben Dhaou, Henda Draoui, Ines Medini, Sarra Chamam, Roua Ben Othmen, Emna Mehiri, Riadh Daghfous, Sameh Trabelsi, Leila Slim-Saidi, Ilhem Boutiba-Ben Boubaker
EPI_ISL_18220484	Ariana	Laboratory of microbiology Abderrahmen Mami hospital	1-Laboratory of Microbiology, National Reference Lab, Charles Nicolle Hospital; 2-University of Tunis ElManar, Faculty of Medicine of Tunis, LR99ES09, Tunis, Tunisia	Zaineb Hamzaoui, Sana Ferjani, Leila Essalah, Hajer Abida, Asma Ghariani, Mouna Ben Sassi, Salma Abid, Khaled Wissal, Mesrati Farah, Khouloud Ben Dhaou, Henda Draoui, Ines Medini, Sarra Chamam, Roua Ben Othmen, Emna Mehiri, Riadh Daghfous, Sameh Trabelsi, Leila Slim-Saidi, Ilhem Boutiba-Ben Boubaker
EPI_ISL_18220485	Ariana	Laboratory of microbiology Abderrahmen Mami hospital	1-Laboratory of Microbiology, National Reference Lab, Charles Nicolle Hospital; 2-University of Tunis ElManar, Faculty of Medicine of Tunis, LR99ES09, Tunis, Tunisia	Zaineb Hamzaoui, Sana Ferjani, Leila Essalah, Hajer Abida, Asma Ghariani, Mouna Ben Sassi, Salma Abid, Khaled Wissal, Mesrati Farah, Khouloud Ben Dhaou, Henda Draoui, Ines Medini, Sarra Chamam, Roua Ben Othmen, Emna Mehiri, Riadh Daghfous, Sameh Trabelsi, Leila Slim-Saidi, Ilhem Boutiba-Ben Boubaker
EPI_ISL_18220486	Ariana	Laboratory of microbiology Abderrahmen Mami hospital	1-Laboratory of Microbiology, National Reference Lab, Charles Nicolle Hospital; 2-University of Tunis ElManar, Faculty of Medicine of Tunis, LR99ES09, Tunis, Tunisia	Zaineb Hamzaoui, Sana Ferjani, Leila Essalah, Hajer Abida, Asma Ghariani, Mouna Ben Sassi, Salma Abid, Khaled Wissal, Mesrati Farah, Khouloud Ben Dhaou, Henda Draoui, Ines Medini, Sarra Chamam, Roua Ben Othmen, Emna Mehiri, Riadh Daghfous, Sameh Trabelsi, Leila Slim-Saidi, Ilhem Boutiba-Ben Boubaker
EPI_ISL_18220487	Ariana	Laboratory of microbiology Abderrahmen Mami hospital	1-Laboratory of Microbiology, National Reference Lab, Charles Nicolle Hospital; 2-University of Tunis ElManar, Faculty of Medicine of Tunis, LR99ES09, Tunis, Tunisia	Zaineb Hamzaoui, Sana Ferjani, Leila Essalah, Hajer Abida, Asma Ghariani, Mouna Ben Sassi, Salma Abid, Khaled Wissal, Mesrati Farah, Khouloud Ben Dhaou, Henda Draoui, Ines Medini, Sarra Chamam, Roua Ben Othmen, Emna Mehiri, Riadh Daghfous, Sameh Trabelsi, Leila Slim-Saidi, Ilhem Boutiba-Ben Boubaker
EPI_ISL_18220488	Ariana	Laboratory of microbiology Abderrahmen Mami hospital	1-Laboratory of Microbiology, National Reference Lab, Charles Nicolle Hospital; 2-University of Tunis ElManar, Faculty of Medicine of Tunis, LR99ES09, Tunis, Tunisia	Zaineb Hamzaoui, Sana Ferjani, Leila Essalah, Hajer Abida, Asma Ghariani, Mouna Ben Sassi, Salma Abid, Khaled Wissal, Mesrati Farah, Khouloud Ben Dhaou, Henda Draoui, Ines Medini, Sarra Chamam, Roua Ben Othmen, Emna Mehiri, Riadh Daghfous, Sameh Trabelsi, Leila Slim-Saidi, Ilhem Boutiba-Ben Boubaker
EPI_ISL_18226685	Tunis	1-Laboratory of Microbiology, National Reference Lab, Charles Nicolle Hospital; 2-University of Tunis ElManar, Faculty of Medicine of Tunis, LR99ES09, Tunis, Tunisia	Clinical and Experimental Pharmacology Lab, LR16SP02, National Center of Pharmacovigilance, University of Tunis El Manar, Tunis, Tunisia. 2- Ministry of Health, National Observatory of New and Emerging Diseases, 1006, Tunis, Tunisia	Zaineb Hamzaoui, Mouna Ben Sassi, Sana Ferjani, Salma Abid, Ines Medini, Sarra Chamam, Roua Ben Othmen, Hannene El Jabri, Emna Gaies, Riadh Daghfous, Sameh Trabelsi, Ilhem Boutiba-Ben Boubaker
EPI_ISL_18226687	Ariana	Laboratory of microbiology Abderrahmen Mami hospital	1-Laboratory of Microbiology, National Reference Lab, Charles Nicolle Hospital; 2-University of Tunis ElManar, Faculty of Medicine of Tunis, LR99ES09, Tunis, Tunisia	Zaineb Hamzaoui, Sana Ferjani, Leila Essalah, Hajer Abida, Asma Ghariani, Mouna Ben Sassi, Salma Abid, Khouloud Ben Dhaou, Henda Draoui, Ines Medini, Sarra Chamam, Roua Ben Othmen, Emna Mehiri, Riadh Daghfous, Sameh Trabelsi, Leila Slim-Saidi, Ilhem Boutiba-Ben Boubaker
EPI_ISL_18226700	Ariana	Laboratory of microbiology Abderrahmen Mami hospital	1-Laboratory of Microbiology, National Reference Lab, Charles Nicolle Hospital; 2-University of Tunis ElManar, Faculty of Medicine of Tunis, LR99ES09, Tunis, Tunisia	Zaineb Hamzaoui, Sana Ferjani, Leila Essalah, Hajer Abida, Asma Ghariani, Mouna Ben Sassi, Salma Abid, Khouloud Ben Dhaou, Henda Draoui, Ines Medini, Sarra Chamam, Roua Ben Othmen, Emna Mehiri, Riadh Daghfous, Sameh Trabelsi, Leila Slim-Saidi, Ilhem Boutiba-Ben Boubaker
EPI_ISL_18226701	Ariana	Laboratory of microbiology Abderrahmen Mami hospital	1-Laboratory of Microbiology, National Reference Lab, Charles Nicolle Hospital; 2-University of Tunis ElManar, Faculty of Medicine of Tunis, LR99ES09, Tunis, Tunisia	Zaineb Hamzaoui, Sana Ferjani, Leila Essalah, Hajer Abida, Asma Ghariani, Mouna Ben Sassi, Salma Abid, Khouloud Ben Dhaou, Henda Draoui, Ines Medini, Sarra Chamam, Roua Ben Othmen, Emna Mehiri, Riadh Daghfous, Sameh Trabelsi, Leila Slim-Saidi, Ilhem Boutiba-Ben Boubaker
EPI_ISL_18226702	Ariana	Laboratory of microbiology Abderrahmen Mami hospital	1-Laboratory of Microbiology, National Reference Lab, Charles Nicolle Hospital; 2-University of Tunis ElManar, Faculty of Medicine of Tunis, LR99ES09, Tunis, Tunisia	Zaineb Hamzaoui, Sana Ferjani, Leila Essalah, Hajer Abida, Asma Ghariani, Mouna Ben Sassi, Salma Abid, Khouloud Ben Dhaou, Henda Draoui, Ines Medini, Sarra Chamam, Roua Ben Othmen, Emna Mehiri, Riadh Daghfous, Sameh Trabelsi, Leila Slim-Saidi, Ilhem Boutiba-Ben Boubaker
EPI_ISL_18226704	Ariana	Laboratory of microbiology Abderrahmen Mami hospital	1-Laboratory of Microbiology, National Reference Lab, Charles Nicolle Hospital; 2-University of Tunis ElManar, Faculty of Medicine of Tunis, LR99ES09, Tunis, Tunisia	Zaineb Hamzaoui, Sana Ferjani, Leila Essalah, Hajer Abida, Asma Ghariani, Mouna Ben Sassi, Salma Abid, Khouloud Ben Dhaou, Henda Draoui, Ines Medini, Sarra Chamam, Roua Ben Othmen, Emna Mehiri, Riadh Daghfous, Sameh Trabelsi, Leila Slim-Saidi, Ilhem Boutiba-Ben Boubaker
EPI_ISL_18226705	Ariana	Laboratory of microbiology Abderrahmen Mami hospital	1-Laboratory of Microbiology, National Reference Lab, Charles Nicolle Hospital; 2-University of Tunis ElManar, Faculty of Medicine of Tunis, LR99ES09, Tunis, Tunisia	Zaineb Hamzaoui, Sana Ferjani, Leila Essalah, Hajer Abida, Asma Ghariani, Mouna Ben Sassi, Salma Abid, Khouloud Ben Dhaou, Henda Draoui, Ines Medini, Sarra Chamam, Roua Ben Othmen, Emna Mehiri, Riadh Daghfous, Sameh Trabelsi, Leila Slim-Saidi, Ilhem Boutiba-Ben Boubaker
EPI_ISL_18226706	Ariana	Laboratory of microbiology Abderrahmen Mami hospital	1-Laboratory of Microbiology, National Reference Lab, Charles Nicolle Hospital; 2-University of Tunis ElManar, Faculty of Medicine of Tunis, LR99ES09, Tunis, Tunisia	Zaineb Hamzaoui, Sana Ferjani, Leila Essalah, Hajer Abida, Asma Ghariani, Mouna Ben Sassi, Salma Abid, Khouloud Ben Dhaou, Henda Draoui, Ines Medini, Sarra Chamam, Roua Ben Othmen, Emna Mehiri, Riadh Daghfous, Sameh Trabelsi, Leila Slim-Saidi, Ilhem Boutiba-Ben Boubaker
EPI_ISL_18226707	Ariana	Laboratory of microbiology Abderrahmen Mami hospital	1-Laboratory of Microbiology, National Reference Lab, Charles Nicolle Hospital; 2-University of Tunis ElManar, Faculty of Medicine of Tunis, LR99ES09, Tunis, Tunisia	Zaineb Hamzaoui, Sana Ferjani, Leila Essalah, Hajer Abida, Asma Ghariani, Mouna Ben Sassi, Salma Abid, Khouloud Ben Dhaou, Henda Draoui, Ines Medini, Sarra Chamam, Roua Ben Othmen, Emna Mehiri, Riadh Daghfous, Sameh Trabelsi, Leila Slim-Saidi, Ilhem Boutiba-Ben Boubaker
EPI_ISL_18226708	Ariana	Laboratory of microbiology Abderrahmen Mami hospital	1-Laboratory of Microbiology, National Reference Lab, Charles Nicolle Hospital; 2-University of Tunis ElManar, Faculty of Medicine of Tunis, LR99ES09, Tunis, Tunisia	Zaineb Hamzaoui, Sana Ferjani, Leila Essalah, Hajer Abida, Asma Ghariani, Mouna Ben Sassi, Salma Abid, Khouloud Ben Dhaou, Henda Draoui, Ines Medini, Sarra Chamam, Roua Ben Othmen, Emna Mehiri, Riadh Daghfous, Sameh Trabelsi, Leila Slim-Saidi, Ilhem Boutiba-Ben Boubaker
EPI_ISL_18226709	Ariana	Laboratory of microbiology Abderrahmen Mami hospital	1-Laboratory of Microbiology, National Reference Lab, Charles Nicolle Hospital; 2-University of Tunis ElManar, Faculty of Medicine of Tunis, LR99ES09, Tunis, Tunisia	Zaineb Hamzaoui, Sana Ferjani, Leila Essalah, Hajer Abida, Asma Ghariani, Mouna Ben Sassi, Salma Abid, Khouloud Ben Dhaou, Henda Draoui, Ines Medini, Sarra Chamam, Roua Ben Othmen, Emna Mehiri, Riadh Daghfous, Sameh Trabelsi, Leila Slim-Saidi, Ilhem Boutiba-Ben Boubaker
EPI_ISL_18226710	Ariana	Laboratory of microbiology Abderrahmen Mami hospital	1-Laboratory of Microbiology, National Reference Lab, Charles Nicolle Hospital; 2-University of Tunis ElManar, Faculty of Medicine of Tunis, LR99ES09, Tunis, Tunisia	Zaineb Hamzaoui, Sana Ferjani, Leila Essalah, Hajer Abida, Asma Ghariani, Mouna Ben Sassi, Salma Abid, Khouloud Ben Dhaou, Henda Draoui, Ines Medini, Sarra Chamam, Roua Ben Othmen, Emna Mehiri, Riadh Daghfous, Sameh Trabelsi, Leila Slim-Saidi, Ilhem Boutiba-Ben Boubaker
EPI_ISL_18226716	Ariana	Laboratory of microbiology Abderrahmen Mami hospital	1-Laboratory of Microbiology, National Reference Lab, Charles Nicolle Hospital; 2-University of Tunis ElManar, Faculty of Medicine of Tunis, LR99ES09, Tunis, Tunisia	Zaineb Hamzaoui, Sana Ferjani, Leila Essalah, Hajer Abida, Asma Ghariani, Mouna Ben Sassi, Salma Abid, Khouloud Ben Dhaou, Henda Draoui, Ines Medini, Sarra Chamam, Roua Ben Othmen, Emna Mehiri, Riadh Daghfous, Sameh Trabelsi, Leila Slim-Saidi, Ilhem Boutiba-Ben Boubaker
EPI_ISL_18226720	Tunis	Laboratory of Microbiology, La Rabta Hospital	1-Laboratory of Microbiology, National Reference Lab, Charles Nicolle Hospital; 2-University of Tunis ElManar, Faculty of Medicine of Tunis, LR99ES09, Tunis, Tunisia	Zaineb Hamzaoui, Sana Ferjani, Khaoula Khazzar, Amel Belgacem, Hajer Battikh, Mouna Ben Sassi, Salma Abid, Khaled Wissal, Mesrati Farah, Hannene El Jabri, Ines Medini, Sarra Chamam, Roua Ben Othmen, Emna Gaies, Olfa Bahri, Riadh Daghfous, Sameh Trabelsi, Mariem Zribi, Ilhem Boutiba-Ben Boubaker.
EPI_ISL_18226721	Tunis	Laboratory of Microbiology, La Rabta Hospital	1-Laboratory of Microbiology, National Reference Lab, Charles Nicolle Hospital; 2-University of Tunis ElManar, Faculty of Medicine of Tunis, LR99ES09, Tunis, Tunisia	Zaineb Hamzaoui, Sana Ferjani, Khaoula Khazzar, Amel Belgacem, Hajer Battikh, Mouna Ben Sassi, Salma Abid, Khaled Wissal, Mesrati Farah, Hannene El Jabri, Ines Medini, Sarra Chamam, Roua Ben Othmen, Emna Gaies, Olfa Bahri, Riadh Daghfous, Sameh Trabelsi, Mariem Zribi, Ilhem Boutiba-Ben Boubaker.
EPI_ISL_18226722	Tunis	Laboratory of Microbiology, La Rabta Hospital	1-Laboratory of Microbiology, National Reference Lab, Charles Nicolle Hospital; 2-University of Tunis ElManar, Faculty of Medicine of Tunis, LR99ES09, Tunis, Tunisia	Zaineb Hamzaoui, Sana Ferjani, Khaoula Khazzar, Amel Belgacem, Hajer Battikh, Mouna Ben Sassi, Salma Abid, Khaled Wissal, Mesrati Farah, Hannene El Jabri, Ines Medini, Sarra Chamam, Roua Ben Othmen, Emna Gaies, Olfa Bahri, Riadh Daghfous, Sameh Trabelsi, Mariem Zribi, Ilhem Boutiba-Ben Boubaker.
EPI_ISL_18226832	Ariana	1-Laboratory of Microbiology, National Reference Lab, Charles Nicolle Hospital; 2-University of Tunis ElManar, Faculty of Medicine of Tunis, LR99ES09, Tunis, Tunisia	Clinical and Experimental Pharmacology Lab, LR16SP02, National Center of Pharmacovigilance, University of Tunis El Manar, Tunis, Tunisia. 2- Ministry of Health, National Observatory of New and Emerging Diseases, 1006, Tunis, Tunisia	Zaineb Hamzaoui, Mouna Ben Sassi, Sana Ferjani, Salma Abid, Ines Medini, Sarra Chamam, Roua Ben Othmen, Hannene El Jabri, Emna Gaies, Riadh Daghfous, Sameh Trabelsi, Ilhem Boutiba-Ben Boubaker
EPI_ISL_18226833	Tunis	1-Laboratory of Microbiology, National Reference Lab, Charles Nicolle Hospital; 2-University of Tunis ElManar, Faculty of Medicine of Tunis, LR99ES09, Tunis, Tunisia	Clinical and Experimental Pharmacology Lab, LR16SP02, National Center of Pharmacovigilance, University of Tunis El Manar, Tunis, Tunisia. 2- Ministry of Health, National Observatory of New and Emerging Diseases, 1006, Tunis, Tunisia	Zaineb Hamzaoui, Mouna Ben Sassi, Sana Ferjani, Salma Abid, Ines Medini, Sarra Chamam, Roua Ben Othmen, Hannene El Jabri, Emna Gaies, Riadh Daghfous, Sameh Trabelsi, Ilhem Boutiba-Ben Boubaker
EPI_ISL_18226834	Ariana	1-Laboratory of Microbiology, National Reference Lab, Charles Nicolle Hospital; 2-University of Tunis ElManar, Faculty of Medicine of Tunis, LR99ES09, Tunis, Tunisia	Clinical and Experimental Pharmacology Lab, LR16SP02, National Center of Pharmacovigilance, University of Tunis El Manar, Tunis, Tunisia. 2- Ministry of Health, National Observatory of New and Emerging Diseases, 1006, Tunis, Tunisia	Zaineb Hamzaoui, Mouna Ben Sassi, Sana Ferjani, Salma Abid, Ines Medini, Sarra Chamam, Roua Ben Othmen, Hannene El Jabri, Emna Gaies, Riadh Daghfous, Sameh Trabelsi, Ilhem Boutiba-Ben Boubaker
EPI_ISL_18226835	Tunis	1-Laboratory of Microbiology, National Reference Lab, Charles Nicolle Hospital; 2-University of Tunis ElManar, Faculty of Medicine of Tunis, LR99ES09, Tunis, Tunisia	Clinical and Experimental Pharmacology Lab, LR16SP02, National Center of Pharmacovigilance, University of Tunis El Manar, Tunis, Tunisia. 2- Ministry of Health, National Observatory of New and Emerging Diseases, 1006, Tunis, Tunisia	Zaineb Hamzaoui, Mouna Ben Sassi, Sana Ferjani, Salma Abid, Ines Medini, Sarra Chamam, Roua Ben Othmen, Hannene El Jabri, Emna Gaies, Riadh Daghfous, Sameh Trabelsi, Ilhem Boutiba-Ben Boubaker
EPI_ISL_18226836	Tunis	1-Laboratory of Microbiology, National Reference Lab, Charles Nicolle Hospital; 2-University of Tunis ElManar, Faculty of Medicine of Tunis, LR99ES09, Tunis, Tunisia	Clinical and Experimental Pharmacology Lab, LR16SP02, National Center of Pharmacovigilance, University of Tunis El Manar, Tunis, Tunisia. 2- Ministry of Health, National Observatory of New and Emerging Diseases, 1006, Tunis, Tunisia	Zaineb Hamzaoui, Mouna Ben Sassi, Sana Ferjani, Salma Abid, Ines Medini, Sarra Chamam, Roua Ben Othmen, Hannene El Jabri, Emna Gaies, Riadh Daghfous, Sameh Trabelsi, Ilhem Boutiba-Ben Boubaker
EPI_ISL_18226837	Nabeul	1-Laboratory of Microbiology, National Reference Lab, Charles Nicolle Hospital; 2-University of Tunis ElManar, Faculty of Medicine of Tunis, LR99ES09, Tunis, Tunisia	Clinical and Experimental Pharmacology Lab, LR16SP02, National Center of Pharmacovigilance, University of Tunis El Manar, Tunis, Tunisia. 2- Ministry of Health, National Observatory of New and Emerging Diseases, 1006, Tunis, Tunisia	Zaineb Hamzaoui, Mouna Ben Sassi, Sana Ferjani, Salma Abid, Ines Medini, Sarra Chamam, Roua Ben Othmen, Hannene El Jabri, Emna Gaies, Riadh Daghfous, Sameh Trabelsi, Ilhem Boutiba-Ben Boubaker
EPI_ISL_18226838	Tunis	1-Laboratory of Microbiology, National Reference Lab, Charles Nicolle Hospital; 2-University of Tunis ElManar, Faculty of Medicine of Tunis, LR99ES09, Tunis, Tunisia	Clinical and Experimental Pharmacology Lab, LR16SP02, National Center of Pharmacovigilance, University of Tunis El Manar, Tunis, Tunisia. 2- Ministry of Health, National Observatory of New and Emerging Diseases, 1006, Tunis, Tunisia	Zaineb Hamzaoui, Mouna Ben Sassi, Sana Ferjani, Salma Abid, Ines Medini, Sarra Chamam, Roua Ben Othmen, Hannene El Jabri, Emna Gaies, Riadh Daghfous, Sameh Trabelsi, Ilhem Boutiba-Ben Boubaker
EPI_ISL_18226839	Tunis	1-Laboratory of Microbiology, National Reference Lab, Charles Nicolle Hospital; 2-University of Tunis ElManar, Faculty of Medicine of Tunis, LR99ES09, Tunis, Tunisia	Clinical and Experimental Pharmacology Lab, LR16SP02, National Center of Pharmacovigilance, University of Tunis El Manar, Tunis, Tunisia. 2- Ministry of Health, National Observatory of New and Emerging Diseases, 1006, Tunis, Tunisia	Zaineb Hamzaoui, Mouna Ben Sassi, Sana Ferjani, Salma Abid, Ines Medini, Sarra Chamam, Roua Ben Othmen, Hannene El Jabri, Emna Gaies, Riadh Daghfous, Sameh Trabelsi, Ilhem Boutiba-Ben Boubaker
EPI_ISL_18226840	Tunis	1-Laboratory of Microbiology, National Reference Lab, Charles Nicolle Hospital; 2-University of Tunis ElManar, Faculty of Medicine of Tunis, LR99ES09, Tunis, Tunisia	Clinical and Experimental Pharmacology Lab, LR16SP02, National Center of Pharmacovigilance, University of Tunis El Manar, Tunis, Tunisia. 2- Ministry of Health, National Observatory of New and Emerging Diseases, 1006, Tunis, Tunisia	Zaineb Hamzaoui, Mouna Ben Sassi, Sana Ferjani, Salma Abid, Ines Medini, Sarra Chamam, Roua Ben Othmen, Hannene El Jabri, Emna Gaies, Riadh Daghfous, Sameh Trabelsi, Ilhem Boutiba-Ben Boubaker
EPI_ISL_18226841	Nabeul	1-Laboratory of Microbiology, National Reference Lab, Charles Nicolle Hospital; 2-University of Tunis ElManar, Faculty of Medicine of Tunis, LR99ES09, Tunis, Tunisia	Clinical and Experimental Pharmacology Lab, LR16SP02, National Center of Pharmacovigilance, University of Tunis El Manar, Tunis, Tunisia. 2- Ministry of Health, National Observatory of New and Emerging Diseases, 1006, Tunis, Tunisia	Zaineb Hamzaoui, Mouna Ben Sassi, Sana Ferjani, Salma Abid, Ines Medini, Sarra Chamam, Roua Ben Othmen, Hannene El Jabri, Emna Gaies, Riadh Daghfous, Sameh Trabelsi, Ilhem Boutiba-Ben Boubaker
EPI_ISL_18226842	Tunis	1-Laboratory of Microbiology, National Reference Lab, Charles Nicolle Hospital; 2-University of Tunis ElManar, Faculty of Medicine of Tunis, LR99ES09, Tunis, Tunisia	Clinical and Experimental Pharmacology Lab, LR16SP02, National Center of Pharmacovigilance, University of Tunis El Manar, Tunis, Tunisia. 2- Ministry of Health, National Observatory of New and Emerging Diseases, 1006, Tunis, Tunisia	Zaineb Hamzaoui, Mouna Ben Sassi, Sana Ferjani, Salma Abid, Ines Medini, Sarra Chamam, Roua Ben Othmen, Hannene El Jabri, Emna Gaies, Riadh Daghfous, Sameh Trabelsi, Ilhem Boutiba-Ben Boubaker
EPI_ISL_18226843	Tunis	1-Laboratory of Microbiology, National Reference Lab, Charles Nicolle Hospital; 2-University of Tunis ElManar, Faculty of Medicine of Tunis, LR99ES09, Tunis, Tunisia	Clinical and Experimental Pharmacology Lab, LR16SP02, National Center of Pharmacovigilance, University of Tunis El Manar, Tunis, Tunisia. 2- Ministry of Health, National Observatory of New and Emerging Diseases, 1006, Tunis, Tunisia	Zaineb Hamzaoui, Mouna Ben Sassi, Sana Ferjani, Salma Abid, Ines Medini, Sarra Chamam, Roua Ben Othmen, Hannene El Jabri, Emna Gaies, Riadh Daghfous, Sameh Trabelsi, Ilhem Boutiba-Ben Boubaker
EPI_ISL_18227525	Sousse	Laboratory of Microbiology,Farhat Hached Hospital	1-Laboratory of Microbiology, National Reference Lab, Charles Nicolle Hospital; 2-University of Tunis ElManar, Faculty of Medicine of Tunis, LR99ES09, Tunis, Tunisia	Zaineb Hamzaoui, Imen Handous, Mouna Ben Sassi, Sana Ferjani, Salma Abid, Ines Medini, Sarra Chamam, Roua Ben Othmen, Hannene El Jabri, Emna Gaies, Riadh Daghfous, Sameh Trabelsi, Manel Marzouk, Naila Hannachi, Jalel Boukadida, Ilhem Boutiba-Ben Boubaker
EPI_ISL_18227526	Sousse	Laboratory of Microbiology,Farhat Hached Hospital	1-Laboratory of Microbiology, National Reference Lab, Charles Nicolle Hospital; 2-University of Tunis ElManar, Faculty of Medicine of Tunis, LR99ES09, Tunis, Tunisia	Zaineb Hamzaoui, Imen Handous, Mouna Ben Sassi, Sana Ferjani, Salma Abid, Ines Medini, Sarra Chamam, Roua Ben Othmen, Hannene El Jabri, Emna Gaies, Riadh Daghfous, Sameh Trabelsi, Manel Marzouk, Naila Hannachi, Jalel Boukadida, Ilhem Boutiba-Ben Boubaker
EPI_ISL_18227527	Monastir	Laboratory of Microbiology,Farhat Hached Hospital	1-Laboratory of Microbiology, National Reference Lab, Charles Nicolle Hospital; 2-University of Tunis ElManar, Faculty of Medicine of Tunis, LR99ES09, Tunis, Tunisia	Zaineb Hamzaoui, Imen Handous, Mouna Ben Sassi, Sana Ferjani, Salma Abid, Ines Medini, Sarra Chamam, Roua Ben Othmen, Hannene El Jabri, Emna Gaies, Riadh Daghfous, Sameh Trabelsi, Manel Marzouk, Naila Hannachi, Jalel Boukadida, Ilhem Boutiba-Ben Boubaker
EPI_ISL_18227528	Sousse	Laboratory of Microbiology,Farhat Hached Hospital	1-Laboratory of Microbiology, National Reference Lab, Charles Nicolle Hospital; 2-University of Tunis ElManar, Faculty of Medicine of Tunis, LR99ES09, Tunis, Tunisia	Zaineb Hamzaoui, Imen Handous, Mouna Ben Sassi, Sana Ferjani, Salma Abid, Ines Medini, Sarra Chamam, Roua Ben Othmen, Hannene El Jabri, Emna Gaies, Riadh Daghfous, Sameh Trabelsi, Manel Marzouk, Naila Hannachi, Jalel Boukadida, Ilhem Boutiba-Ben Boubaker
EPI_ISL_18227529	Sousse	Laboratory of Microbiology,Farhat Hached Hospital	1-Laboratory of Microbiology, National Reference Lab, Charles Nicolle Hospital; 2-University of Tunis ElManar, Faculty of Medicine of Tunis, LR99ES09, Tunis, Tunisia	Zaineb Hamzaoui, Imen Handous, Mouna Ben Sassi, Sana Ferjani, Salma Abid, Ines Medini, Sarra Chamam, Roua Ben Othmen, Hannene El Jabri, Emna Gaies, Riadh Daghfous, Sameh Trabelsi, Manel Marzouk, Naila Hannachi, Jalel Boukadida, Ilhem Boutiba-Ben Boubaker
EPI_ISL_18227530	Sousse	Laboratory of Microbiology,Farhat Hached Hospital	1-Laboratory of Microbiology, National Reference Lab, Charles Nicolle Hospital; 2-University of Tunis ElManar, Faculty of Medicine of Tunis, LR99ES09, Tunis, Tunisia	Zaineb Hamzaoui, Imen Handous, Mouna Ben Sassi, Sana Ferjani, Salma Abid, Ines Medini, Sarra Chamam, Roua Ben Othmen, Hannene El Jabri, Emna Gaies, Riadh Daghfous, Sameh Trabelsi, Manel Marzouk, Naila Hannachi, Jalel Boukadida, Ilhem Boutiba-Ben Boubaker
EPI_ISL_18227531	Sousse	Laboratory of Microbiology,Farhat Hached Hospital	1-Laboratory of Microbiology, National Reference Lab, Charles Nicolle Hospital; 2-University of Tunis ElManar, Faculty of Medicine of Tunis, LR99ES09, Tunis, Tunisia	Zaineb Hamzaoui, Imen Handous, Mouna Ben Sassi, Sana Ferjani, Salma Abid, Ines Medini, Sarra Chamam, Roua Ben Othmen, Hannene El Jabri, Emna Gaies, Riadh Daghfous, Sameh Trabelsi, Manel Marzouk, Naila Hannachi, Jalel Boukadida, Ilhem Boutiba-Ben Boubaker
EPI_ISL_18227532	Sousse	Laboratory of Microbiology,Farhat Hached Hospital	1-Laboratory of Microbiology, National Reference Lab, Charles Nicolle Hospital; 2-University of Tunis ElManar, Faculty of Medicine of Tunis, LR99ES09, Tunis, Tunisia	Zaineb Hamzaoui, Imen Handous, Mouna Ben Sassi, Sana Ferjani, Salma Abid, Ines Medini, Sarra Chamam, Roua Ben Othmen, Hannene El Jabri, Emna Gaies, Riadh Daghfous, Sameh Trabelsi, Manel Marzouk, Naila Hannachi, Jalel Boukadida, Ilhem Boutiba-Ben Boubaker
EPI_ISL_18227533	Sousse	Laboratory of Microbiology,Farhat Hached Hospital	1-Laboratory of Microbiology, National Reference Lab, Charles Nicolle Hospital; 2-University of Tunis ElManar, Faculty of Medicine of Tunis, LR99ES09, Tunis, Tunisia	Zaineb Hamzaoui, Imen Handous, Mouna Ben Sassi, Sana Ferjani, Salma Abid, Ines Medini, Sarra Chamam, Roua Ben Othmen, Hannene El Jabri, Emna Gaies, Riadh Daghfous, Sameh Trabelsi, Manel Marzouk, Naila Hannachi, Jalel Boukadida, Ilhem Boutiba-Ben Boubaker
EPI_ISL_18227534	Sousse	Laboratory of Microbiology,Farhat Hached Hospital	1-Laboratory of Microbiology, National Reference Lab, Charles Nicolle Hospital; 2-University of Tunis ElManar, Faculty of Medicine of Tunis, LR99ES09, Tunis, Tunisia	Zaineb Hamzaoui, Imen Handous, Mouna Ben Sassi, Sana Ferjani, Salma Abid, Ines Medini, Sarra Chamam, Roua Ben Othmen, Hannene El Jabri, Emna Gaies, Riadh Daghfous, Sameh Trabelsi, Manel Marzouk, Naila Hannachi, Jalel Boukadida, Ilhem Boutiba-Ben Boubaker
EPI_ISL_18227535	Sousse	Laboratory of Microbiology,Farhat Hached Hospital	1-Laboratory of Microbiology, National Reference Lab, Charles Nicolle Hospital; 2-University of Tunis ElManar, Faculty of Medicine of Tunis, LR99ES09, Tunis, Tunisia	Zaineb Hamzaoui, Imen Handous, Mouna Ben Sassi, Sana Ferjani, Salma Abid, Ines Medini, Sarra Chamam, Roua Ben Othmen, Hannene El Jabri, Emna Gaies, Riadh Daghfous, Sameh Trabelsi, Manel Marzouk, Naila Hannachi, Jalel Boukadida, Ilhem Boutiba-Ben Boubaker
EPI_ISL_18227868	Tunis	1-Laboratory of Microbiology and Biochemistry, Aziza Othmena Hospital; 2-University of Tunis ElManar, Faculty of Medicine of Tunis, LR16SP01, Tunis, Tunisia	1-Laboratory of Microbiology, National Reference Lab, Charles Nicolle Hospital; 2-University of Tunis ElManar, Faculty of Medicine of Tunis, LR99ES09, Tunis, Tunisia	Zaineb Hamzaoui, Asma Thelmaoui, Manel Hamdoun, Hela Hannachi, Mouna Ben Sassi, Sana Ferjani Salma Abid, Soumaya Kthiri, Manel Ben Sassi, Hannene El Jabri, Ines Medini, Sarra Chamam, Roua Ben Othmen, Emna Gaies, Riadh Daghfous, Sameh Trabelsi, Olfa Bahri, Ilhem Boutiba-Ben Boubaker.
EPI_ISL_18227869	Tunis	1-Laboratory of Microbiology and Biochemistry, Aziza Othmena Hospital; 2-University of Tunis ElManar, Faculty of Medicine of Tunis, LR16SP01, Tunis, Tunisia	1-Laboratory of Microbiology, National Reference Lab, Charles Nicolle Hospital; 2-University of Tunis ElManar, Faculty of Medicine of Tunis, LR99ES09, Tunis, Tunisia	Zaineb Hamzaoui, Asma Thelmaoui, Manel Hamdoun, Hela Hannachi, Mouna Ben Sassi, Sana Ferjani Salma Abid, Soumaya Kthiri, Manel Ben Sassi, Hannene El Jabri, Ines Medini, Sarra Chamam, Roua Ben Othmen, Emna Gaies, Riadh Daghfous, Sameh Trabelsi, Olfa Bahri, Ilhem Boutiba-Ben Boubaker.
EPI_ISL_18237492	Sousse	Laboratory of Microbiology,Farhat Hached Hospital	1-Laboratory of Microbiology, National Reference Lab, Charles Nicolle Hospital; 2-University of Tunis ElManar, Faculty of Medicine of Tunis, LR99ES09, Tunis, Tunisia	Zaineb Hamzaoui, Imen Handous, Mouna Ben Sassi, Sana Ferjani, Salma Abid, Ines Medini, Sarra Chamam, Roua Ben Othmen, Hannene El Jabri, Emna Gaies, Riadh Daghfous, Sameh Trabelsi, Manel Marzouk, Naila Hannachi, Jalel Boukadida, Ilhem Boutiba-Ben Boubaker
EPI_ISL_18237493	Sousse	Laboratory of Microbiology,Farhat Hached Hospital	1-Laboratory of Microbiology, National Reference Lab, Charles Nicolle Hospital; 2-University of Tunis ElManar, Faculty of Medicine of Tunis, LR99ES09, Tunis, Tunisia	Zaineb Hamzaoui, Imen Handous, Mouna Ben Sassi, Sana Ferjani, Salma Abid, Ines Medini, Sarra Chamam, Roua Ben Othmen, Hannene El Jabri, Emna Gaies, Riadh Daghfous, Sameh Trabelsi, Manel Marzouk, Naila Hannachi, Jalel Boukadida, Ilhem Boutiba-Ben Boubaker
EPI_ISL_18237494	Sousse	Laboratory of Microbiology,Farhat Hached Hospital	1-Laboratory of Microbiology, National Reference Lab, Charles Nicolle Hospital; 2-University of Tunis ElManar, Faculty of Medicine of Tunis, LR99ES09, Tunis, Tunisia	Zaineb Hamzaoui, Imen Handous, Mouna Ben Sassi, Sana Ferjani, Salma Abid, Ines Medini, Sarra Chamam, Roua Ben Othmen, Hannene El Jabri, Emna Gaies, Riadh Daghfous, Sameh Trabelsi, Manel Marzouk, Naila Hannachi, Jalel Boukadida, Ilhem Boutiba-Ben Boubaker
EPI_ISL_18516211	Tunis	Laboratoire de Virologie Clinique, Institut Pasteur de Tunis	Laboratoire de Virologie Clinique, Institut Pasteur de Tunis	Khemiri Haifa, Haddad-Boubaker Sondes, Camma Cedare, Lorusso Alessio, Di Pasquale Adriano, Ancora Massimo, Mincarelli Luana, Secondini Barbara, Gdoura Mariem, Triki Henda
EPI_ISL_18516212	Tunis	Laboratoire de Virologie Clinique, Institut Pasteur de Tunis	Laboratoire de Virologie Clinique, Institut Pasteur de Tunis	Khemiri Haifa, Haddad-Boubaker Sondes, Camma Cedare, Lorusso Alessio, Di Pasquale Adriano, Ancora Massimo, Mincarelli Luana, Secondini Barbara, Gdoura Mariem, Triki Henda
EPI_ISL_18516213	Tunis	Laboratoire de Virologie Clinique, Institut Pasteur de Tunis	Laboratoire de Virologie Clinique, Institut Pasteur de Tunis	Khemiri Haifa, Haddad-Boubaker Sondes, Camma Cedare, Lorusso Alessio, Di Pasquale Adriano, Ancora Massimo, Mincarelli Luana, Secondini Barbara, Gdoura Mariem, Triki Henda
EPI_ISL_18516214	Ariana	Laboratoire de Virologie Clinique, Institut Pasteur de Tunis	Laboratoire de Virologie Clinique, Institut Pasteur de Tunis	Khemiri Haifa, Haddad-Boubaker Sondes, Camma Cedare, Lorusso Alessio, Di Pasquale Adriano, Ancora Massimo, Mincarelli Luana, Secondini Barbara, Gdoura Mariem, Triki Henda
EPI_ISL_18516215	Ariana	Laboratoire de Virologie Clinique, Institut Pasteur de Tunis	Laboratoire de Virologie Clinique, Institut Pasteur de Tunis	Khemiri Haifa, Haddad-Boubaker Sondes, Camma Cedare, Lorusso Alessio, Di Pasquale Adriano, Ancora Massimo, Mincarelli Luana, Secondini Barbara, Gdoura Mariem, Triki Henda
EPI_ISL_18516216	Ben Arous	Laboratoire de Virologie Clinique, Institut Pasteur de Tunis	Laboratoire de Virologie Clinique, Institut Pasteur de Tunis	Khemiri Haifa, Haddad-Boubaker Sondes, Camma Cedare, Lorusso Alessio, Di Pasquale Adriano, Ancora Massimo, Mincarelli Luana, Secondini Barbara, Gdoura Mariem, Triki Henda
EPI_ISL_18516217	Tunis	Laboratoire de Virologie Clinique, Institut Pasteur de Tunis	Laboratoire de Virologie Clinique, Institut Pasteur de Tunis	Khemiri Haifa, Haddad-Boubaker Sondes, Camma Cedare, Lorusso Alessio, Di Pasquale Adriano, Ancora Massimo, Mincarelli Luana, Secondini Barbara, Gdoura Mariem, Triki Henda
EPI_ISL_18516218	Tunis	Laboratoire de Virologie Clinique, Institut Pasteur de Tunis	Laboratoire de Virologie Clinique, Institut Pasteur de Tunis	Khemiri Haifa, Haddad-Boubaker Sondes, Camma Cedare, Lorusso Alessio, Di Pasquale Adriano, Ancora Massimo, Mincarelli Luana, Secondini Barbara, Gdoura Mariem, Triki Henda
EPI_ISL_18516219	Tunis	Laboratoire de Virologie Clinique, Institut Pasteur de Tunis	Laboratoire de Virologie Clinique, Institut Pasteur de Tunis	Khemiri Haifa, Haddad-Boubaker Sondes, Camma Cedare, Lorusso Alessio, Di Pasquale Adriano, Ancora Massimo, Mincarelli Luana, Secondini Barbara, Gdoura Mariem, Triki Henda
EPI_ISL_18516220	Ben Arous	Laboratoire de Virologie Clinique, Institut Pasteur de Tunis	Laboratoire de Virologie Clinique, Institut Pasteur de Tunis	Khemiri Haifa, Haddad-Boubaker Sondes, Camma Cedare, Lorusso Alessio, Di Pasquale Adriano, Ancora Massimo, Mincarelli Luana, Secondini Barbara, Gdoura Mariem, Triki Henda
EPI_ISL_18516221	Ben Arous	Laboratoire de Virologie Clinique, Institut Pasteur de Tunis	Laboratoire de Virologie Clinique, Institut Pasteur de Tunis	Khemiri Haifa, Haddad-Boubaker Sondes, Camma Cedare, Lorusso Alessio, Di Pasquale Adriano, Ancora Massimo, Mincarelli Luana, Secondini Barbara, Gdoura Mariem, Triki Henda
EPI_ISL_18516222	Tunis	Laboratoire de Virologie Clinique, Institut Pasteur de Tunis	Laboratoire de Virologie Clinique, Institut Pasteur de Tunis	Khemiri Haifa, Haddad-Boubaker Sondes, Camma Cedare, Lorusso Alessio, Di Pasquale Adriano, Ancora Massimo, Mincarelli Luana, Secondini Barbara, Gdoura Mariem, Triki Henda
EPI_ISL_18516223	Tunis	Laboratoire de Virologie Clinique, Institut Pasteur de Tunis	Laboratoire de Virologie Clinique, Institut Pasteur de Tunis	Khemiri Haifa, Haddad-Boubaker Sondes, Camma Cedare, Lorusso Alessio, Di Pasquale Adriano, Ancora Massimo, Mincarelli Luana, Secondini Barbara, Gdoura Mariem, Triki Henda
EPI_ISL_18516224	Tunis	Laboratoire de Virologie Clinique, Institut Pasteur de Tunis	Laboratoire de Virologie Clinique, Institut Pasteur de Tunis	Khemiri Haifa, Haddad-Boubaker Sondes, Camma Cedare, Lorusso Alessio, Di Pasquale Adriano, Ancora Massimo, Mincarelli Luana, Secondini Barbara, Gdoura Mariem, Triki Henda
EPI_ISL_18516225	Tunis	Laboratoire de Virologie Clinique, Institut Pasteur de Tunis	Laboratoire de Virologie Clinique, Institut Pasteur de Tunis	Khemiri Haifa, Haddad-Boubaker Sondes, Camma Cedare, Lorusso Alessio, Di Pasquale Adriano, Ancora Massimo, Mincarelli Luana, Secondini Barbara, Gdoura Mariem, Triki Henda
EPI_ISL_18516226	Tunis	Laboratoire de Virologie Clinique, Institut Pasteur de Tunis	Laboratoire de Virologie Clinique, Institut Pasteur de Tunis	Khemiri Haifa, Haddad-Boubaker Sondes, Camma Cedare, Lorusso Alessio, Di Pasquale Adriano, Ancora Massimo, Mincarelli Luana, Secondini Barbara, Gdoura Mariem, Triki Henda
EPI_ISL_18516227	Tunis	Laboratoire de Virologie Clinique, Institut Pasteur de Tunis	Laboratoire de Virologie Clinique, Institut Pasteur de Tunis	Khemiri Haifa, Haddad-Boubaker Sondes, Camma Cedare, Lorusso Alessio, Di Pasquale Adriano, Ancora Massimo, Mincarelli Luana, Secondini Barbara, Gdoura Mariem, Triki Henda
EPI_ISL_18516228	Tunis	Laboratoire de Virologie Clinique, Institut Pasteur de Tunis	Laboratoire de Virologie Clinique, Institut Pasteur de Tunis	Khemiri Haifa, Haddad-Boubaker Sondes, Camma Cedare, Lorusso Alessio, Di Pasquale Adriano, Ancora Massimo, Mincarelli Luana, Secondini Barbara, Gdoura Mariem, Triki Henda
EPI_ISL_18516229	Tunis	Laboratoire de Virologie Clinique, Institut Pasteur de Tunis	Laboratoire de Virologie Clinique, Institut Pasteur de Tunis	Khemiri Haifa, Haddad-Boubaker Sondes, Camma Cedare, Lorusso Alessio, Di Pasquale Adriano, Ancora Massimo, Mincarelli Luana, Secondini Barbara, Gdoura Mariem, Triki Henda
EPI_ISL_18516230	Tunis	Laboratoire de Virologie Clinique, Institut Pasteur de Tunis	Laboratoire de Virologie Clinique, Institut Pasteur de Tunis	Khemiri Haifa, Haddad-Boubaker Sondes, Camma Cedare, Lorusso Alessio, Di Pasquale Adriano, Ancora Massimo, Mincarelli Luana, Secondini Barbara, Gdoura Mariem, Triki Henda
EPI_ISL_18516233	Tunis	Laboratoire de Virologie Clinique, Institut Pasteur de Tunis	Laboratoire de Virologie Clinique, Institut Pasteur de Tunis	Khemiri Haifa, Haddad-Boubaker Sondes, Camma Cedare, Lorusso Alessio, Di Pasquale Adriano, Ancora Massimo, Mincarelli Luana, Secondini Barbara, Gdoura Mariem, Triki Henda
EPI_ISL_18516234	Tunis	Laboratoire de Virologie Clinique, Institut Pasteur de Tunis	Laboratoire de Virologie Clinique, Institut Pasteur de Tunis	Khemiri Haifa, Haddad-Boubaker Sondes, Camma Cedare, Lorusso Alessio, Di Pasquale Adriano, Ancora Massimo, Mincarelli Luana, Secondini Barbara, Gdoura Mariem, Triki Henda
EPI_ISL_18516235	Tunis	Laboratoire de Virologie Clinique, Institut Pasteur de Tunis	Laboratoire de Virologie Clinique, Institut Pasteur de Tunis	Khemiri Haifa, Haddad-Boubaker Sondes, Camma Cedare, Lorusso Alessio, Di Pasquale Adriano, Ancora Massimo, Mincarelli Luana, Secondini Barbara, Gdoura Mariem, Triki Henda
EPI_ISL_18516246	Ben Arous	Laboratoire de Microbiologie, HOPITAL D'ENFANTS BECHIR HAMZA DE TUNIS	Laboratoire de Virologie Clinique, Institut Pasteur de Tunis	Smaoui Han'ne, Meftah Khaoula, Bouafsoun Aida, Khemiri Haifa, Haddad-Boubaker Sondes, Ben Alaya Nissaf, Triki Henda
EPI_ISL_18516248	Ariana	Laboratoire de Microbiologie, HOPITAL D'ENFANTS BECHIR HAMZA DE TUNIS	Laboratoire de Virologie Clinique, Institut Pasteur de Tunis	Smaoui Han'ne, Meftah Khaoula, Bouafsoun Aida, Khemiri Haifa, Haddad-Boubaker Sondes, Ben Alaya Nissaf, Triki Henda
EPI_ISL_18516249	Manouba	Laboratoire de Microbiologie, HOPITAL D'ENFANTS BECHIR HAMZA DE TUNIS	Laboratoire de Virologie Clinique, Institut Pasteur de Tunis	Smaoui Han'ne, Meftah Khaoula, Bouafsoun Aida, Khemiri Haifa, Haddad-Boubaker Sondes, Ben Alaya Nissaf, Triki Henda
EPI_ISL_18516250	Tunis	Laboratoire de Microbiologie, HOPITAL D'ENFANTS BECHIR HAMZA DE TUNIS	Laboratoire de Virologie Clinique, Institut Pasteur de Tunis	Smaoui Han'ne, Meftah Khaoula, Bouafsoun Aida, Khemiri Haifa, Haddad-Boubaker Sondes, Ben Alaya Nissaf, Triki Henda
EPI_ISL_18516251	Ariana	Laboratoire de Microbiologie, HOPITAL D'ENFANTS BECHIR HAMZA DE TUNIS	Laboratoire de Virologie Clinique, Institut Pasteur de Tunis	Smaoui Han'ne, Meftah Khaoula, Bouafsoun Aida, Khemiri Haifa, Haddad-Boubaker Sondes, Ben Alaya Nissaf, Triki Henda
EPI_ISL_18516252	Tunis	Laboratoire de Microbiologie, HOPITAL D'ENFANTS BECHIR HAMZA DE TUNIS	Laboratoire de Virologie Clinique, Institut Pasteur de Tunis	Smaoui Han'ne, Meftah Khaoula, Bouafsoun Aida, Khemiri Haifa, Haddad-Boubaker Sondes, Ben Alaya Nissaf, Triki Henda
EPI_ISL_18516253	Tunis	Laboratoire de Microbiologie, HOPITAL D'ENFANTS BECHIR HAMZA DE TUNIS	Laboratoire de Virologie Clinique, Institut Pasteur de Tunis	Smaoui Han'ne, Meftah Khaoula, Bouafsoun Aida, Khemiri Haifa, Haddad-Boubaker Sondes, Ben Alaya Nissaf, Triki Henda
EPI_ISL_18516254	Ben Arous	Laboratoire de Microbiologie, HOPITAL D'ENFANTS BECHIR HAMZA DE TUNIS	Laboratoire de Virologie Clinique, Institut Pasteur de Tunis	Smaoui Han'ne, Meftah Khaoula, Bouafsoun Aida, Khemiri Haifa, Haddad-Boubaker Sondes, Ben Alaya Nissaf, Triki Henda
EPI_ISL_18516255	Tunis	Laboratoire de Microbiologie, HOPITAL D'ENFANTS BECHIR HAMZA DE TUNIS	Laboratoire de Virologie Clinique, Institut Pasteur de Tunis	Smaoui Han'ne, Meftah Khaoula, Bouafsoun Aida, Khemiri Haifa, Haddad-Boubaker Sondes, Ben Alaya Nissaf, Triki Henda
EPI_ISL_18516256	Ariana	Laboratoire de Microbiologie, HOPITAL D'ENFANTS BECHIR HAMZA DE TUNIS	Laboratoire de Virologie Clinique, Institut Pasteur de Tunis	Smaoui Han'ne, Meftah Khaoula, Bouafsoun Aida, Khemiri Haifa, Haddad-Boubaker Sondes, Ben Alaya Nissaf, Triki Henda
EPI_ISL_18516257	Tunis	Laboratoire de Microbiologie, HOPITAL D'ENFANTS BECHIR HAMZA DE TUNIS	Laboratoire de Virologie Clinique, Institut Pasteur de Tunis	Smaoui Han'ne, Meftah Khaoula, Bouafsoun Aida, Khemiri Haifa, Haddad-Boubaker Sondes, Ben Alaya Nissaf, Triki Henda
EPI_ISL_18516258	Manouba	Laboratoire de Microbiologie, HOPITAL D'ENFANTS BECHIR HAMZA DE TUNIS	Laboratoire de Virologie Clinique, Institut Pasteur de Tunis	Smaoui Han'ne, Meftah Khaoula, Bouafsoun Aida, Khemiri Haifa, Haddad-Boubaker Sondes, Ben Alaya Nissaf, Triki Henda
EPI_ISL_18516259	Tunis	Laboratoire de Microbiologie, HOPITAL D'ENFANTS BECHIR HAMZA DE TUNIS	Laboratoire de Virologie Clinique, Institut Pasteur de Tunis	Smaoui Han'ne, Meftah Khaoula, Bouafsoun Aida, Khemiri Haifa, Haddad-Boubaker Sondes, Ben Alaya Nissaf, Triki Henda
EPI_ISL_18516260	Tunis	Laboratoire de Microbiologie, HOPITAL D'ENFANTS BECHIR HAMZA DE TUNIS	Laboratoire de Virologie Clinique, Institut Pasteur de Tunis	Smaoui Han'ne, Meftah Khaoula, Bouafsoun Aida, Khemiri Haifa, Haddad-Boubaker Sondes, Ben Alaya Nissaf, Triki Henda
EPI_ISL_18516261	Ariana	Laboratoire de Microbiologie, HOPITAL D'ENFANTS BECHIR HAMZA DE TUNIS	Laboratoire de Virologie Clinique, Institut Pasteur de Tunis	Smaoui Han'ne, Meftah Khaoula, Bouafsoun Aida, Khemiri Haifa, Haddad-Boubaker Sondes, Ben Alaya Nissaf, Triki Henda
EPI_ISL_18516262	Tunis	Laboratoire de Microbiologie, HOPITAL D'ENFANTS BECHIR HAMZA DE TUNIS	Laboratoire de Virologie Clinique, Institut Pasteur de Tunis	Smaoui Han'ne, Meftah Khaoula, Bouafsoun Aida, Khemiri Haifa, Haddad-Boubaker Sondes, Ben Alaya Nissaf, Triki Henda
EPI_ISL_18516263	Bizerte	Laboratoire de Microbiologie, HOPITAL D'ENFANTS BECHIR HAMZA DE TUNIS	Laboratoire de Virologie Clinique, Institut Pasteur de Tunis	Smaoui Han'ne, Meftah Khaoula, Bouafsoun Aida, Khemiri Haifa, Haddad-Boubaker Sondes, Ben Alaya Nissaf, Triki Henda
EPI_ISL_18516264	Tunis	Laboratoire de Microbiologie, HOPITAL D'ENFANTS BECHIR HAMZA DE TUNIS	Laboratoire de Virologie Clinique, Institut Pasteur de Tunis	Smaoui Han'ne, Meftah Khaoula, Bouafsoun Aida, Khemiri Haifa, Haddad-Boubaker Sondes, Ben Alaya Nissaf, Triki Henda
EPI_ISL_18516265	Tunis	Laboratoire de Microbiologie, HOPITAL D'ENFANTS BECHIR HAMZA DE TUNIS	Laboratoire de Virologie Clinique, Institut Pasteur de Tunis	Smaoui Han'ne, Meftah Khaoula, Bouafsoun Aida, Khemiri Haifa, Haddad-Boubaker Sondes, Ben Alaya Nissaf, Triki Henda
EPI_ISL_18516266	Tunis	Laboratoire de Microbiologie, HOPITAL D'ENFANTS BECHIR HAMZA DE TUNIS	Laboratoire de Virologie Clinique, Institut Pasteur de Tunis	Smaoui Han'ne, Meftah Khaoula, Bouafsoun Aida, Khemiri Haifa, Haddad-Boubaker Sondes, Ben Alaya Nissaf, Triki Henda
EPI_ISL_18516267	Tunis	Laboratoire de Microbiologie, HOPITAL D'ENFANTS BECHIR HAMZA DE TUNIS	Laboratoire de Virologie Clinique, Institut Pasteur de Tunis	Smaoui Han'ne, Meftah Khaoula, Bouafsoun Aida, Khemiri Haifa, Haddad-Boubaker Sondes, Ben Alaya Nissaf, Triki Henda
EPI_ISL_18554298	Tunis	Laboratoire de Virologie Clinique, Institut Pasteur de Tunis	Laboratoire de Virologie Clinique, Institut Pasteur de Tunis	Khemiri Haifa, Haddad-Boubaker Sondes, Camma Cedare, Lorusso Alessio, Di Pasquale Adriano, Ancora Massimo, Mincarelli Luana, Secondini Barbara, Gdoura Mariem, Triki Henda
EPI_ISL_18584496	Tunis	Laboratory of microbiology and biochemistry Aziza Othmana Hospital	Laboratory of microbiology and biochemistry Aziza Othmana Hospital, Tunis, Tunisia University of Tunis El Manar LR16SP01, Tunis, Tunisia	Asma Themlaoui, Massimo Ancora, Alessio Lorusso, Adriano Di Pasquale, Cesare CammÃ , Olfa Bahri
EPI_ISL_18584497	Tunis	Laboratory of microbiology and biochemistry Aziza Othmana Hospital	Laboratory of microbiology and biochemistry Aziza Othmana Hospital, Tunis, Tunisia University of Tunis El Manar LR16SP01, Tunis, Tunisia	Asma Themlaoui, Massimo Ancora, Alessio Lorusso, Adriano Di Pasquale, Cesare CammÃ , Olfa Bahri
EPI_ISL_18584498	Tunis	Laboratory of microbiology and biochemistry Aziza Othmana Hospital	Laboratory of microbiology and biochemistry Aziza Othmana Hospital, Tunis, Tunisia University of Tunis El Manar LR16SP01, Tunis, Tunisia	Asma Themlaoui, Massimo Ancora, Alessio Lorusso, Adriano Di Pasquale, Cesare CammÃ , Olfa Bahri
EPI_ISL_18584499	Tunis	Laboratory of microbiology and biochemistry Aziza Othmana Hospital	Laboratory of microbiology and biochemistry Aziza Othmana Hospital, Tunis, Tunisia University of Tunis El Manar LR16SP01, Tunis, Tunisia	Asma Themlaoui, Massimo Ancora, Alessio Lorusso, Adriano Di Pasquale, Cesare CammÃ , Olfa Bahri
EPI_ISL_18584500	Tunis	Laboratory of microbiology and biochemistry Aziza Othmana Hospital	Laboratory of microbiology and biochemistry Aziza Othmana Hospital, Tunis, Tunisia University of Tunis El Manar LR16SP01, Tunis, Tunisia	Asma Themlaoui, Massimo Ancora, Alessio Lorusso, Adriano Di Pasquale, Cesare CammÃ , Olfa Bahri
EPI_ISL_18584501	Tunis	Laboratory of microbiology and biochemistry Aziza Othmana Hospital	Laboratory of microbiology and biochemistry Aziza Othmana Hospital, Tunis, Tunisia University of Tunis El Manar LR16SP01, Tunis, Tunisia	Asma Themlaoui, Massimo Ancora, Alessio Lorusso, Adriano Di Pasquale, Cesare CammÃ , Olfa Bahri
EPI_ISL_18584502	Tunis	Laboratory of microbiology and biochemistry Aziza Othmana Hospital	Laboratory of microbiology and biochemistry Aziza Othmana Hospital, Tunis, Tunisia University of Tunis El Manar LR16SP01, Tunis, Tunisia	Asma Themlaoui, Massimo Ancora, Alessio Lorusso, Adriano Di Pasquale, Cesare CammÃ , Olfa Bahri
EPI_ISL_18584503	Tunis	Laboratory of microbiology and biochemistry Aziza Othmana Hospital	Laboratory of microbiology and biochemistry Aziza Othmana Hospital, Tunis, Tunisia University of Tunis El Manar LR16SP01, Tunis, Tunisia	Asma Themlaoui, Massimo Ancora, Alessio Lorusso, Adriano Di Pasquale, Cesare CammÃ , Olfa Bahri
EPI_ISL_18584504	Tunis	Laboratory of microbiology and biochemistry Aziza Othmana Hospital	Laboratory of microbiology and biochemistry Aziza Othmana Hospital, Tunis, Tunisia University of Tunis El Manar LR16SP01, Tunis, Tunisia	Asma Themlaoui, Massimo Ancora, Alessio Lorusso, Adriano Di Pasquale, Cesare CammÃ , Olfa Bahri
EPI_ISL_18584505	Tunis	Laboratory of microbiology and biochemistry Aziza Othmana Hospital	Laboratory of microbiology and biochemistry Aziza Othmana Hospital, Tunis, Tunisia University of Tunis El Manar LR16SP01, Tunis, Tunisia	Asma Themlaoui, Massimo Ancora, Alessio Lorusso, Adriano Di Pasquale, Cesare CammÃ , Olfa Bahri
EPI_ISL_18584506	Tunis	Laboratory of microbiology and biochemistry Aziza Othmana Hospital	Laboratory of microbiology and biochemistry Aziza Othmana Hospital, Tunis, Tunisia University of Tunis El Manar LR16SP01, Tunis, Tunisia	Asma Themlaoui, Massimo Ancora, Alessio Lorusso, Adriano Di Pasquale, Cesare CammÃ , Olfa Bahri
EPI_ISL_18584508	Tunis	Laboratory of microbiology and biochemistry Aziza Othmana Hospital	Laboratory of microbiology and biochemistry Aziza Othmana Hospital, Tunis, Tunisia University of Tunis El Manar LR16SP01, Tunis, Tunisia	Asma Themlaoui, Massimo Ancora, Alessio Lorusso, Adriano Di Pasquale, Cesare CammÃ , Olfa Bahri
EPI_ISL_18584509	Tunis	Laboratory of microbiology and biochemistry Aziza Othmana Hospital	Laboratory of microbiology and biochemistry Aziza Othmana Hospital, Tunis, Tunisia University of Tunis El Manar LR16SP01, Tunis, Tunisia	Asma Themlaoui, Massimo Ancora, Alessio Lorusso, Adriano Di Pasquale, Cesare CammÃ , Olfa Bahri
EPI_ISL_18584510	Tunis	Laboratory of microbiology and biochemistry Aziza Othmana Hospital	Laboratory of microbiology and biochemistry Aziza Othmana Hospital, Tunis, Tunisia University of Tunis El Manar LR16SP01, Tunis, Tunisia	Asma Themlaoui, Massimo Ancora, Alessio Lorusso, Adriano Di Pasquale, Cesare CammÃ , Olfa Bahri
EPI_ISL_18584511	Tunis	Laboratory of microbiology and biochemistry Aziza Othmana Hospital	Laboratory of microbiology and biochemistry Aziza Othmana Hospital, Tunis, Tunisia University of Tunis El Manar LR16SP01, Tunis, Tunisia	Asma Themlaoui, Massimo Ancora, Alessio Lorusso, Adriano Di Pasquale, Cesare CammÃ , Olfa Bahri
EPI_ISL_18584512	Tunis	Laboratory of microbiology and biochemistry Aziza Othmana Hospital	Laboratory of microbiology and biochemistry Aziza Othmana Hospital, Tunis, Tunisia University of Tunis El Manar LR16SP01, Tunis, Tunisia	Asma Themlaoui, Massimo Ancora, Alessio Lorusso, Adriano Di Pasquale, Cesare CammÃ , Olfa Bahri
EPI_ISL_18584514	Tunis	Laboratory of microbiology and biochemistry Aziza Othmana Hospital	Laboratory of microbiology and biochemistry Aziza Othmana Hospital, Tunis, Tunisia University of Tunis El Manar LR16SP01, Tunis, Tunisia	Asma Themlaoui, Massimo Ancora, Alessio Lorusso, Adriano Di Pasquale, Cesare CammÃ , Olfa Bahri
EPI_ISL_18584515	Tunis	Laboratory of microbiology and biochemistry Aziza Othmana Hospital	Laboratory of microbiology and biochemistry Aziza Othmana Hospital, Tunis, Tunisia University of Tunis El Manar LR16SP01, Tunis, Tunisia	Asma Themlaoui, Massimo Ancora, Alessio Lorusso, Adriano Di Pasquale, Cesare CammÃ , Olfa Bahri
EPI_ISL_18584516	Tunis	Laboratory of microbiology and biochemistry Aziza Othmana Hospital	Laboratory of microbiology and biochemistry Aziza Othmana Hospital, Tunis, Tunisia University of Tunis El Manar LR16SP01, Tunis, Tunisia	Asma Themlaoui, Massimo Ancora, Alessio Lorusso, Adriano Di Pasquale, Cesare CammÃ , Olfa Bahri
EPI_ISL_18584517	Tunis	Laboratory of microbiology and biochemistry Aziza Othmana Hospital	Laboratory of microbiology and biochemistry Aziza Othmana Hospital, Tunis, Tunisia University of Tunis El Manar LR16SP01, Tunis, Tunisia	Asma Themlaoui, Massimo Ancora, Alessio Lorusso, Adriano Di Pasquale, Cesare CammÃ , Olfa Bahri
EPI_ISL_18584518	Tunis	Laboratory of microbiology and biochemistry Aziza Othmana Hospital	Laboratory of microbiology and biochemistry Aziza Othmana Hospital, Tunis, Tunisia University of Tunis El Manar LR16SP01, Tunis, Tunisia	Asma Themlaoui, Massimo Ancora, Alessio Lorusso, Adriano Di Pasquale, Cesare CammÃ , Olfa Bahri
EPI_ISL_18584519	Tunis	Laboratory of microbiology and biochemistry Aziza Othmana Hospital	Laboratory of microbiology and biochemistry Aziza Othmana Hospital, Tunis, Tunisia University of Tunis El Manar LR16SP01, Tunis, Tunisia	Asma Themlaoui, Massimo Ancora, Alessio Lorusso, Adriano Di Pasquale, Cesare CammÃ , Olfa Bahri
EPI_ISL_18584520	Tunis	Laboratory of microbiology and biochemistry Aziza Othmana Hospital	Laboratory of microbiology and biochemistry Aziza Othmana Hospital, Tunis, Tunisia University of Tunis El Manar LR16SP01, Tunis, Tunisia	Asma Themlaoui, Massimo Ancora, Alessio Lorusso, Adriano Di Pasquale, Cesare CammÃ , Olfa Bahri
EPI_ISL_18584521	Tunis	Laboratory of microbiology and biochemistry Aziza Othmana Hospital	Laboratory of microbiology and biochemistry Aziza Othmana Hospital, Tunis, Tunisia University of Tunis El Manar LR16SP01, Tunis, Tunisia	Asma Themlaoui, Massimo Ancora, Alessio Lorusso, Adriano Di Pasquale, Cesare CammÃ , Olfa Bahri
EPI_ISL_18584522	Tunis	Laboratory of microbiology and biochemistry Aziza Othmana Hospital	Laboratory of microbiology and biochemistry Aziza Othmana Hospital, Tunis, Tunisia University of Tunis El Manar LR16SP01, Tunis, Tunisia	Asma Themlaoui, Massimo Ancora, Alessio Lorusso, Adriano Di Pasquale, Cesare CammÃ , Olfa Bahri
EPI_ISL_18584524	Tunis	Laboratory of microbiology and biochemistry Aziza Othmana Hospital	Laboratory of microbiology and biochemistry Aziza Othmana Hospital, Tunis, Tunisia University of Tunis El Manar LR16SP01, Tunis, Tunisia	Asma Themlaoui, Massimo Ancora, Alessio Lorusso, Adriano Di Pasquale, Cesare CammÃ , Olfa Bahri
EPI_ISL_18584525	Tunis	Laboratory of microbiology and biochemistry Aziza Othmana Hospital	Laboratory of microbiology and biochemistry Aziza Othmana Hospital, Tunis, Tunisia University of Tunis El Manar LR16SP01, Tunis, Tunisia	Asma Themlaoui, Massimo Ancora, Alessio Lorusso, Adriano Di Pasquale, Cesare CammÃ , Olfa Bahri
EPI_ISL_18584527	Tunis	Laboratory of microbiology and biochemistry Aziza Othmana Hospital	Laboratory of microbiology and biochemistry Aziza Othmana Hospital, Tunis, Tunisia University of Tunis El Manar LR16SP01, Tunis, Tunisia	Asma Themlaoui, Massimo Ancora, Alessio Lorusso, Adriano Di Pasquale, Cesare CammÃ , Olfa Bahri
EPI_ISL_18584528	Tunis	Laboratory of microbiology and biochemistry Aziza Othmana Hospital	Laboratory of microbiology and biochemistry Aziza Othmana Hospital, Tunis, Tunisia University of Tunis El Manar LR16SP01, Tunis, Tunisia	Asma Themlaoui, Massimo Ancora, Alessio Lorusso, Adriano Di Pasquale, Cesare CammÃ , Olfa Bahri
EPI_ISL_18584529	Tunis	Laboratory of microbiology and biochemistry Aziza Othmana Hospital	Laboratory of microbiology and biochemistry Aziza Othmana Hospital, Tunis, Tunisia University of Tunis El Manar LR16SP01, Tunis, Tunisia	Asma Themlaoui, Massimo Ancora, Alessio Lorusso, Adriano Di Pasquale, Cesare CammÃ , Olfa Bahri
EPI_ISL_18584530	Tunis	Laboratory of microbiology and biochemistry Aziza Othmana Hospital	Laboratory of microbiology and biochemistry Aziza Othmana Hospital, Tunis, Tunisia University of Tunis El Manar LR16SP01, Tunis, Tunisia	Asma Themlaoui, Massimo Ancora, Alessio Lorusso, Adriano Di Pasquale, Cesare CammÃ , Olfa Bahri
EPI_ISL_18584531	Tunis	Laboratory of microbiology and biochemistry Aziza Othmana Hospital	Laboratory of microbiology and biochemistry Aziza Othmana Hospital, Tunis, Tunisia University of Tunis El Manar LR16SP01, Tunis, Tunisia	Asma Themlaoui, Massimo Ancora, Alessio Lorusso, Adriano Di Pasquale, Cesare CammÃ , Olfa Bahri
EPI_ISL_18584533	Tunis	Laboratory of microbiology and biochemistry Aziza Othmana Hospital	Laboratory of microbiology and biochemistry Aziza Othmana Hospital, Tunis, Tunisia University of Tunis El Manar LR16SP01, Tunis, Tunisia	Asma Themlaoui, Massimo Ancora, Alessio Lorusso, Adriano Di Pasquale, Cesare CammÃ , Olfa Bahri
EPI_ISL_18584534	Tunis	Laboratory of microbiology and biochemistry Aziza Othmana Hospital	Laboratory of microbiology and biochemistry Aziza Othmana Hospital, Tunis, Tunisia University of Tunis El Manar LR16SP01, Tunis, Tunisia	Asma Themlaoui, Massimo Ancora, Alessio Lorusso, Adriano Di Pasquale, Cesare CammÃ , Olfa Bahri
EPI_ISL_18584535	Tunis	Laboratory of microbiology and biochemistry Aziza Othmana Hospital	Laboratory of microbiology and biochemistry Aziza Othmana Hospital, Tunis, Tunisia University of Tunis El Manar LR16SP01, Tunis, Tunisia	Asma Themlaoui, Massimo Ancora, Alessio Lorusso, Adriano Di Pasquale, Cesare CammÃ , Olfa Bahri
EPI_ISL_18584536	Tunis	Laboratory of microbiology and biochemistry Aziza Othmana Hospital	Laboratory of microbiology and biochemistry Aziza Othmana Hospital, Tunis, Tunisia University of Tunis El Manar LR16SP01, Tunis, Tunisia	Asma Themlaoui, Massimo Ancora, Alessio Lorusso, Adriano Di Pasquale, Cesare CammÃ , Olfa Bahri
EPI_ISL_18584537	Tunis	Laboratory of microbiology and biochemistry Aziza Othmana Hospital	Laboratory of microbiology and biochemistry Aziza Othmana Hospital, Tunis, Tunisia University of Tunis El Manar LR16SP01, Tunis, Tunisia	Asma Themlaoui, Massimo Ancora, Alessio Lorusso, Adriano Di Pasquale, Cesare CammÃ , Olfa Bahri
EPI_ISL_18584538	Tunis	Laboratory of microbiology and biochemistry Aziza Othmana Hospital	Laboratory of microbiology and biochemistry Aziza Othmana Hospital, Tunis, Tunisia University of Tunis El Manar LR16SP01, Tunis, Tunisia	Asma Themlaoui, Massimo Ancora, Alessio Lorusso, Adriano Di Pasquale, Cesare CammÃ , Olfa Bahri
EPI_ISL_18584539	Tunis	Laboratory of microbiology and biochemistry Aziza Othmana Hospital	Laboratory of microbiology and biochemistry Aziza Othmana Hospital, Tunis, Tunisia University of Tunis El Manar LR16SP01, Tunis, Tunisia	Asma Themlaoui, Massimo Ancora, Alessio Lorusso, Adriano Di Pasquale, Cesare CammÃ , Olfa Bahri
EPI_ISL_18584540	Tunis	Laboratory of microbiology and biochemistry Aziza Othmana Hospital	Laboratory of microbiology and biochemistry Aziza Othmana Hospital, Tunis, Tunisia University of Tunis El Manar LR16SP01, Tunis, Tunisia	Asma Themlaoui, Massimo Ancora, Alessio Lorusso, Adriano Di Pasquale, Cesare CammÃ , Olfa Bahri
EPI_ISL_18584541	Tunis	Laboratory of microbiology and biochemistry Aziza Othmana Hospital	Laboratory of microbiology and biochemistry Aziza Othmana Hospital, Tunis, Tunisia University of Tunis El Manar LR16SP01, Tunis, Tunisia	Asma Themlaoui, Massimo Ancora, Alessio Lorusso, Adriano Di Pasquale, Cesare CammÃ , Olfa Bahri
EPI_ISL_18584542	Tunis	Laboratory of microbiology and biochemistry Aziza Othmana Hospital	Laboratory of microbiology and biochemistry Aziza Othmana Hospital, Tunis, Tunisia University of Tunis El Manar LR16SP01, Tunis, Tunisia	Asma Themlaoui, Massimo Ancora, Alessio Lorusso, Adriano Di Pasquale, Cesare CammÃ , Olfa Bahri
EPI_ISL_18584544	Tunis	Laboratory of microbiology and biochemistry Aziza Othmana Hospital	Laboratory of microbiology and biochemistry Aziza Othmana Hospital, Tunis, Tunisia University of Tunis El Manar LR16SP01, Tunis, Tunisia	Asma Themlaoui, Massimo Ancora, Alessio Lorusso, Adriano Di Pasquale, Cesare CammÃ , Olfa Bahri
EPI_ISL_18584545	Tunis	Laboratory of microbiology and biochemistry Aziza Othmana Hospital	Laboratory of microbiology and biochemistry Aziza Othmana Hospital, Tunis, Tunisia University of Tunis El Manar LR16SP01, Tunis, Tunisia	Asma Themlaoui, Massimo Ancora, Alessio Lorusso, Adriano Di Pasquale, Cesare CammÃ , Olfa Bahri
EPI_ISL_18584546	Tunis	Laboratory of microbiology and biochemistry Aziza Othmana Hospital	Laboratory of microbiology and biochemistry Aziza Othmana Hospital, Tunis, Tunisia University of Tunis El Manar LR16SP01, Tunis, Tunisia	Asma Themlaoui, Massimo Ancora, Alessio Lorusso, Adriano Di Pasquale, Cesare CammÃ , Olfa Bahri
EPI_ISL_18584547	Tunis	Laboratory of microbiology and biochemistry Aziza Othmana Hospital	Laboratory of microbiology and biochemistry Aziza Othmana Hospital, Tunis, Tunisia University of Tunis El Manar LR16SP01, Tunis, Tunisia	Asma Themlaoui, Massimo Ancora, Alessio Lorusso, Adriano Di Pasquale, Cesare CammÃ , Olfa Bahri
EPI_ISL_18584548	Tunis	Laboratory of microbiology and biochemistry Aziza Othmana Hospital	Laboratory of microbiology and biochemistry Aziza Othmana Hospital, Tunis, Tunisia University of Tunis El Manar LR16SP01, Tunis, Tunisia	Asma Themlaoui, Massimo Ancora, Alessio Lorusso, Adriano Di Pasquale, Cesare CammÃ , Olfa Bahri
EPI_ISL_18584549	Tunis	Laboratory of microbiology and biochemistry Aziza Othmana Hospital	Laboratory of microbiology and biochemistry Aziza Othmana Hospital, Tunis, Tunisia University of Tunis El Manar LR16SP01, Tunis, Tunisia	Asma Themlaoui, Massimo Ancora, Alessio Lorusso, Adriano Di Pasquale, Cesare CammÃ , Olfa Bahri
EPI_ISL_18584550	Tunis	Laboratory of microbiology and biochemistry Aziza Othmana Hospital	Laboratory of microbiology and biochemistry Aziza Othmana Hospital, Tunis, Tunisia University of Tunis El Manar LR16SP01, Tunis, Tunisia	Asma Themlaoui, Massimo Ancora, Alessio Lorusso, Adriano Di Pasquale, Cesare CammÃ , Olfa Bahri
EPI_ISL_18584551	Tunis	Laboratory of microbiology and biochemistry Aziza Othmana Hospital	Laboratory of microbiology and biochemistry Aziza Othmana Hospital, Tunis, Tunisia University of Tunis El Manar LR16SP01, Tunis, Tunisia	Asma Themlaoui, Massimo Ancora, Alessio Lorusso, Adriano Di Pasquale, Cesare CammÃ , Olfa Bahri
EPI_ISL_18584552	Tunis	Laboratory of microbiology and biochemistry Aziza Othmana Hospital	Laboratory of microbiology and biochemistry Aziza Othmana Hospital, Tunis, Tunisia University of Tunis El Manar LR16SP01, Tunis, Tunisia	Asma Themlaoui, Massimo Ancora, Alessio Lorusso, Adriano Di Pasquale, Cesare CammÃ , Olfa Bahri
EPI_ISL_18584553	Tunis	Laboratory of microbiology and biochemistry Aziza Othmana Hospital	Laboratory of microbiology and biochemistry Aziza Othmana Hospital, Tunis, Tunisia University of Tunis El Manar LR16SP01, Tunis, Tunisia	Asma Themlaoui, Massimo Ancora, Alessio Lorusso, Adriano Di Pasquale, Cesare CammÃ , Olfa Bahri
EPI_ISL_18584554	Tunis	Laboratory of microbiology and biochemistry Aziza Othmana Hospital	Laboratory of microbiology and biochemistry Aziza Othmana Hospital, Tunis, Tunisia University of Tunis El Manar LR16SP01, Tunis, Tunisia	Asma Themlaoui, Massimo Ancora, Alessio Lorusso, Adriano Di Pasquale, Cesare CammÃ , Olfa Bahri
EPI_ISL_18584556	Tunis	Laboratory of microbiology and biochemistry Aziza Othmana Hospital	Laboratory of microbiology and biochemistry Aziza Othmana Hospital, Tunis, Tunisia University of Tunis El Manar LR16SP01, Tunis, Tunisia	Asma Themlaoui, Massimo Ancora, Alessio Lorusso, Adriano Di Pasquale, Cesare CammÃ , Olfa Bahri
EPI_ISL_18584557	Tunis	Laboratory of microbiology and biochemistry Aziza Othmana Hospital	Laboratory of microbiology and biochemistry Aziza Othmana Hospital, Tunis, Tunisia University of Tunis El Manar LR16SP01, Tunis, Tunisia	Asma Themlaoui, Massimo Ancora, Alessio Lorusso, Adriano Di Pasquale, Cesare CammÃ , Olfa Bahri
EPI_ISL_18584558	Tunis	Laboratory of microbiology and biochemistry Aziza Othmana Hospital	Laboratory of microbiology and biochemistry Aziza Othmana Hospital, Tunis, Tunisia University of Tunis El Manar LR16SP01, Tunis, Tunisia	Asma Themlaoui, Massimo Ancora, Alessio Lorusso, Adriano Di Pasquale, Cesare CammÃ , Olfa Bahri
EPI_ISL_18584559	Tunis	Laboratory of microbiology and biochemistry Aziza Othmana Hospital	Laboratory of microbiology and biochemistry Aziza Othmana Hospital, Tunis, Tunisia University of Tunis El Manar LR16SP01, Tunis, Tunisia	Asma Themlaoui, Massimo Ancora, Alessio Lorusso, Adriano Di Pasquale, Cesare CammÃ , Olfa Bahri
EPI_ISL_18584560	Tunis	Laboratory of microbiology and biochemistry Aziza Othmana Hospital	Laboratory of microbiology and biochemistry Aziza Othmana Hospital, Tunis, Tunisia University of Tunis El Manar LR16SP01, Tunis, Tunisia	Asma Themlaoui, Massimo Ancora, Alessio Lorusso, Adriano Di Pasquale, Cesare CammÃ , Olfa Bahri
EPI_ISL_18584561	Tunis	Laboratory of microbiology and biochemistry Aziza Othmana Hospital	Laboratory of microbiology and biochemistry Aziza Othmana Hospital, Tunis, Tunisia University of Tunis El Manar LR16SP01, Tunis, Tunisia	Asma Themlaoui, Massimo Ancora, Alessio Lorusso, Adriano Di Pasquale, Cesare CammÃ , Olfa Bahri
EPI_ISL_18584563	Tunis	Laboratory of microbiology and biochemistry Aziza Othmana Hospital	Laboratory of microbiology and biochemistry Aziza Othmana Hospital, Tunis, Tunisia University of Tunis El Manar LR16SP01, Tunis, Tunisia	Asma Themlaoui, Massimo Ancora, Alessio Lorusso, Adriano Di Pasquale, Cesare CammÃ , Olfa Bahri
EPI_ISL_18584564	Tunis	Laboratory of microbiology and biochemistry Aziza Othmana Hospital	Laboratory of microbiology and biochemistry Aziza Othmana Hospital, Tunis, Tunisia University of Tunis El Manar LR16SP01, Tunis, Tunisia	Asma Themlaoui, Massimo Ancora, Alessio Lorusso, Adriano Di Pasquale, Cesare CammÃ , Olfa Bahri
EPI_ISL_18584565	Tunis	Laboratory of microbiology and biochemistry Aziza Othmana Hospital	Laboratory of microbiology and biochemistry Aziza Othmana Hospital, Tunis, Tunisia University of Tunis El Manar LR16SP01, Tunis, Tunisia	Asma Themlaoui, Massimo Ancora, Alessio Lorusso, Adriano Di Pasquale, Cesare CammÃ , Olfa Bahri
EPI_ISL_18584566	Tunis	Laboratory of microbiology and biochemistry Aziza Othmana Hospital	Laboratory of microbiology and biochemistry Aziza Othmana Hospital, Tunis, Tunisia University of Tunis El Manar LR16SP01, Tunis, Tunisia	Asma Themlaoui, Massimo Ancora, Alessio Lorusso, Adriano Di Pasquale, Cesare CammÃ , Olfa Bahri
EPI_ISL_18584567	Tunis	Laboratory of microbiology and biochemistry Aziza Othmana Hospital	Laboratory of microbiology and biochemistry Aziza Othmana Hospital, Tunis, Tunisia University of Tunis El Manar LR16SP01, Tunis, Tunisia	Asma Themlaoui, Massimo Ancora, Alessio Lorusso, Adriano Di Pasquale, Cesare CammÃ , Olfa Bahri
EPI_ISL_18584568	Tunis	Laboratory of microbiology and biochemistry Aziza Othmana Hospital	Laboratory of microbiology and biochemistry Aziza Othmana Hospital, Tunis, Tunisia University of Tunis El Manar LR16SP01, Tunis, Tunisia	Asma Themlaoui, Massimo Ancora, Alessio Lorusso, Adriano Di Pasquale, Cesare CammÃ , Olfa Bahri
EPI_ISL_18584569	Tunis	Laboratory of microbiology and biochemistry Aziza Othmana Hospital	Laboratory of microbiology and biochemistry Aziza Othmana Hospital, Tunis, Tunisia University of Tunis El Manar LR16SP01, Tunis, Tunisia	Asma Themlaoui, Massimo Ancora, Alessio Lorusso, Adriano Di Pasquale, Cesare CammÃ , Olfa Bahri
EPI_ISL_18762064	Ariana	1-Laboratory of Microbiology, National Reference Lab, Charles Nicolle Hospital; 2-University of Tunis ElManar, Faculty of Medicine of Tunis, LR99ES09, Tunis, Tunisia	Clinical and Experimental Pharmacology Lab, LR16SP02, National Center of Pharmacovigilance, University of Tunis El Manar, Tunis, Tunisia. 2- Ministry of Health, National Observatory of New and Emerging Diseases, 1006, Tunis, Tunisia	Zaineb Hamzaoui, Mouna Ben Sassi, Sana Ferjani, Salma Abid, Ines Medini, Sarra Chamam, Roua Ben Othmen, Hannene El Jabri, Emna Gaies, Riadh Daghfous, Sameh Trabelsi, Ilhem Boutiba-Ben Boubaker
EPI_ISL_18762065	Zaghouan	1-Laboratory of Microbiology, National Reference Lab, Charles Nicolle Hospital; 2-University of Tunis ElManar, Faculty of Medicine of Tunis, LR99ES09, Tunis, Tunisia	Clinical and Experimental Pharmacology Lab, LR16SP02, National Center of Pharmacovigilance, University of Tunis El Manar, Tunis, Tunisia. 2- Ministry of Health, National Observatory of New and Emerging Diseases, 1006, Tunis, Tunisia	Zaineb Hamzaoui, Mouna Ben Sassi, Sana Ferjani, Salma Abid, Ines Medini, Sarra Chamam, Roua Ben Othmen, Hannene El Jabri, Emna Gaies, Riadh Daghfous, Sameh Trabelsi, Ilhem Boutiba-Ben Boubaker
EPI_ISL_18762066	Tunis	1-Laboratory of Microbiology, National Reference Lab, Charles Nicolle Hospital; 2-University of Tunis ElManar, Faculty of Medicine of Tunis, LR99ES09, Tunis, Tunisia	Clinical and Experimental Pharmacology Lab, LR16SP02, National Center of Pharmacovigilance, University of Tunis El Manar, Tunis, Tunisia. 2- Ministry of Health, National Observatory of New and Emerging Diseases, 1006, Tunis, Tunisia	Zaineb Hamzaoui, Mouna Ben Sassi, Sana Ferjani, Salma Abid, Ines Medini, Sarra Chamam, Roua Ben Othmen, Hannene El Jabri, Emna Gaies, Riadh Daghfous, Sameh Trabelsi, Ilhem Boutiba-Ben Boubaker
EPI_ISL_18762067	Nabeul	1-Laboratory of Microbiology, National Reference Lab, Charles Nicolle Hospital; 2-University of Tunis ElManar, Faculty of Medicine of Tunis, LR99ES09, Tunis, Tunisia	Clinical and Experimental Pharmacology Lab, LR16SP02, National Center of Pharmacovigilance, University of Tunis El Manar, Tunis, Tunisia. 2- Ministry of Health, National Observatory of New and Emerging Diseases, 1006, Tunis, Tunisia	Zaineb Hamzaoui, Mouna Ben Sassi, Sana Ferjani, Salma Abid, Ines Medini, Sarra Chamam, Roua Ben Othmen, Hannene El Jabri, Emna Gaies, Riadh Daghfous, Sameh Trabelsi, Ilhem Boutiba-Ben Boubaker
EPI_ISL_18762069	Kef	1-Laboratory of Microbiology, National Reference Lab, Charles Nicolle Hospital; 2-University of Tunis ElManar, Faculty of Medicine of Tunis, LR99ES09, Tunis, Tunisia	Clinical and Experimental Pharmacology Lab, LR16SP02, National Center of Pharmacovigilance, University of Tunis El Manar, Tunis, Tunisia. 2- Ministry of Health, National Observatory of New and Emerging Diseases, 1006, Tunis, Tunisia	Zaineb Hamzaoui, Mouna Ben Sassi, Sana Ferjani, Salma Abid, Ines Medini, Sarra Chamam, Roua Ben Othmen, Hannene El Jabri, Emna Gaies, Riadh Daghfous, Sameh Trabelsi, Ilhem Boutiba-Ben Boubaker
EPI_ISL_18762070	Tunis	1-Laboratory of Microbiology, National Reference Lab, Charles Nicolle Hospital; 2-University of Tunis ElManar, Faculty of Medicine of Tunis, LR99ES09, Tunis, Tunisia	Clinical and Experimental Pharmacology Lab, LR16SP02, National Center of Pharmacovigilance, University of Tunis El Manar, Tunis, Tunisia. 2- Ministry of Health, National Observatory of New and Emerging Diseases, 1006, Tunis, Tunisia	Zaineb Hamzaoui, Mouna Ben Sassi, Sana Ferjani, Salma Abid, Ines Medini, Sarra Chamam, Roua Ben Othmen, Hannene El Jabri, Emna Gaies, Riadh Daghfous, Sameh Trabelsi, Ilhem Boutiba-Ben Boubaker
EPI_ISL_18762071	Tunis	1-Laboratory of Microbiology, National Reference Lab, Charles Nicolle Hospital; 2-University of Tunis ElManar, Faculty of Medicine of Tunis, LR99ES09, Tunis, Tunisia	Clinical and Experimental Pharmacology Lab, LR16SP02, National Center of Pharmacovigilance, University of Tunis El Manar, Tunis, Tunisia. 2- Ministry of Health, National Observatory of New and Emerging Diseases, 1006, Tunis, Tunisia	Zaineb Hamzaoui, Mouna Ben Sassi, Sana Ferjani, Salma Abid, Ines Medini, Sarra Chamam, Roua Ben Othmen, Hannene El Jabri, Emna Gaies, Riadh Daghfous, Sameh Trabelsi, Ilhem Boutiba-Ben Boubaker
EPI_ISL_18762072	Tunis	1-Laboratory of Microbiology, National Reference Lab, Charles Nicolle Hospital; 2-University of Tunis ElManar, Faculty of Medicine of Tunis, LR99ES09, Tunis, Tunisia	Clinical and Experimental Pharmacology Lab, LR16SP02, National Center of Pharmacovigilance, University of Tunis El Manar, Tunis, Tunisia. 2- Ministry of Health, National Observatory of New and Emerging Diseases, 1006, Tunis, Tunisia	Zaineb Hamzaoui, Mouna Ben Sassi, Sana Ferjani, Salma Abid, Ines Medini, Sarra Chamam, Roua Ben Othmen, Hannene El Jabri, Emna Gaies, Riadh Daghfous, Sameh Trabelsi, Ilhem Boutiba-Ben Boubaker
EPI_ISL_18762073	Tunis	1-Laboratory of Microbiology, National Reference Lab, Charles Nicolle Hospital; 2-University of Tunis ElManar, Faculty of Medicine of Tunis, LR99ES09, Tunis, Tunisia	Clinical and Experimental Pharmacology Lab, LR16SP02, National Center of Pharmacovigilance, University of Tunis El Manar, Tunis, Tunisia. 2- Ministry of Health, National Observatory of New and Emerging Diseases, 1006, Tunis, Tunisia	Zaineb Hamzaoui, Mouna Ben Sassi, Sana Ferjani, Salma Abid, Ines Medini, Sarra Chamam, Roua Ben Othmen, Hannene El Jabri, Emna Gaies, Riadh Daghfous, Sameh Trabelsi, Ilhem Boutiba-Ben Boubaker
EPI_ISL_18762074	Monastir	1-Laboratory of Microbiology, National Reference Lab, Charles Nicolle Hospital; 2-University of Tunis ElManar, Faculty of Medicine of Tunis, LR99ES09, Tunis, Tunisia	Clinical and Experimental Pharmacology Lab, LR16SP02, National Center of Pharmacovigilance, University of Tunis El Manar, Tunis, Tunisia. 2- Ministry of Health, National Observatory of New and Emerging Diseases, 1006, Tunis, Tunisia	Zaineb Hamzaoui, Mouna Ben Sassi, Sana Ferjani, Salma Abid, Ines Medini, Sarra Chamam, Roua Ben Othmen, Hannene El Jabri, Emna Gaies, Riadh Daghfous, Sameh Trabelsi, Ilhem Boutiba-Ben Boubaker
EPI_ISL_18762075	Jendouba	1-Laboratory of Microbiology, National Reference Lab, Charles Nicolle Hospital; 2-University of Tunis ElManar, Faculty of Medicine of Tunis, LR99ES09, Tunis, Tunisia	Clinical and Experimental Pharmacology Lab, LR16SP02, National Center of Pharmacovigilance, University of Tunis El Manar, Tunis, Tunisia. 2- Ministry of Health, National Observatory of New and Emerging Diseases, 1006, Tunis, Tunisia	Zaineb Hamzaoui, Mouna Ben Sassi, Sana Ferjani, Salma Abid, Ines Medini, Sarra Chamam, Roua Ben Othmen, Hannene El Jabri, Emna Gaies, Riadh Daghfous, Sameh Trabelsi, Ilhem Boutiba-Ben Boubaker
EPI_ISL_18762076	Tataouine	1-Laboratory of Microbiology, National Reference Lab, Charles Nicolle Hospital; 2-University of Tunis ElManar, Faculty of Medicine of Tunis, LR99ES09, Tunis, Tunisia	Clinical and Experimental Pharmacology Lab, LR16SP02, National Center of Pharmacovigilance, University of Tunis El Manar, Tunis, Tunisia. 2- Ministry of Health, National Observatory of New and Emerging Diseases, 1006, Tunis, Tunisia	Zaineb Hamzaoui, Mouna Ben Sassi, Sana Ferjani, Salma Abid, Ines Medini, Sarra Chamam, Roua Ben Othmen, Hannene El Jabri, Emna Gaies, Riadh Daghfous, Sameh Trabelsi, Ilhem Boutiba-Ben Boubaker
EPI_ISL_18762077	Tataouine	1-Laboratory of Microbiology, National Reference Lab, Charles Nicolle Hospital; 2-University of Tunis ElManar, Faculty of Medicine of Tunis, LR99ES09, Tunis, Tunisia	Clinical and Experimental Pharmacology Lab, LR16SP02, National Center of Pharmacovigilance, University of Tunis El Manar, Tunis, Tunisia. 2- Ministry of Health, National Observatory of New and Emerging Diseases, 1006, Tunis, Tunisia	Zaineb Hamzaoui, Mouna Ben Sassi, Sana Ferjani, Salma Abid, Ines Medini, Sarra Chamam, Roua Ben Othmen, Hannene El Jabri, Emna Gaies, Riadh Daghfous, Sameh Trabelsi, Ilhem Boutiba-Ben Boubaker
EPI_ISL_18762078	Medenine	1-Laboratory of Microbiology, National Reference Lab, Charles Nicolle Hospital; 2-University of Tunis ElManar, Faculty of Medicine of Tunis, LR99ES09, Tunis, Tunisia	Clinical and Experimental Pharmacology Lab, LR16SP02, National Center of Pharmacovigilance, University of Tunis El Manar, Tunis, Tunisia. 2- Ministry of Health, National Observatory of New and Emerging Diseases, 1006, Tunis, Tunisia	Zaineb Hamzaoui, Mouna Ben Sassi, Sana Ferjani, Salma Abid, Ines Medini, Sarra Chamam, Roua Ben Othmen, Hannene El Jabri, Emna Gaies, Riadh Daghfous, Sameh Trabelsi, Ilhem Boutiba-Ben Boubaker
EPI_ISL_18762079	Jendouba	1-Laboratory of Microbiology, National Reference Lab, Charles Nicolle Hospital; 2-University of Tunis ElManar, Faculty of Medicine of Tunis, LR99ES09, Tunis, Tunisia	Clinical and Experimental Pharmacology Lab, LR16SP02, National Center of Pharmacovigilance, University of Tunis El Manar, Tunis, Tunisia. 2- Ministry of Health, National Observatory of New and Emerging Diseases, 1006, Tunis, Tunisia	Zaineb Hamzaoui, Mouna Ben Sassi, Sana Ferjani, Salma Abid, Ines Medini, Sarra Chamam, Roua Ben Othmen, Hannene El Jabri, Emna Gaies, Riadh Daghfous, Sameh Trabelsi, Ilhem Boutiba-Ben Boubaker
EPI_ISL_18762080	Kef	1-Laboratory of Microbiology, National Reference Lab, Charles Nicolle Hospital; 2-University of Tunis ElManar, Faculty of Medicine of Tunis, LR99ES09, Tunis, Tunisia	Clinical and Experimental Pharmacology Lab, LR16SP02, National Center of Pharmacovigilance, University of Tunis El Manar, Tunis, Tunisia. 2- Ministry of Health, National Observatory of New and Emerging Diseases, 1006, Tunis, Tunisia	Zaineb Hamzaoui, Mouna Ben Sassi, Sana Ferjani, Salma Abid, Ines Medini, Sarra Chamam, Roua Ben Othmen, Hannene El Jabri, Emna Gaies, Riadh Daghfous, Sameh Trabelsi, Ilhem Boutiba-Ben Boubaker
EPI_ISL_18762495	Tunis	1-Laboratory of Microbiology, National Reference Lab, Charles Nicolle Hospital; 2-University of Tunis ElManar, Faculty of Medicine of Tunis, LR99ES09, Tunis, Tunisia	Clinical and Experimental Pharmacology Lab, LR16SP02, National Center of Pharmacovigilance, University of Tunis El Manar, Tunis, Tunisia. 2- Ministry of Health, National Observatory of New and Emerging Diseases, 1006, Tunis, Tunisia	Zaineb Hamzaoui, Mouna Ben Sassi, Sana Ferjani, Salma Abid, Ines Medini, Sarra Chamam, Roua Ben Othmen, Hannene El Jabri, Emna Gaies, Riadh Daghfous, Sameh Trabelsi, Ilhem Boutiba-Ben Boubaker
EPI_ISL_18762496	Tunis	1-Laboratory of Microbiology, National Reference Lab, Charles Nicolle Hospital; 2-University of Tunis ElManar, Faculty of Medicine of Tunis, LR99ES09, Tunis, Tunisia	Clinical and Experimental Pharmacology Lab, LR16SP02, National Center of Pharmacovigilance, University of Tunis El Manar, Tunis, Tunisia. 2- Ministry of Health, National Observatory of New and Emerging Diseases, 1006, Tunis, Tunisia	Zaineb Hamzaoui, Mouna Ben Sassi, Sana Ferjani, Salma Abid, Ines Medini, Sarra Chamam, Roua Ben Othmen, Hannene El Jabri, Emna Gaies, Riadh Daghfous, Sameh Trabelsi, Ilhem Boutiba-Ben Boubaker
EPI_ISL_18762498	Kebili	1-Laboratory of Microbiology, National Reference Lab, Charles Nicolle Hospital; 2-University of Tunis ElManar, Faculty of Medicine of Tunis, LR99ES09, Tunis, Tunisia	Clinical and Experimental Pharmacology Lab, LR16SP02, National Center of Pharmacovigilance, University of Tunis El Manar, Tunis, Tunisia. 2- Ministry of Health, National Observatory of New and Emerging Diseases, 1006, Tunis, Tunisia	Zaineb Hamzaoui, Mouna Ben Sassi, Sana Ferjani, Salma Abid, Ines Medini, Sarra Chamam, Roua Ben Othmen, Hannene El Jabri, Emna Gaies, Riadh Daghfous, Sameh Trabelsi, Ilhem Boutiba-Ben Boubaker
EPI_ISL_18860283	Ben Arous	1-Laboratory of Microbiology, National Reference Lab, Charles Nicolle Hospital; 2-University of Tunis ElManar, Faculty of Medicine of Tunis, LR99ES09, Tunis, Tunisia	Clinical and Experimental Pharmacology Lab, LR16SP02, National Center of Pharmacovigilance, University of Tunis El Manar, Tunis, Tunisia. 2- Ministry of Health, National Observatory of New and Emerging Diseases, 1006, Tunis, Tunisia	Zaineb Hamzaoui, Mouna Ben Sassi, Sana Ferjani, Salma Abid, Ines Medini, Sarra Chamam, Roua Ben Othmen, Hannene El Jabri, Emna Gaies, Riadh Daghfous, Sameh Trabelsi, Ilhem Boutiba-Ben Boubaker
EPI_ISL_18860284	Mannouba	1-Laboratory of Microbiology, National Reference Lab, Charles Nicolle Hospital; 2-University of Tunis ElManar, Faculty of Medicine of Tunis, LR99ES09, Tunis, Tunisia	Clinical and Experimental Pharmacology Lab, LR16SP02, National Center of Pharmacovigilance, University of Tunis El Manar, Tunis, Tunisia. 2- Ministry of Health, National Observatory of New and Emerging Diseases, 1006, Tunis, Tunisia	Zaineb Hamzaoui, Mouna Ben Sassi, Sana Ferjani, Salma Abid, Ines Medini, Sarra Chamam, Roua Ben Othmen, Hannene El Jabri, Emna Gaies, Riadh Daghfous, Sameh Trabelsi, Ilhem Boutiba-Ben Boubaker
EPI_ISL_18860285	Sfax	1-Laboratory of Microbiology, National Reference Lab, Charles Nicolle Hospital; 2-University of Tunis ElManar, Faculty of Medicine of Tunis, LR99ES09, Tunis, Tunisia	Clinical and Experimental Pharmacology Lab, LR16SP02, National Center of Pharmacovigilance, University of Tunis El Manar, Tunis, Tunisia. 2- Ministry of Health, National Observatory of New and Emerging Diseases, 1006, Tunis, Tunisia	Zaineb Hamzaoui, Mouna Ben Sassi, Sana Ferjani, Salma Abid, Ines Medini, Sarra Chamam, Roua Ben Othmen, Hannene El Jabri, Emna Gaies, Riadh Daghfous, Sameh Trabelsi, Ilhem Boutiba-Ben Boubaker
EPI_ISL_18860286	Sfax	1-Laboratory of Microbiology, National Reference Lab, Charles Nicolle Hospital; 2-University of Tunis ElManar, Faculty of Medicine of Tunis, LR99ES09, Tunis, Tunisia	Clinical and Experimental Pharmacology Lab, LR16SP02, National Center of Pharmacovigilance, University of Tunis El Manar, Tunis, Tunisia. 2- Ministry of Health, National Observatory of New and Emerging Diseases, 1006, Tunis, Tunisia	Zaineb Hamzaoui, Mouna Ben Sassi, Sana Ferjani, Salma Abid, Ines Medini, Sarra Chamam, Roua Ben Othmen, Hannene El Jabri, Emna Gaies, Riadh Daghfous, Sameh Trabelsi, Ilhem Boutiba-Ben Boubaker
EPI_ISL_18860287	Sfax	1-Laboratory of Microbiology, National Reference Lab, Charles Nicolle Hospital; 2-University of Tunis ElManar, Faculty of Medicine of Tunis, LR99ES09, Tunis, Tunisia	Clinical and Experimental Pharmacology Lab, LR16SP02, National Center of Pharmacovigilance, University of Tunis El Manar, Tunis, Tunisia. 2- Ministry of Health, National Observatory of New and Emerging Diseases, 1006, Tunis, Tunisia	Zaineb Hamzaoui, Mouna Ben Sassi, Sana Ferjani, Salma Abid, Ines Medini, Sarra Chamam, Roua Ben Othmen, Hannene El Jabri, Emna Gaies, Riadh Daghfous, Sameh Trabelsi, Ilhem Boutiba-Ben Boubaker
EPI_ISL_18860288	Sousse	1-Laboratory of Microbiology, National Reference Lab, Charles Nicolle Hospital; 2-University of Tunis ElManar, Faculty of Medicine of Tunis, LR99ES09, Tunis, Tunisia	Clinical and Experimental Pharmacology Lab, LR16SP02, National Center of Pharmacovigilance, University of Tunis El Manar, Tunis, Tunisia. 2- Ministry of Health, National Observatory of New and Emerging Diseases, 1006, Tunis, Tunisia	Zaineb Hamzaoui, Mouna Ben Sassi, Sana Ferjani, Salma Abid, Ines Medini, Sarra Chamam, Roua Ben Othmen, Hannene El Jabri, Emna Gaies, Riadh Daghfous, Sameh Trabelsi, Ilhem Boutiba-Ben Boubaker
EPI_ISL_18860289	Kebili	1-Laboratory of Microbiology, National Reference Lab, Charles Nicolle Hospital; 2-University of Tunis ElManar, Faculty of Medicine of Tunis, LR99ES09, Tunis, Tunisia	Clinical and Experimental Pharmacology Lab, LR16SP02, National Center of Pharmacovigilance, University of Tunis El Manar, Tunis, Tunisia. 2- Ministry of Health, National Observatory of New and Emerging Diseases, 1006, Tunis, Tunisia	Zaineb Hamzaoui, Mouna Ben Sassi, Sana Ferjani, Salma Abid, Ines Medini, Sarra Chamam, Roua Ben Othmen, Hannene El Jabri, Emna Gaies, Riadh Daghfous, Sameh Trabelsi, Ilhem Boutiba-Ben Boubaker
EPI_ISL_18860290	Zgabes	1-Laboratory of Microbiology, National Reference Lab, Charles Nicolle Hospital; 2-University of Tunis ElManar, Faculty of Medicine of Tunis, LR99ES09, Tunis, Tunisia	Clinical and Experimental Pharmacology Lab, LR16SP02, National Center of Pharmacovigilance, University of Tunis El Manar, Tunis, Tunisia. 2- Ministry of Health, National Observatory of New and Emerging Diseases, 1006, Tunis, Tunisia	Zaineb Hamzaoui, Mouna Ben Sassi, Sana Ferjani, Salma Abid, Ines Medini, Sarra Chamam, Roua Ben Othmen, Hannene El Jabri, Emna Gaies, Riadh Daghfous, Sameh Trabelsi, Ilhem Boutiba-Ben Boubaker
EPI_ISL_18860294	Sfax	1-Laboratory of Microbiology, National Reference Lab, Charles Nicolle Hospital; 2-University of Tunis ElManar, Faculty of Medicine of Tunis, LR99ES09, Tunis, Tunisia	Clinical and Experimental Pharmacology Lab, LR16SP02, National Center of Pharmacovigilance, University of Tunis El Manar, Tunis, Tunisia. 2- Ministry of Health, National Observatory of New and Emerging Diseases, 1006, Tunis, Tunisia	Zaineb Hamzaoui, Mouna Ben Sassi, Sana Ferjani, Salma Abid, Ines Medini, Sarra Chamam, Roua Ben Othmen, Hannene El Jabri, Emna Gaies, Riadh Daghfous, Sameh Trabelsi, Ilhem Boutiba-Ben Boubaker
EPI_ISL_18877381	Sfax	Laboratory of microbiology Habib Bourguiba University hospital	1-Laboratory of Microbiology, National Reference Lab, Charles Nicolle Hospital; 2-University of Tunis ElManar, Faculty of Medicine of Tunis, LR99ES09, Tunis, Tunisia	Zaineb Hamzaoui, Saba Gargouri, Fahmi Smaoui, Awatef taktak, Amel Chtourou, Mouna Maaloul, Hela Karray, Lamia Feki, Sana Ferjani, Mouna Ben Sassi, Salma Abid, Ines Medini, Roua Ben Othmen, Sarra Chamam, Emna Gaies, Riadh Daghfous, Sameh Trabelsi, lhem Boutiba-Ben Boubaker
EPI_ISL_18877382	Sfax	Laboratory of microbiology Habib Bourguiba University hospital	1-Laboratory of Microbiology, National Reference Lab, Charles Nicolle Hospital; 2-University of Tunis ElManar, Faculty of Medicine of Tunis, LR99ES09, Tunis, Tunisia	Zaineb Hamzaoui, Saba Gargouri, Fahmi Smaoui, Awatef taktak, Amel Chtourou, Mouna Maaloul, Hela Karray, Lamia Feki, Sana Ferjani, Mouna Ben Sassi, Salma Abid, Ines Medini, Roua Ben Othmen, Sarra Chamam, Emna Gaies, Riadh Daghfous, Sameh Trabelsi, lhem Boutiba-Ben Boubaker
EPI_ISL_18877383	Sfax	Laboratory of microbiology Habib Bourguiba University hospital	1-Laboratory of Microbiology, National Reference Lab, Charles Nicolle Hospital; 2-University of Tunis ElManar, Faculty of Medicine of Tunis, LR99ES09, Tunis, Tunisia	Zaineb Hamzaoui, Saba Gargouri, Fahmi Smaoui, Awatef taktak, Amel Chtourou, Mouna Maaloul, Hela Karray, Lamia Feki, Sana Ferjani, Mouna Ben Sassi, Salma Abid, Ines Medini, Roua Ben Othmen, Sarra Chamam, Emna Gaies, Riadh Daghfous, Sameh Trabelsi, lhem Boutiba-Ben Boubaker
EPI_ISL_18877384	Sfax	Laboratory of microbiology Habib Bourguiba University hospital	1-Laboratory of Microbiology, National Reference Lab, Charles Nicolle Hospital; 2-University of Tunis ElManar, Faculty of Medicine of Tunis, LR99ES09, Tunis, Tunisia	Zaineb Hamzaoui, Saba Gargouri, Fahmi Smaoui, Awatef taktak, Amel Chtourou, Mouna Maaloul, Hela Karray, Lamia Feki, Sana Ferjani, Mouna Ben Sassi, Salma Abid, Ines Medini, Roua Ben Othmen, Sarra Chamam, Emna Gaies, Riadh Daghfous, Sameh Trabelsi, lhem Boutiba-Ben Boubaker
EPI_ISL_18877385	Sfax	Laboratory of microbiology Habib Bourguiba University hospital	1-Laboratory of Microbiology, National Reference Lab, Charles Nicolle Hospital; 2-University of Tunis ElManar, Faculty of Medicine of Tunis, LR99ES09, Tunis, Tunisia	Zaineb Hamzaoui, Saba Gargouri, Fahmi Smaoui, Awatef taktak, Amel Chtourou, Mouna Maaloul, Hela Karray, Lamia Feki, Sana Ferjani, Mouna Ben Sassi, Salma Abid, Ines Medini, Roua Ben Othmen, Sarra Chamam, Emna Gaies, Riadh Daghfous, Sameh Trabelsi, lhem Boutiba-Ben Boubaker
EPI_ISL_18877386	Sfax	Laboratory of microbiology Habib Bourguiba University hospital	1-Laboratory of Microbiology, National Reference Lab, Charles Nicolle Hospital; 2-University of Tunis ElManar, Faculty of Medicine of Tunis, LR99ES09, Tunis, Tunisia	Zaineb Hamzaoui, Saba Gargouri, Fahmi Smaoui, Awatef taktak, Amel Chtourou, Mouna Maaloul, Hela Karray, Lamia Feki, Sana Ferjani, Mouna Ben Sassi, Salma Abid, Ines Medini, Roua Ben Othmen, Sarra Chamam, Emna Gaies, Riadh Daghfous, Sameh Trabelsi, lhem Boutiba-Ben Boubaker
EPI_ISL_18877387	Sfax	Laboratory of microbiology Habib Bourguiba University hospital	1-Laboratory of Microbiology, National Reference Lab, Charles Nicolle Hospital; 2-University of Tunis ElManar, Faculty of Medicine of Tunis, LR99ES09, Tunis, Tunisia	Zaineb Hamzaoui, Saba Gargouri, Fahmi Smaoui, Awatef taktak, Amel Chtourou, Mouna Maaloul, Hela Karray, Lamia Feki, Sana Ferjani, Mouna Ben Sassi, Salma Abid, Ines Medini, Roua Ben Othmen, Sarra Chamam, Emna Gaies, Riadh Daghfous, Sameh Trabelsi, lhem Boutiba-Ben Boubaker
EPI_ISL_18877388	Sfax	Laboratory of microbiology Habib Bourguiba University hospital	1-Laboratory of Microbiology, National Reference Lab, Charles Nicolle Hospital; 2-University of Tunis ElManar, Faculty of Medicine of Tunis, LR99ES09, Tunis, Tunisia	Zaineb Hamzaoui, Saba Gargouri, Fahmi Smaoui, Awatef taktak, Amel Chtourou, Mouna Maaloul, Hela Karray, Lamia Feki, Sana Ferjani, Mouna Ben Sassi, Salma Abid, Ines Medini, Roua Ben Othmen, Sarra Chamam, Emna Gaies, Riadh Daghfous, Sameh Trabelsi, lhem Boutiba-Ben Boubaker
EPI_ISL_18877389	Sfax	Laboratory of microbiology Habib Bourguiba University hospital	1-Laboratory of Microbiology, National Reference Lab, Charles Nicolle Hospital; 2-University of Tunis ElManar, Faculty of Medicine of Tunis, LR99ES09, Tunis, Tunisia	Zaineb Hamzaoui, Saba Gargouri, Fahmi Smaoui, Awatef taktak, Amel Chtourou, Mouna Maaloul, Hela Karray, Lamia Feki, Sana Ferjani, Mouna Ben Sassi, Salma Abid, Ines Medini, Roua Ben Othmen, Sarra Chamam, Emna Gaies, Riadh Daghfous, Sameh Trabelsi, lhem Boutiba-Ben Boubaker
EPI_ISL_18877390	Sfax	Laboratory of microbiology Habib Bourguiba University hospital	1-Laboratory of Microbiology, National Reference Lab, Charles Nicolle Hospital; 2-University of Tunis ElManar, Faculty of Medicine of Tunis, LR99ES09, Tunis, Tunisia	Zaineb Hamzaoui, Saba Gargouri, Fahmi Smaoui, Awatef taktak, Amel Chtourou, Mouna Maaloul, Hela Karray, Lamia Feki, Sana Ferjani, Mouna Ben Sassi, Salma Abid, Ines Medini, Roua Ben Othmen, Sarra Chamam, Emna Gaies, Riadh Daghfous, Sameh Trabelsi, lhem Boutiba-Ben Boubaker
EPI_ISL_18877391	Sfax	Laboratory of microbiology Habib Bourguiba University hospital	1-Laboratory of Microbiology, National Reference Lab, Charles Nicolle Hospital; 2-University of Tunis ElManar, Faculty of Medicine of Tunis, LR99ES09, Tunis, Tunisia	Zaineb Hamzaoui, Saba Gargouri, Fahmi Smaoui, Awatef taktak, Amel Chtourou, Mouna Maaloul, Hela Karray, Lamia Feki, Sana Ferjani, Mouna Ben Sassi, Salma Abid, Ines Medini, Roua Ben Othmen, Sarra Chamam, Emna Gaies, Riadh Daghfous, Sameh Trabelsi, lhem Boutiba-Ben Boubaker
EPI_ISL_18877393	Sfax	Laboratory of microbiology Habib Bourguiba University hospital	1-Laboratory of Microbiology, National Reference Lab, Charles Nicolle Hospital; 2-University of Tunis ElManar, Faculty of Medicine of Tunis, LR99ES09, Tunis, Tunisia	Zaineb Hamzaoui, Saba Gargouri, Fahmi Smaoui, Awatef taktak, Amel Chtourou, Mouna Maaloul, Hela Karray, Lamia Feki, Sana Ferjani, Mouna Ben Sassi, Salma Abid, Ines Medini, Roua Ben Othmen, Sarra Chamam, Emna Gaies, Riadh Daghfous, Sameh Trabelsi, lhem Boutiba-Ben Boubaker
EPI_ISL_18877394	Sfax	Laboratory of microbiology Habib Bourguiba University hospital	1-Laboratory of Microbiology, National Reference Lab, Charles Nicolle Hospital; 2-University of Tunis ElManar, Faculty of Medicine of Tunis, LR99ES09, Tunis, Tunisia	Zaineb Hamzaoui, Saba Gargouri, Fahmi Smaoui, Awatef taktak, Amel Chtourou, Mouna Maaloul, Hela Karray, Lamia Feki, Sana Ferjani, Mouna Ben Sassi, Salma Abid, Ines Medini, Roua Ben Othmen, Sarra Chamam, Emna Gaies, Riadh Daghfous, Sameh Trabelsi, lhem Boutiba-Ben Boubaker
EPI_ISL_18877395	Sfax	Laboratory of microbiology Habib Bourguiba University hospital	1-Laboratory of Microbiology, National Reference Lab, Charles Nicolle Hospital; 2-University of Tunis ElManar, Faculty of Medicine of Tunis, LR99ES09, Tunis, Tunisia	Zaineb Hamzaoui, Saba Gargouri, Fahmi Smaoui, Awatef taktak, Amel Chtourou, Mouna Maaloul, Hela Karray, Lamia Feki, Sana Ferjani, Mouna Ben Sassi, Salma Abid, Ines Medini, Roua Ben Othmen, Sarra Chamam, Emna Gaies, Riadh Daghfous, Sameh Trabelsi, lhem Boutiba-Ben Boubaker
EPI_ISL_18877396	Sfax	Laboratory of microbiology Habib Bourguiba University hospital	1-Laboratory of Microbiology, National Reference Lab, Charles Nicolle Hospital; 2-University of Tunis ElManar, Faculty of Medicine of Tunis, LR99ES09, Tunis, Tunisia	Zaineb Hamzaoui, Saba Gargouri, Fahmi Smaoui, Awatef taktak, Amel Chtourou, Mouna Maaloul, Hela Karray, Lamia Feki, Sana Ferjani, Mouna Ben Sassi, Salma Abid, Ines Medini, Roua Ben Othmen, Sarra Chamam, Emna Gaies, Riadh Daghfous, Sameh Trabelsi, lhem Boutiba-Ben Boubaker
EPI_ISL_18877397	Gabes	Laboratory of microbiology Habib Bourguiba University hospital	1-Laboratory of Microbiology, National Reference Lab, Charles Nicolle Hospital; 2-University of Tunis ElManar, Faculty of Medicine of Tunis, LR99ES09, Tunis, Tunisia	Zaineb Hamzaoui, Saba Gargouri, Fahmi Smaoui, Awatef taktak, Amel Chtourou, Mouna Maaloul, Hela Karray, Lamia Feki, Sana Ferjani, Mouna Ben Sassi, Salma Abid, Ines Medini, Roua Ben Othmen, Sarra Chamam, Emna Gaies, Riadh Daghfous, Sameh Trabelsi, lhem Boutiba-Ben Boubaker
EPI_ISL_18877398	Sfax	Laboratory of microbiology Habib Bourguiba University hospital	1-Laboratory of Microbiology, National Reference Lab, Charles Nicolle Hospital; 2-University of Tunis ElManar, Faculty of Medicine of Tunis, LR99ES09, Tunis, Tunisia	Zaineb Hamzaoui, Saba Gargouri, Fahmi Smaoui, Awatef taktak, Amel Chtourou, Mouna Maaloul, Hela Karray, Lamia Feki, Sana Ferjani, Mouna Ben Sassi, Salma Abid, Ines Medini, Roua Ben Othmen, Sarra Chamam, Emna Gaies, Riadh Daghfous, Sameh Trabelsi, lhem Boutiba-Ben Boubaker
EPI_ISL_18877399	Sfax	Laboratory of microbiology Habib Bourguiba University hospital	1-Laboratory of Microbiology, National Reference Lab, Charles Nicolle Hospital; 2-University of Tunis ElManar, Faculty of Medicine of Tunis, LR99ES09, Tunis, Tunisia	Zaineb Hamzaoui, Saba Gargouri, Fahmi Smaoui, Awatef taktak, Amel Chtourou, Mouna Maaloul, Hela Karray, Lamia Feki, Sana Ferjani, Mouna Ben Sassi, Salma Abid, Ines Medini, Roua Ben Othmen, Sarra Chamam, Emna Gaies, Riadh Daghfous, Sameh Trabelsi, lhem Boutiba-Ben Boubaker
EPI_ISL_18877400	Sfax	Laboratory of microbiology Habib Bourguiba University hospital	1-Laboratory of Microbiology, National Reference Lab, Charles Nicolle Hospital; 2-University of Tunis ElManar, Faculty of Medicine of Tunis, LR99ES09, Tunis, Tunisia	Zaineb Hamzaoui, Saba Gargouri, Fahmi Smaoui, Awatef taktak, Amel Chtourou, Mouna Maaloul, Hela Karray, Lamia Feki, Sana Ferjani, Mouna Ben Sassi, Salma Abid, Ines Medini, Roua Ben Othmen, Sarra Chamam, Emna Gaies, Riadh Daghfous, Sameh Trabelsi, lhem Boutiba-Ben Boubaker
EPI_ISL_18877401	Sfax	Laboratory of microbiology Habib Bourguiba University hospital	1-Laboratory of Microbiology, National Reference Lab, Charles Nicolle Hospital; 2-University of Tunis ElManar, Faculty of Medicine of Tunis, LR99ES09, Tunis, Tunisia	Zaineb Hamzaoui, Saba Gargouri, Fahmi Smaoui, Awatef taktak, Amel Chtourou, Mouna Maaloul, Hela Karray, Lamia Feki, Sana Ferjani, Mouna Ben Sassi, Salma Abid, Ines Medini, Roua Ben Othmen, Sarra Chamam, Emna Gaies, Riadh Daghfous, Sameh Trabelsi, lhem Boutiba-Ben Boubaker
EPI_ISL_18877402	Sfax	Laboratory of microbiology Habib Bourguiba University hospital	1-Laboratory of Microbiology, National Reference Lab, Charles Nicolle Hospital; 2-University of Tunis ElManar, Faculty of Medicine of Tunis, LR99ES09, Tunis, Tunisia	Zaineb Hamzaoui, Saba Gargouri, Fahmi Smaoui, Awatef taktak, Amel Chtourou, Mouna Maaloul, Hela Karray, Lamia Feki, Sana Ferjani, Mouna Ben Sassi, Salma Abid, Ines Medini, Roua Ben Othmen, Sarra Chamam, Emna Gaies, Riadh Daghfous, Sameh Trabelsi, lhem Boutiba-Ben Boubaker
EPI_ISL_18877403	Sfax	Laboratory of microbiology Habib Bourguiba University hospital	1-Laboratory of Microbiology, National Reference Lab, Charles Nicolle Hospital; 2-University of Tunis ElManar, Faculty of Medicine of Tunis, LR99ES09, Tunis, Tunisia	Zaineb Hamzaoui, Saba Gargouri, Fahmi Smaoui, Awatef taktak, Amel Chtourou, Mouna Maaloul, Hela Karray, Lamia Feki, Sana Ferjani, Mouna Ben Sassi, Salma Abid, Ines Medini, Roua Ben Othmen, Sarra Chamam, Emna Gaies, Riadh Daghfous, Sameh Trabelsi, lhem Boutiba-Ben Boubaker
EPI_ISL_18877404	Sfax	Laboratory of microbiology Habib Bourguiba University hospital	1-Laboratory of Microbiology, National Reference Lab, Charles Nicolle Hospital; 2-University of Tunis ElManar, Faculty of Medicine of Tunis, LR99ES09, Tunis, Tunisia	Zaineb Hamzaoui, Saba Gargouri, Fahmi Smaoui, Awatef taktak, Amel Chtourou, Mouna Maaloul, Hela Karray, Lamia Feki, Sana Ferjani, Mouna Ben Sassi, Salma Abid, Ines Medini, Roua Ben Othmen, Sarra Chamam, Emna Gaies, Riadh Daghfous, Sameh Trabelsi, lhem Boutiba-Ben Boubaker
EPI_ISL_18877405	Sfax	Laboratory of microbiology Habib Bourguiba University hospital	1-Laboratory of Microbiology, National Reference Lab, Charles Nicolle Hospital; 2-University of Tunis ElManar, Faculty of Medicine of Tunis, LR99ES09, Tunis, Tunisia	Zaineb Hamzaoui, Saba Gargouri, Fahmi Smaoui, Awatef taktak, Amel Chtourou, Mouna Maaloul, Hela Karray, Lamia Feki, Sana Ferjani, Mouna Ben Sassi, Salma Abid, Ines Medini, Roua Ben Othmen, Sarra Chamam, Emna Gaies, Riadh Daghfous, Sameh Trabelsi, lhem Boutiba-Ben Boubaker
EPI_ISL_18877406	Sfax	Laboratory of microbiology Habib Bourguiba University hospital	1-Laboratory of Microbiology, National Reference Lab, Charles Nicolle Hospital; 2-University of Tunis ElManar, Faculty of Medicine of Tunis, LR99ES09, Tunis, Tunisia	Zaineb Hamzaoui, Saba Gargouri, Fahmi Smaoui, Awatef taktak, Amel Chtourou, Mouna Maaloul, Hela Karray, Lamia Feki, Sana Ferjani, Mouna Ben Sassi, Salma Abid, Ines Medini, Roua Ben Othmen, Sarra Chamam, Emna Gaies, Riadh Daghfous, Sameh Trabelsi, lhem Boutiba-Ben Boubaker
EPI_ISL_18877407	Sfax	Laboratory of microbiology Habib Bourguiba University hospital	1-Laboratory of Microbiology, National Reference Lab, Charles Nicolle Hospital; 2-University of Tunis ElManar, Faculty of Medicine of Tunis, LR99ES09, Tunis, Tunisia	Zaineb Hamzaoui, Saba Gargouri, Fahmi Smaoui, Awatef taktak, Amel Chtourou, Mouna Maaloul, Hela Karray, Lamia Feki, Sana Ferjani, Mouna Ben Sassi, Salma Abid, Ines Medini, Roua Ben Othmen, Sarra Chamam, Emna Gaies, Riadh Daghfous, Sameh Trabelsi, lhem Boutiba-Ben Boubaker
EPI_ISL_18877408	Sfax	Laboratory of microbiology Habib Bourguiba University hospital	1-Laboratory of Microbiology, National Reference Lab, Charles Nicolle Hospital; 2-University of Tunis ElManar, Faculty of Medicine of Tunis, LR99ES09, Tunis, Tunisia	Zaineb Hamzaoui, Saba Gargouri, Fahmi Smaoui, Awatef taktak, Amel Chtourou, Mouna Maaloul, Hela Karray, Lamia Feki, Sana Ferjani, Mouna Ben Sassi, Salma Abid, Ines Medini, Roua Ben Othmen, Sarra Chamam, Emna Gaies, Riadh Daghfous, Sameh Trabelsi, lhem Boutiba-Ben Boubaker
EPI_ISL_18877409	Sfax	Laboratory of microbiology Habib Bourguiba University hospital	1-Laboratory of Microbiology, National Reference Lab, Charles Nicolle Hospital; 2-University of Tunis ElManar, Faculty of Medicine of Tunis, LR99ES09, Tunis, Tunisia	Zaineb Hamzaoui, Saba Gargouri, Fahmi Smaoui, Awatef taktak, Amel Chtourou, Mouna Maaloul, Hela Karray, Lamia Feki, Sana Ferjani, Mouna Ben Sassi, Salma Abid, Ines Medini, Roua Ben Othmen, Sarra Chamam, Emna Gaies, Riadh Daghfous, Sameh Trabelsi, lhem Boutiba-Ben Boubaker
EPI_ISL_18877410	Sfax	Laboratory of microbiology Habib Bourguiba University hospital	1-Laboratory of Microbiology, National Reference Lab, Charles Nicolle Hospital; 2-University of Tunis ElManar, Faculty of Medicine of Tunis, LR99ES09, Tunis, Tunisia	Zaineb Hamzaoui, Saba Gargouri, Fahmi Smaoui, Awatef taktak, Amel Chtourou, Mouna Maaloul, Hela Karray, Lamia Feki, Sana Ferjani, Mouna Ben Sassi, Salma Abid, Ines Medini, Roua Ben Othmen, Sarra Chamam, Emna Gaies, Riadh Daghfous, Sameh Trabelsi, lhem Boutiba-Ben Boubaker
EPI_ISL_18877411	Sfax	Laboratory of microbiology Habib Bourguiba University hospital	1-Laboratory of Microbiology, National Reference Lab, Charles Nicolle Hospital; 2-University of Tunis ElManar, Faculty of Medicine of Tunis, LR99ES09, Tunis, Tunisia	Zaineb Hamzaoui, Saba Gargouri, Fahmi Smaoui, Awatef taktak, Amel Chtourou, Mouna Maaloul, Hela Karray, Lamia Feki, Sana Ferjani, Mouna Ben Sassi, Salma Abid, Ines Medini, Roua Ben Othmen, Sarra Chamam, Emna Gaies, Riadh Daghfous, Sameh Trabelsi, lhem Boutiba-Ben Boubaker
EPI_ISL_18877412	Sfax	Laboratory of microbiology Habib Bourguiba University hospital	1-Laboratory of Microbiology, National Reference Lab, Charles Nicolle Hospital; 2-University of Tunis ElManar, Faculty of Medicine of Tunis, LR99ES09, Tunis, Tunisia	Zaineb Hamzaoui, Saba Gargouri, Fahmi Smaoui, Awatef taktak, Amel Chtourou, Mouna Maaloul, Hela Karray, Lamia Feki, Sana Ferjani, Mouna Ben Sassi, Salma Abid, Ines Medini, Roua Ben Othmen, Sarra Chamam, Emna Gaies, Riadh Daghfous, Sameh Trabelsi, lhem Boutiba-Ben Boubaker
EPI_ISL_18877413	Sfax	Laboratory of microbiology Habib Bourguiba University hospital	1-Laboratory of Microbiology, National Reference Lab, Charles Nicolle Hospital; 2-University of Tunis ElManar, Faculty of Medicine of Tunis, LR99ES09, Tunis, Tunisia	Zaineb Hamzaoui, Saba Gargouri, Fahmi Smaoui, Awatef taktak, Amel Chtourou, Mouna Maaloul, Hela Karray, Lamia Feki, Sana Ferjani, Mouna Ben Sassi, Salma Abid, Ines Medini, Roua Ben Othmen, Sarra Chamam, Emna Gaies, Riadh Daghfous, Sameh Trabelsi, lhem Boutiba-Ben Boubaker
EPI_ISL_18877414	Sfax	Laboratory of microbiology Habib Bourguiba University hospital	1-Laboratory of Microbiology, National Reference Lab, Charles Nicolle Hospital; 2-University of Tunis ElManar, Faculty of Medicine of Tunis, LR99ES09, Tunis, Tunisia	Zaineb Hamzaoui, Saba Gargouri, Fahmi Smaoui, Awatef taktak, Amel Chtourou, Mouna Maaloul, Hela Karray, Lamia Feki, Sana Ferjani, Mouna Ben Sassi, Salma Abid, Ines Medini, Roua Ben Othmen, Sarra Chamam, Emna Gaies, Riadh Daghfous, Sameh Trabelsi, lhem Boutiba-Ben Boubaker
EPI_ISL_18877415	Sfax	Laboratory of microbiology Habib Bourguiba University hospital	1-Laboratory of Microbiology, National Reference Lab, Charles Nicolle Hospital; 2-University of Tunis ElManar, Faculty of Medicine of Tunis, LR99ES09, Tunis, Tunisia	Zaineb Hamzaoui, Saba Gargouri, Fahmi Smaoui, Awatef taktak, Amel Chtourou, Mouna Maaloul, Hela Karray, Lamia Feki, Sana Ferjani, Mouna Ben Sassi, Salma Abid, Ines Medini, Roua Ben Othmen, Sarra Chamam, Emna Gaies, Riadh Daghfous, Sameh Trabelsi, lhem Boutiba-Ben Boubaker
EPI_ISL_18877416	Sfax	Laboratory of microbiology Habib Bourguiba University hospital	1-Laboratory of Microbiology, National Reference Lab, Charles Nicolle Hospital; 2-University of Tunis ElManar, Faculty of Medicine of Tunis, LR99ES09, Tunis, Tunisia	Zaineb Hamzaoui, Saba Gargouri, Fahmi Smaoui, Awatef taktak, Amel Chtourou, Mouna Maaloul, Hela Karray, Lamia Feki, Sana Ferjani, Mouna Ben Sassi, Salma Abid, Ines Medini, Roua Ben Othmen, Sarra Chamam, Emna Gaies, Riadh Daghfous, Sameh Trabelsi, lhem Boutiba-Ben Boubaker
EPI_ISL_18877417	Sfax	Laboratory of microbiology Habib Bourguiba University hospital	1-Laboratory of Microbiology, National Reference Lab, Charles Nicolle Hospital; 2-University of Tunis ElManar, Faculty of Medicine of Tunis, LR99ES09, Tunis, Tunisia	Zaineb Hamzaoui, Saba Gargouri, Fahmi Smaoui, Awatef taktak, Amel Chtourou, Mouna Maaloul, Hela Karray, Lamia Feki, Sana Ferjani, Mouna Ben Sassi, Salma Abid, Ines Medini, Roua Ben Othmen, Sarra Chamam, Emna Gaies, Riadh Daghfous, Sameh Trabelsi, lhem Boutiba-Ben Boubaker
EPI_ISL_18877418	Sfax	Laboratory of microbiology Habib Bourguiba University hospital	1-Laboratory of Microbiology, National Reference Lab, Charles Nicolle Hospital; 2-University of Tunis ElManar, Faculty of Medicine of Tunis, LR99ES09, Tunis, Tunisia	Zaineb Hamzaoui, Saba Gargouri, Fahmi Smaoui, Awatef taktak, Amel Chtourou, Mouna Maaloul, Hela Karray, Lamia Feki, Sana Ferjani, Mouna Ben Sassi, Salma Abid, Ines Medini, Roua Ben Othmen, Sarra Chamam, Emna Gaies, Riadh Daghfous, Sameh Trabelsi, lhem Boutiba-Ben Boubaker
EPI_ISL_18877419	Sfax	Laboratory of microbiology Habib Bourguiba University hospital	1-Laboratory of Microbiology, National Reference Lab, Charles Nicolle Hospital; 2-University of Tunis ElManar, Faculty of Medicine of Tunis, LR99ES09, Tunis, Tunisia	Zaineb Hamzaoui, Saba Gargouri, Fahmi Smaoui, Awatef taktak, Amel Chtourou, Mouna Maaloul, Hela Karray, Lamia Feki, Sana Ferjani, Mouna Ben Sassi, Salma Abid, Ines Medini, Roua Ben Othmen, Sarra Chamam, Emna Gaies, Riadh Daghfous, Sameh Trabelsi, lhem Boutiba-Ben Boubaker
EPI_ISL_18877420	Sidi Bouzid	Laboratory of microbiology Habib Bourguiba University hospital	1-Laboratory of Microbiology, National Reference Lab, Charles Nicolle Hospital; 2-University of Tunis ElManar, Faculty of Medicine of Tunis, LR99ES09, Tunis, Tunisia	Zaineb Hamzaoui, Saba Gargouri, Fahmi Smaoui, Awatef taktak, Amel Chtourou, Mouna Maaloul, Hela Karray, Lamia Feki, Sana Ferjani, Mouna Ben Sassi, Salma Abid, Ines Medini, Roua Ben Othmen, Sarra Chamam, Emna Gaies, Riadh Daghfous, Sameh Trabelsi, lhem Boutiba-Ben Boubaker
EPI_ISL_18877421	Sfax	Laboratory of microbiology Habib Bourguiba University hospital	1-Laboratory of Microbiology, National Reference Lab, Charles Nicolle Hospital; 2-University of Tunis ElManar, Faculty of Medicine of Tunis, LR99ES09, Tunis, Tunisia	Zaineb Hamzaoui, Saba Gargouri, Fahmi Smaoui, Awatef taktak, Amel Chtourou, Mouna Maaloul, Hela Karray, Lamia Feki, Sana Ferjani, Mouna Ben Sassi, Salma Abid, Ines Medini, Roua Ben Othmen, Sarra Chamam, Emna Gaies, Riadh Daghfous, Sameh Trabelsi, lhem Boutiba-Ben Boubaker
EPI_ISL_18877422	Sfax	Laboratory of microbiology Habib Bourguiba University hospital	1-Laboratory of Microbiology, National Reference Lab, Charles Nicolle Hospital; 2-University of Tunis ElManar, Faculty of Medicine of Tunis, LR99ES09, Tunis, Tunisia	Zaineb Hamzaoui, Saba Gargouri, Fahmi Smaoui, Awatef taktak, Amel Chtourou, Mouna Maaloul, Hela Karray, Lamia Feki, Sana Ferjani, Mouna Ben Sassi, Salma Abid, Ines Medini, Roua Ben Othmen, Sarra Chamam, Emna Gaies, Riadh Daghfous, Sameh Trabelsi, lhem Boutiba-Ben Boubaker
EPI_ISL_18877423	Sfax	Laboratory of microbiology Habib Bourguiba University hospital	1-Laboratory of Microbiology, National Reference Lab, Charles Nicolle Hospital; 2-University of Tunis ElManar, Faculty of Medicine of Tunis, LR99ES09, Tunis, Tunisia	Zaineb Hamzaoui, Saba Gargouri, Fahmi Smaoui, Awatef taktak, Amel Chtourou, Mouna Maaloul, Hela Karray, Lamia Feki, Sana Ferjani, Mouna Ben Sassi, Salma Abid, Ines Medini, Roua Ben Othmen, Sarra Chamam, Emna Gaies, Riadh Daghfous, Sameh Trabelsi, lhem Boutiba-Ben Boubaker
EPI_ISL_18877424	Sfax	Laboratory of microbiology Habib Bourguiba University hospital	1-Laboratory of Microbiology, National Reference Lab, Charles Nicolle Hospital; 2-University of Tunis ElManar, Faculty of Medicine of Tunis, LR99ES09, Tunis, Tunisia	Zaineb Hamzaoui, Saba Gargouri, Fahmi Smaoui, Awatef taktak, Amel Chtourou, Mouna Maaloul, Hela Karray, Lamia Feki, Sana Ferjani, Mouna Ben Sassi, Salma Abid, Ines Medini, Roua Ben Othmen, Sarra Chamam, Emna Gaies, Riadh Daghfous, Sameh Trabelsi, lhem Boutiba-Ben Boubaker
EPI_ISL_18877425	Sfax	Laboratory of microbiology Habib Bourguiba University hospital	1-Laboratory of Microbiology, National Reference Lab, Charles Nicolle Hospital; 2-University of Tunis ElManar, Faculty of Medicine of Tunis, LR99ES09, Tunis, Tunisia	Zaineb Hamzaoui, Saba Gargouri, Fahmi Smaoui, Awatef taktak, Amel Chtourou, Mouna Maaloul, Hela Karray, Lamia Feki, Sana Ferjani, Mouna Ben Sassi, Salma Abid, Ines Medini, Roua Ben Othmen, Sarra Chamam, Emna Gaies, Riadh Daghfous, Sameh Trabelsi, lhem Boutiba-Ben Boubaker
EPI_ISL_18885535	Tunis	1-Laboratory of Microbiology, National Reference Lab, Charles Nicolle Hospital; 2-University of Tunis ElManar, Faculty of Medicine of Tunis, LR99ES09, Tunis, Tunisia	Clinical and Experimental Pharmacology Lab, LR16SP02, National Center of Pharmacovigilance, University of Tunis El Manar, Tunis, Tunisia. 2- Ministry of Health, National Observatory of New and Emerging Diseases, 1006, Tunis, Tunisia	Zaineb Hamzaoui, Mouna Ben Sassi, Sana Ferjani, Salma Abid, Ines Medini, Sarra Chamam, Roua Ben Ali, Hannene El Jabri, Emna Gaies, Riadh Daghfous, Sameh Trabelsi, Ilhem Boutiba-Ben Boubaker
EPI_ISL_18885536	Monastir	1-Laboratory of Microbiology, National Reference Lab, Charles Nicolle Hospital; 2-University of Tunis ElManar, Faculty of Medicine of Tunis, LR99ES09, Tunis, Tunisia	Clinical and Experimental Pharmacology Lab, LR16SP02, National Center of Pharmacovigilance, University of Tunis El Manar, Tunis, Tunisia. 2- Ministry of Health, National Observatory of New and Emerging Diseases, 1006, Tunis, Tunisia	Zaineb Hamzaoui, Mouna Ben Sassi, Sana Ferjani, Salma Abid, Ines Medini, Sarra Chamam, Roua Ben Ali, Hannene El Jabri, Emna Gaies, Riadh Daghfous, Sameh Trabelsi, Ilhem Boutiba-Ben Boubaker
EPI_ISL_18885537	Sidi Bouzid	1-Laboratory of Microbiology, National Reference Lab, Charles Nicolle Hospital; 2-University of Tunis ElManar, Faculty of Medicine of Tunis, LR99ES09, Tunis, Tunisia	Clinical and Experimental Pharmacology Lab, LR16SP02, National Center of Pharmacovigilance, University of Tunis El Manar, Tunis, Tunisia. 2- Ministry of Health, National Observatory of New and Emerging Diseases, 1006, Tunis, Tunisia	Zaineb Hamzaoui, Mouna Ben Sassi, Sana Ferjani, Salma Abid, Ines Medini, Sarra Chamam, Roua Ben Ali, Hannene El Jabri, Emna Gaies, Riadh Daghfous, Sameh Trabelsi, Ilhem Boutiba-Ben Boubaker
EPI_ISL_18885538	Sfax	1-Laboratory of Microbiology, National Reference Lab, Charles Nicolle Hospital; 2-University of Tunis ElManar, Faculty of Medicine of Tunis, LR99ES09, Tunis, Tunisia	Clinical and Experimental Pharmacology Lab, LR16SP02, National Center of Pharmacovigilance, University of Tunis El Manar, Tunis, Tunisia. 2- Ministry of Health, National Observatory of New and Emerging Diseases, 1006, Tunis, Tunisia	Zaineb Hamzaoui, Mouna Ben Sassi, Sana Ferjani, Salma Abid, Ines Medini, Sarra Chamam, Roua Ben Ali, Hannene El Jabri, Emna Gaies, Riadh Daghfous, Sameh Trabelsi, Ilhem Boutiba-Ben Boubaker
EPI_ISL_18885539	Nabeul	1-Laboratory of Microbiology, National Reference Lab, Charles Nicolle Hospital; 2-University of Tunis ElManar, Faculty of Medicine of Tunis, LR99ES09, Tunis, Tunisia	Clinical and Experimental Pharmacology Lab, LR16SP02, National Center of Pharmacovigilance, University of Tunis El Manar, Tunis, Tunisia. 2- Ministry of Health, National Observatory of New and Emerging Diseases, 1006, Tunis, Tunisia	Zaineb Hamzaoui, Mouna Ben Sassi, Sana Ferjani, Salma Abid, Ines Medini, Sarra Chamam, Roua Ben Ali, Hannene El Jabri, Emna Gaies, Riadh Daghfous, Sameh Trabelsi, Ilhem Boutiba-Ben Boubaker
EPI_ISL_18885540	Nabeul	1-Laboratory of Microbiology, National Reference Lab, Charles Nicolle Hospital; 2-University of Tunis ElManar, Faculty of Medicine of Tunis, LR99ES09, Tunis, Tunisia	Clinical and Experimental Pharmacology Lab, LR16SP02, National Center of Pharmacovigilance, University of Tunis El Manar, Tunis, Tunisia. 2- Ministry of Health, National Observatory of New and Emerging Diseases, 1006, Tunis, Tunisia	Zaineb Hamzaoui, Mouna Ben Sassi, Sana Ferjani, Salma Abid, Ines Medini, Sarra Chamam, Roua Ben Ali, Hannene El Jabri, Emna Gaies, Riadh Daghfous, Sameh Trabelsi, Ilhem Boutiba-Ben Boubaker
EPI_ISL_18885541	Zaghouan	1-Laboratory of Microbiology, National Reference Lab, Charles Nicolle Hospital; 2-University of Tunis ElManar, Faculty of Medicine of Tunis, LR99ES09, Tunis, Tunisia	Clinical and Experimental Pharmacology Lab, LR16SP02, National Center of Pharmacovigilance, University of Tunis El Manar, Tunis, Tunisia. 2- Ministry of Health, National Observatory of New and Emerging Diseases, 1006, Tunis, Tunisia	Zaineb Hamzaoui, Mouna Ben Sassi, Sana Ferjani, Salma Abid, Ines Medini, Sarra Chamam, Roua Ben Ali, Hannene El Jabri, Emna Gaies, Riadh Daghfous, Sameh Trabelsi, Ilhem Boutiba-Ben Boubaker
EPI_ISL_18885542	Sidi Bouzid	1-Laboratory of Microbiology, National Reference Lab, Charles Nicolle Hospital; 2-University of Tunis ElManar, Faculty of Medicine of Tunis, LR99ES09, Tunis, Tunisia	Clinical and Experimental Pharmacology Lab, LR16SP02, National Center of Pharmacovigilance, University of Tunis El Manar, Tunis, Tunisia. 2- Ministry of Health, National Observatory of New and Emerging Diseases, 1006, Tunis, Tunisia	Zaineb Hamzaoui, Mouna Ben Sassi, Sana Ferjani, Salma Abid, Ines Medini, Sarra Chamam, Roua Ben Ali, Hannene El Jabri, Emna Gaies, Riadh Daghfous, Sameh Trabelsi, Ilhem Boutiba-Ben Boubaker
EPI_ISL_18885543	Sousse	1-Laboratory of Microbiology, National Reference Lab, Charles Nicolle Hospital; 2-University of Tunis ElManar, Faculty of Medicine of Tunis, LR99ES09, Tunis, Tunisia	Clinical and Experimental Pharmacology Lab, LR16SP02, National Center of Pharmacovigilance, University of Tunis El Manar, Tunis, Tunisia. 2- Ministry of Health, National Observatory of New and Emerging Diseases, 1006, Tunis, Tunisia	Zaineb Hamzaoui, Mouna Ben Sassi, Sana Ferjani, Salma Abid, Ines Medini, Sarra Chamam, Roua Ben Ali, Hannene El Jabri, Emna Gaies, Riadh Daghfous, Sameh Trabelsi, Ilhem Boutiba-Ben Boubaker
EPI_ISL_18885649	Tunis	1-Laboratory of Microbiology, National Reference Lab, Charles Nicolle Hospital; 2-University of Tunis ElManar, Faculty of Medicine of Tunis, LR99ES09, Tunis, Tunisia	Clinical and Experimental Pharmacology Lab, LR16SP02, National Center of Pharmacovigilance, University of Tunis El Manar, Tunis, Tunisia. 2- Ministry of Health, National Observatory of New and Emerging Diseases, 1006, Tunis, Tunisia	Zaineb Hamzaoui, Mouna Ben Sassi, Sana Ferjani, Salma Abid, Ines Medini, Sarra Chamam, Roua Ben Ali, Hannene El Jabri, Emna Gaies, Riadh Daghfous, Sameh Trabelsi, Ilhem Boutiba-Ben Boubaker
EPI_ISL_18941902	Monastir	1-Laboratory of Microbiology, National Reference Lab, Charles Nicolle Hospital; 2-University of Tunis ElManar, Faculty of Medicine of Tunis, LR99ES09, Tunis, Tunisia	Clinical and Experimental Pharmacology Lab, LR16SP02, National Center of Pharmacovigilance, University of Tunis El Manar, Tunis, Tunisia. 2- Ministry of Health, National Observatory of New and Emerging Diseases, 1006, Tunis, Tunisia	Zaineb Hamzaoui, Mouna Ben Sassi, Sana Ferjani, Salma Abid, Takoua Bouchouicha, Ines Medini, Roua Ben Ali, Sarra Chamam, Hannene El Jabri, Emna Gaies, Riadh Daghfous, Sameh Trabelsi, Ilhem Boutiba-Ben Boubaker
EPI_ISL_18941903	Sfax	1-Laboratory of Microbiology, National Reference Lab, Charles Nicolle Hospital; 2-University of Tunis ElManar, Faculty of Medicine of Tunis, LR99ES09, Tunis, Tunisia	Clinical and Experimental Pharmacology Lab, LR16SP02, National Center of Pharmacovigilance, University of Tunis El Manar, Tunis, Tunisia. 2- Ministry of Health, National Observatory of New and Emerging Diseases, 1006, Tunis, Tunisia	Zaineb Hamzaoui, Mouna Ben Sassi, Sana Ferjani, Salma Abid, Takoua Bouchouicha, Ines Medini, Roua Ben Ali, Sarra Chamam, Hannene El Jabri, Emna Gaies, Riadh Daghfous, Sameh Trabelsi, Ilhem Boutiba-Ben Boubaker
EPI_ISL_18941904	Sfax	1-Laboratory of Microbiology, National Reference Lab, Charles Nicolle Hospital; 2-University of Tunis ElManar, Faculty of Medicine of Tunis, LR99ES09, Tunis, Tunisia	Clinical and Experimental Pharmacology Lab, LR16SP02, National Center of Pharmacovigilance, University of Tunis El Manar, Tunis, Tunisia. 2- Ministry of Health, National Observatory of New and Emerging Diseases, 1006, Tunis, Tunisia	Zaineb Hamzaoui, Mouna Ben Sassi, Sana Ferjani, Salma Abid, Takoua Bouchouicha, Ines Medini, Roua Ben Ali, Sarra Chamam, Hannene El Jabri, Emna Gaies, Riadh Daghfous, Sameh Trabelsi, Ilhem Boutiba-Ben Boubaker
EPI_ISL_18941905	Nabeul	1-Laboratory of Microbiology, National Reference Lab, Charles Nicolle Hospital; 2-University of Tunis ElManar, Faculty of Medicine of Tunis, LR99ES09, Tunis, Tunisia	Clinical and Experimental Pharmacology Lab, LR16SP02, National Center of Pharmacovigilance, University of Tunis El Manar, Tunis, Tunisia. 2- Ministry of Health, National Observatory of New and Emerging Diseases, 1006, Tunis, Tunisia	Zaineb Hamzaoui, Mouna Ben Sassi, Sana Ferjani, Salma Abid, Takoua Bouchouicha, Ines Medini, Roua Ben Ali, Sarra Chamam, Hannene El Jabri, Emna Gaies, Riadh Daghfous, Sameh Trabelsi, Ilhem Boutiba-Ben Boubaker
EPI_ISL_18941907	Zaghouane	1-Laboratory of Microbiology, National Reference Lab, Charles Nicolle Hospital; 2-University of Tunis ElManar, Faculty of Medicine of Tunis, LR99ES09, Tunis, Tunisia	Clinical and Experimental Pharmacology Lab, LR16SP02, National Center of Pharmacovigilance, University of Tunis El Manar, Tunis, Tunisia. 2- Ministry of Health, National Observatory of New and Emerging Diseases, 1006, Tunis, Tunisia	Zaineb Hamzaoui, Mouna Ben Sassi, Sana Ferjani, Salma Abid, Takoua Bouchouicha, Ines Medini, Roua Ben Ali, Sarra Chamam, Hannene El Jabri, Emna Gaies, Riadh Daghfous, Sameh Trabelsi, Ilhem Boutiba-Ben Boubaker
EPI_ISL_18941908	Sfax	1-Laboratory of Microbiology, National Reference Lab, Charles Nicolle Hospital; 2-University of Tunis ElManar, Faculty of Medicine of Tunis, LR99ES09, Tunis, Tunisia	Clinical and Experimental Pharmacology Lab, LR16SP02, National Center of Pharmacovigilance, University of Tunis El Manar, Tunis, Tunisia. 2- Ministry of Health, National Observatory of New and Emerging Diseases, 1006, Tunis, Tunisia	Zaineb Hamzaoui, Mouna Ben Sassi, Sana Ferjani, Salma Abid, Takoua Bouchouicha, Ines Medini, Roua Ben Ali, Sarra Chamam, Hannene El Jabri, Emna Gaies, Riadh Daghfous, Sameh Trabelsi, Ilhem Boutiba-Ben Boubaker
EPI_ISL_18941909	Tunis	1-Laboratory of Microbiology, National Reference Lab, Charles Nicolle Hospital; 2-University of Tunis ElManar, Faculty of Medicine of Tunis, LR99ES09, Tunis, Tunisia	Clinical and Experimental Pharmacology Lab, LR16SP02, National Center of Pharmacovigilance, University of Tunis El Manar, Tunis, Tunisia. 2- Ministry of Health, National Observatory of New and Emerging Diseases, 1006, Tunis, Tunisia	Zaineb Hamzaoui, Mouna Ben Sassi, Sana Ferjani, Salma Abid, Takoua Bouchouicha, Ines Medini, Roua Ben Ali, Sarra Chamam, Hannene El Jabri, Emna Gaies, Riadh Daghfous, Sameh Trabelsi, Ilhem Boutiba-Ben Boubaker
EPI_ISL_18941910	Tunis	1-Laboratory of Microbiology, National Reference Lab, Charles Nicolle Hospital; 2-University of Tunis ElManar, Faculty of Medicine of Tunis, LR99ES09, Tunis, Tunisia	Clinical and Experimental Pharmacology Lab, LR16SP02, National Center of Pharmacovigilance, University of Tunis El Manar, Tunis, Tunisia. 2- Ministry of Health, National Observatory of New and Emerging Diseases, 1006, Tunis, Tunisia	Zaineb Hamzaoui, Mouna Ben Sassi, Sana Ferjani, Salma Abid, Takoua Bouchouicha, Ines Medini, Roua Ben Ali, Sarra Chamam, Hannene El Jabri, Emna Gaies, Riadh Daghfous, Sameh Trabelsi, Ilhem Boutiba-Ben Boubaker
EPI_ISL_19063103	Tunis	1-Laboratory of Microbiology and Biochemistry, Aziza Othmena Hospital; 2-University of Tunis ElManar, Faculty of Medicine of Tunis, LR16SP01, Tunis, Tunisia	1-Laboratory of Microbiology, National Reference Lab, Charles Nicolle Hospital; 2-University of Tunis ElManar, Faculty of Medicine of Tunis, LR99ES09, Tunis, Tunisia	Zaineb Hamzaoui, Asma Thelmaoui, Manel Hamdoun, Hela Hannachi, Mouna Ben Sassi, Sana Ferjani Salma Abid, Soumaya Kthiri, Manel Ben Sassi, Hannene El Jabri, Ines Medini, Sarra Chamam, Roua Ben Othmen, Emna Gaies, Riadh Daghfous, Sameh Trabelsi, Olfa Bahri, Ilhem Boutiba-Ben Boubaker.
EPI_ISL_19063105	Tunis	1-Laboratory of Microbiology and Biochemistry, Aziza Othmena Hospital; 2-University of Tunis ElManar, Faculty of Medicine of Tunis, LR16SP01, Tunis, Tunisia	1-Laboratory of Microbiology, National Reference Lab, Charles Nicolle Hospital; 2-University of Tunis ElManar, Faculty of Medicine of Tunis, LR99ES09, Tunis, Tunisia	Zaineb Hamzaoui, Asma Thelmaoui, Manel Hamdoun, Hela Hannachi, Mouna Ben Sassi, Sana Ferjani Salma Abid, Soumaya Kthiri, Manel Ben Sassi, Hannene El Jabri, Ines Medini, Sarra Chamam, Roua Ben Othmen, Emna Gaies, Riadh Daghfous, Sameh Trabelsi, Olfa Bahri, Ilhem Boutiba-Ben Boubaker.
EPI_ISL_19063107	Tunis	1-Laboratory of Microbiology and Biochemistry, Aziza Othmena Hospital; 2-University of Tunis ElManar, Faculty of Medicine of Tunis, LR16SP01, Tunis, Tunisia	1-Laboratory of Microbiology, National Reference Lab, Charles Nicolle Hospital; 2-University of Tunis ElManar, Faculty of Medicine of Tunis, LR99ES09, Tunis, Tunisia	Zaineb Hamzaoui, Asma Thelmaoui, Manel Hamdoun, Hela Hannachi, Mouna Ben Sassi, Sana Ferjani Salma Abid, Soumaya Kthiri, Manel Ben Sassi, Hannene El Jabri, Ines Medini, Sarra Chamam, Roua Ben Othmen, Emna Gaies, Riadh Daghfous, Sameh Trabelsi, Olfa Bahri, Ilhem Boutiba-Ben Boubaker.
EPI_ISL_19063108	Beja	1-Laboratory of Microbiology and Biochemistry, Aziza Othmena Hospital; 2-University of Tunis ElManar, Faculty of Medicine of Tunis, LR16SP01, Tunis, Tunisia	1-Laboratory of Microbiology, National Reference Lab, Charles Nicolle Hospital; 2-University of Tunis ElManar, Faculty of Medicine of Tunis, LR99ES09, Tunis, Tunisia	Zaineb Hamzaoui, Asma Thelmaoui, Manel Hamdoun, Hela Hannachi, Mouna Ben Sassi, Sana Ferjani Salma Abid, Soumaya Kthiri, Manel Ben Sassi, Hannene El Jabri, Ines Medini, Sarra Chamam, Roua Ben Othmen, Emna Gaies, Riadh Daghfous, Sameh Trabelsi, Olfa Bahri, Ilhem Boutiba-Ben Boubaker.
EPI_ISL_19063109	Tunis	1-Laboratory of Microbiology and Biochemistry, Aziza Othmena Hospital; 2-University of Tunis ElManar, Faculty of Medicine of Tunis, LR16SP01, Tunis, Tunisia	1-Laboratory of Microbiology, National Reference Lab, Charles Nicolle Hospital; 2-University of Tunis ElManar, Faculty of Medicine of Tunis, LR99ES09, Tunis, Tunisia	Zaineb Hamzaoui, Asma Thelmaoui, Manel Hamdoun, Hela Hannachi, Mouna Ben Sassi, Sana Ferjani Salma Abid, Soumaya Kthiri, Manel Ben Sassi, Hannene El Jabri, Ines Medini, Sarra Chamam, Roua Ben Othmen, Emna Gaies, Riadh Daghfous, Sameh Trabelsi, Olfa Bahri, Ilhem Boutiba-Ben Boubaker.
EPI_ISL_19063122	Tunis	1-Laboratory of Microbiology and Biochemistry, Aziza Othmena Hospital; 2-University of Tunis ElManar, Faculty of Medicine of Tunis, LR16SP01, Tunis, Tunisia	1-Laboratory of Microbiology, National Reference Lab, Charles Nicolle Hospital; 2-University of Tunis ElManar, Faculty of Medicine of Tunis, LR99ES09, Tunis, Tunisia	Zaineb Hamzaoui, Asma Thelmaoui, Manel Hamdoun, Hela Hannachi, Mouna Ben Sassi, Sana Ferjani, Salma Abid, Soumaya Kthiri, Manel Ben Sassi, Hannene El Jabri, Ines Medini, Sarra Chamam, Roua Ben Othmen, Emna Gaies, Riadh Daghfous, Sameh Trabelsi, Olfa Bahri, Ilhem Boutiba-Ben Boubaker.
EPI_ISL_19063123	Tunis	1-Laboratory of Microbiology and Biochemistry, Aziza Othmena Hospital; 2-University of Tunis ElManar, Faculty of Medicine of Tunis, LR16SP01, Tunis, Tunisia	1-Laboratory of Microbiology, National Reference Lab, Charles Nicolle Hospital; 2-University of Tunis ElManar, Faculty of Medicine of Tunis, LR99ES09, Tunis, Tunisia	Zaineb Hamzaoui, Asma Thelmaoui, Manel Hamdoun, Hela Hannachi, Mouna Ben Sassi, Sana Ferjani, Salma Abid, Soumaya Kthiri, Manel Ben Sassi, Hannene El Jabri, Ines Medini, Sarra Chamam, Roua Ben Othmen, Emna Gaies, Riadh Daghfous, Sameh Trabelsi, Olfa Bahri, Ilhem Boutiba-Ben Boubaker.
EPI_ISL_19063124	Bizerte	1-Laboratory of Microbiology and Biochemistry, Aziza Othmena Hospital; 2-University of Tunis ElManar, Faculty of Medicine of Tunis, LR16SP01, Tunis, Tunisia	1-Laboratory of Microbiology, National Reference Lab, Charles Nicolle Hospital; 2-University of Tunis ElManar, Faculty of Medicine of Tunis, LR99ES09, Tunis, Tunisia	Zaineb Hamzaoui, Asma Thelmaoui, Manel Hamdoun, Hela Hannachi, Mouna Ben Sassi, Sana Ferjani, Salma Abid, Soumaya Kthiri, Manel Ben Sassi, Hannene El Jabri, Ines Medini, Sarra Chamam, Roua Ben Othmen, Emna Gaies, Riadh Daghfous, Sameh Trabelsi, Olfa Bahri, Ilhem Boutiba-Ben Boubaker.
EPI_ISL_19063125	Kef	1-Laboratory of Microbiology and Biochemistry, Aziza Othmena Hospital; 2-University of Tunis ElManar, Faculty of Medicine of Tunis, LR16SP01, Tunis, Tunisia	1-Laboratory of Microbiology, National Reference Lab, Charles Nicolle Hospital; 2-University of Tunis ElManar, Faculty of Medicine of Tunis, LR99ES09, Tunis, Tunisia	Zaineb Hamzaoui, Asma Thelmaoui, Manel Hamdoun, Hela Hannachi, Mouna Ben Sassi, Sana Ferjani, Salma Abid, Soumaya Kthiri, Manel Ben Sassi, Hannene El Jabri, Ines Medini, Sarra Chamam, Roua Ben Othmen, Emna Gaies, Riadh Daghfous, Sameh Trabelsi, Olfa Bahri, Ilhem Boutiba-Ben Boubaker.
EPI_ISL_19063126	Tunis	1-Laboratory of Microbiology and Biochemistry, Aziza Othmena Hospital; 2-University of Tunis ElManar, Faculty of Medicine of Tunis, LR16SP01, Tunis, Tunisia	1-Laboratory of Microbiology, National Reference Lab, Charles Nicolle Hospital; 2-University of Tunis ElManar, Faculty of Medicine of Tunis, LR99ES09, Tunis, Tunisia	Zaineb Hamzaoui, Asma Thelmaoui, Manel Hamdoun, Hela Hannachi, Mouna Ben Sassi, Sana Ferjani, Salma Abid, Soumaya Kthiri, Manel Ben Sassi, Hannene El Jabri, Ines Medini, Sarra Chamam, Roua Ben Othmen, Emna Gaies, Riadh Daghfous, Sameh Trabelsi, Olfa Bahri, Ilhem Boutiba-Ben Boubaker.
EPI_ISL_19063127	Nabeul	1-Laboratory of Microbiology and Biochemistry, Aziza Othmena Hospital; 2-University of Tunis ElManar, Faculty of Medicine of Tunis, LR16SP01, Tunis, Tunisia	1-Laboratory of Microbiology, National Reference Lab, Charles Nicolle Hospital; 2-University of Tunis ElManar, Faculty of Medicine of Tunis, LR99ES09, Tunis, Tunisia	Zaineb Hamzaoui, Asma Thelmaoui, Manel Hamdoun, Hela Hannachi, Mouna Ben Sassi, Sana Ferjani, Salma Abid, Soumaya Kthiri, Manel Ben Sassi, Hannene El Jabri, Ines Medini, Sarra Chamam, Roua Ben Othmen, Emna Gaies, Riadh Daghfous, Sameh Trabelsi, Olfa Bahri, Ilhem Boutiba-Ben Boubaker.
[truncated: 32 more rows]
