# Supplementary material for: The Omicron Wave in Tunisia: Dynamic, Diversity, and Phylogenetic Analyses
Source: Microorganisms. 2025 Sep 17;13(9):2162. doi: 10.3390/microorganisms13092162 (PMC12473128; doi:10.3390/microorganisms13092162)
Supplement: Supplementary file 1 [file microorganisms-13-02162-s001.zip › Table S2.xlsx]

## Sheet: supp table 2
Accession	Submitters	Release_Date	Pangolin	Country
OL672836.1	Logist,A.-S., Vanmechelen,B., Cuypers,L., Wawina-Bokalanga,T., Verlinden,J., Marti-Carerras,J., Dellicour,S., Andre,E., Baele,G., Maes,P.	2021-11-29	BA.1	Belgium
OL721912.1	Puehringer,F., Stitz,R., Silye,R.	2021-12-06	BA.1.13	Austria
OM283602.1	Puehringer,F., Stitz,R., Silye,R.	2022-01-18	BA.1	Austria
OM283603.1	Puehringer,F., Stitz,R., Silye,R.	2022-01-18	BA.1	Austria
OM283609.1	Puehringer,F., Stitz,R., Silye,R.	2022-01-18	BA.1.1	Austria
OM283605.1	Puehringer,F., Stitz,R., Silye,R.	2022-01-18	BA.1.1	Austria
OM283608.1	Puehringer,F., Stitz,R., Silye,R.	2022-01-18	BA.1.1	Austria
OM424290.1	Puehringer,F., Stitz,R., Silye,R.	2022-01-28	BA.1.1	Austria
OM424291.1	Puehringer,F., Stitz,R., Silye,R.	2022-01-28	BA.1.18	Austria
OM570249.1	Banu,L.A., Ahmed,M., Hossain,M., Hassan,Z.	2022-02-08	BA.2	Bangladesh
OM570252.1	Banu,L.A., Ahmed,M., Hossain,M., Hassan,Z.	2022-02-08	BA.2	Bangladesh
OM570254.1	Banu,L.A., Ahmed,M., Hossain,M., Hassan,Z.	2022-02-08	BA.2	Bangladesh
OM574620.1	Khan,M.I., Rabbi,M.F.A., Naima,J., Sufian,A., Hassan,M.A., Hasan,K.N., Khaleque,A., Rahman,M.M., Akter,N., Akhteruzzaman,S.	2022-02-08	BA.2	Bangladesh
OM574621.1	Khan,M.I., Rabbi,M.F.A., Naima,J., Sufian,A., Hassan,M.A., Hasan,K.N., Khaleque,A., Rahman,M.M., Akter,N., Akhteruzzaman,S.	2022-02-08	BA.2	Bangladesh
OM570253.1	Banu,L.A., Ahmed,M., Hossain,M., Hassan,Z.	2022-02-08	BA.2.10	Bangladesh
OM635030.1	Voegtly,L.J., Arnold,C.E., Long,K.A., Miller,R., Luquette,A.E., Miner,H.L., McGinnis,T.N., Pavlicek,R.L., Stefanov,E.K., Eggan,S.M., Malagon,F.J., Cer,R.Z., Bishop-Lilly,K.A.	2022-02-09	BA.1.1	Djibouti
OM635031.1	Voegtly,L.J., Arnold,C.E., Long,K.A., Miller,R., Luquette,A.E., Miner,H.L., McGinnis,T.N., Pavlicek,R.L., Stefanov,E.K., Eggan,S.M., Malagon,F.J., Cer,R.Z., Bishop-Lilly,K.A.	2022-02-09	BA.1.1	Djibouti
OM635032.1	Voegtly,L.J., Arnold,C.E., Long,K.A., Miller,R., Luquette,A.E., Miner,H.L., McGinnis,T.N., Pavlicek,R.L., Stefanov,E.K., Eggan,S.M., Malagon,F.J., Cer,R.Z., Bishop-Lilly,K.A.	2022-02-09	BA.1.1	Djibouti
OM635033.1	Voegtly,L.J., Arnold,C.E., Long,K.A., Miller,R., Luquette,A.E., Miner,H.L., McGinnis,T.N., Pavlicek,R.L., Stefanov,E.K., Eggan,S.M., Malagon,F.J., Cer,R.Z., Bishop-Lilly,K.A.	2022-02-09	BA.1.1	Djibouti
OM635034.1	Voegtly,L.J., Arnold,C.E., Long,K.A., Miller,R., Luquette,A.E., Miner,H.L., McGinnis,T.N., Pavlicek,R.L., Stefanov,E.K., Eggan,S.M., Malagon,F.J., Cer,R.Z., Bishop-Lilly,K.A.	2022-02-09	BA.1.1	Djibouti
OM635035.1	Voegtly,L.J., Arnold,C.E., Long,K.A., Miller,R., Luquette,A.E., Miner,H.L., McGinnis,T.N., Pavlicek,R.L., Stefanov,E.K., Eggan,S.M., Malagon,F.J., Cer,R.Z., Bishop-Lilly,K.A.	2022-02-09	BA.1.1	Djibouti
OM635036.1	Voegtly,L.J., Arnold,C.E., Long,K.A., Miller,R., Luquette,A.E., Miner,H.L., McGinnis,T.N., Pavlicek,R.L., Stefanov,E.K., Eggan,S.M., Malagon,F.J., Cer,R.Z., Bishop-Lilly,K.A.	2022-02-09	BA.1.1	Djibouti
OM635037.1	Voegtly,L.J., Arnold,C.E., Long,K.A., Miller,R., Luquette,A.E., Miner,H.L., McGinnis,T.N., Pavlicek,R.L., Stefanov,E.K., Eggan,S.M., Malagon,F.J., Cer,R.Z., Bishop-Lilly,K.A.	2022-02-09	BA.1.1	Djibouti
OM638578.1	Banu,L.A., Nessa,A., Ahmed,M.	2022-02-10	BA.2	Bangladesh
OM638582.1	Banu,L.A., Nessa,A., Ahmed,M.	2022-02-10	BA.2.10	Bangladesh
OM692460.1	Banu,L.A., Banu,S.S., Sultana,N., Ahmed,M.	2022-02-16	BA.2.10	Bangladesh
OM692464.1	Banu,L.A., Banu,S.S., Sultana,N., Ahmed,M.	2022-02-16	BA.2.10	Bangladesh
OM692461.1	Banu,L.A., Banu,S.S., Sultana,N., Ahmed,M.	2022-02-16	BA.2.10.1	Bangladesh
OM988404.1	Banu,L.A., Ahmed,M., Hossain,M., Hassan,Z.	2022-03-15	BA.2.10	Bangladesh
ON026059.1	Jahan,M., Nasif,M.A.O., Rahmat,R., Islam,S.R.U., Munshi,S.U., Ahmed,M.S., Islam,S.M.R.U.	2022-03-21	BA.2	Bangladesh
ON103051.1	Marhoon,A., AlHujairi,Z., AlTooq,M., Khamees,F., AlAnsari,W., AlAbbas,Z., Almoamen,G.	2022-03-30	BA.1	Bahrain
ON103060.1	Marhoon,A., AlHujairi,Z., AlTooq,M., Khamees,F., AlAnsari,W., AlAbbas,Z., Almoamen,G.	2022-03-30	BA.1	Bahrain
ON103114.1	Marhoon,A., AlHujairi,Z., AlTooq,M., Khamees,F., AlAnsari,W., AlAbbas,Z., Almoamen,G.	2022-03-30	BA.1	Bahrain
ON103067.1	Marhoon,A., AlHujairi,Z., AlTooq,M., Khamees,F., AlAnsari,W., AlAbbas,Z., Almoamen,G.	2022-03-30	BA.1.1	Bahrain
ON103086.1	Marhoon,A., AlHujairi,Z., AlTooq,M., Khamees,F., AlAnsari,W., AlAbbas,Z., Almoamen,G.	2022-03-30	BA.1.1	Bahrain
ON103097.1	Marhoon,A., AlHujairi,Z., AlTooq,M., Khamees,F., AlAnsari,W., AlAbbas,Z., Almoamen,G.	2022-03-30	BA.1.1	Bahrain
ON103153.1	Marhoon,A., AlHujairi,Z., AlTooq,M., Khamees,F., AlAnsari,W., AlAbbas,Z., Almoamen,G.	2022-03-30	BA.1.1	Bahrain
ON103070.1	Marhoon,A., AlHujairi,Z., AlTooq,M., Khamees,F., AlAnsari,W., AlAbbas,Z., Almoamen,G.	2022-03-30	BA.1.17.2	Bahrain
ON103082.1	Marhoon,A., AlHujairi,Z., AlTooq,M., Khamees,F., AlAnsari,W., AlAbbas,Z., Almoamen,G.	2022-03-30	BA.1.17.2	Bahrain
ON146561.1	Marhoon,A., AlHujairi,Z., AlTooq,M., Khamees,F., AlAnsari,W., AlAbbas,Z., Almoamen,G.	2022-04-04	BA.1	Bahrain
ON146569.1	Marhoon,A., AlHujairi,Z., AlTooq,M., Khamees,F., AlAnsari,W., AlAbbas,Z., Almoamen,G.	2022-04-04	BA.1.1	Bahrain
OW462206.1		2022-04-13	BA.1.1	United Kingdom
OW480182.1		2022-04-16	BA.2	United Kingdom
OW480188.1		2022-04-16	BA.2	United Kingdom
OW480191.1		2022-04-16	BA.2	United Kingdom
OW480196.1		2022-04-16	BA.2	United Kingdom
OW480202.1		2022-04-16	BA.2	United Kingdom
OW480203.1		2022-04-16	BA.2	United Kingdom
OW480206.1		2022-04-16	BA.2	United Kingdom
OW480229.1		2022-04-16	BA.2	United Kingdom
OW480251.1		2022-04-16	BA.2	United Kingdom
OW480260.1		2022-04-16	BA.2	United Kingdom
OW480268.1		2022-04-16	BA.2	United Kingdom
OW480270.1		2022-04-16	BA.2	United Kingdom
OW480259.1		2022-04-16	BA.2.1	United Kingdom
OW480255.1		2022-04-16	BA.2.10	United Kingdom
OW480242.1		2022-04-16	BA.2.5	United Kingdom
ON335175.1	Howard,D., Batra,D., Cook,P.W., Caravas,J., Rambo-Martin,B., Sammons,S., Unoarumhi,Y., Schmerer,M., Lacek,K.A., Kendall,T., Caban Figueroa,V., Morrison,S., Gulvick,C., Sula,E., Rosenthal,S.H., Gerasimova,A., Kagan,R.M., Anderson,B., Hua,M., Liu,Y., Bernstein,L.E., Livingston,K.E., Perez,A., Shlyakhter,I.A., Rolando,R.V., Owen,R., Tanpaiboon,P., Lacbawan,F., Paden,C.R., MacCannell,D.	2022-04-25	BA.2	USA
ON335189.1	Howard,D., Batra,D., Cook,P.W., Caravas,J., Rambo-Martin,B., Sammons,S., Unoarumhi,Y., Schmerer,M., Lacek,K.A., Kendall,T., Caban Figueroa,V., Morrison,S., Gulvick,C., Sula,E., Rosenthal,S.H., Gerasimova,A., Kagan,R.M., Anderson,B., Hua,M., Liu,Y., Bernstein,L.E., Livingston,K.E., Perez,A., Shlyakhter,I.A., Rolando,R.V., Owen,R., Tanpaiboon,P., Lacbawan,F., Paden,C.R., MacCannell,D.	2022-04-25	BA.2	USA
ON335191.1	Howard,D., Batra,D., Cook,P.W., Caravas,J., Rambo-Martin,B., Sammons,S., Unoarumhi,Y., Schmerer,M., Lacek,K.A., Kendall,T., Caban Figueroa,V., Morrison,S., Gulvick,C., Sula,E., Rosenthal,S.H., Gerasimova,A., Kagan,R.M., Anderson,B., Hua,M., Liu,Y., Bernstein,L.E., Livingston,K.E., Perez,A., Shlyakhter,I.A., Rolando,R.V., Owen,R., Tanpaiboon,P., Lacbawan,F., Paden,C.R., MacCannell,D.	2022-04-25	BA.2	USA
ON335219.1	Howard,D., Batra,D., Cook,P.W., Caravas,J., Rambo-Martin,B., Sammons,S., Unoarumhi,Y., Schmerer,M., Lacek,K.A., Kendall,T., Caban Figueroa,V., Morrison,S., Gulvick,C., Sula,E., Rosenthal,S.H., Gerasimova,A., Kagan,R.M., Anderson,B., Hua,M., Liu,Y., Bernstein,L.E., Livingston,K.E., Perez,A., Shlyakhter,I.A., Rolando,R.V., Owen,R., Tanpaiboon,P., Lacbawan,F., Paden,C.R., MacCannell,D.	2022-04-25	BA.2	USA
ON335261.1	Howard,D., Batra,D., Cook,P.W., Caravas,J., Rambo-Martin,B., Sammons,S., Unoarumhi,Y., Schmerer,M., Lacek,K.A., Kendall,T., Caban Figueroa,V., Morrison,S., Gulvick,C., Sula,E., Rosenthal,S.H., Gerasimova,A., Kagan,R.M., Anderson,B., Hua,M., Liu,Y., Bernstein,L.E., Livingston,K.E., Perez,A., Shlyakhter,I.A., Rolando,R.V., Owen,R., Tanpaiboon,P., Lacbawan,F., Paden,C.R., MacCannell,D.	2022-04-25	BA.2	USA
ON335271.1	Howard,D., Batra,D., Cook,P.W., Caravas,J., Rambo-Martin,B., Sammons,S., Unoarumhi,Y., Schmerer,M., Lacek,K.A., Kendall,T., Caban Figueroa,V., Morrison,S., Gulvick,C., Sula,E., Rosenthal,S.H., Gerasimova,A., Kagan,R.M., Anderson,B., Hua,M., Liu,Y., Bernstein,L.E., Livingston,K.E., Perez,A., Shlyakhter,I.A., Rolando,R.V., Owen,R., Tanpaiboon,P., Lacbawan,F., Paden,C.R., MacCannell,D.	2022-04-25	BA.2	USA
ON335284.1	Howard,D., Batra,D., Cook,P.W., Caravas,J., Rambo-Martin,B., Sammons,S., Unoarumhi,Y., Schmerer,M., Lacek,K.A., Kendall,T., Caban Figueroa,V., Morrison,S., Gulvick,C., Sula,E., Rosenthal,S.H., Gerasimova,A., Kagan,R.M., Anderson,B., Hua,M., Liu,Y., Bernstein,L.E., Livingston,K.E., Perez,A., Shlyakhter,I.A., Rolando,R.V., Owen,R., Tanpaiboon,P., Lacbawan,F., Paden,C.R., MacCannell,D.	2022-04-25	BA.2	USA
ON335317.1	Howard,D., Batra,D., Cook,P.W., Caravas,J., Rambo-Martin,B., Sammons,S., Unoarumhi,Y., Schmerer,M., Lacek,K.A., Kendall,T., Caban Figueroa,V., Morrison,S., Gulvick,C., Sula,E., Rosenthal,S.H., Gerasimova,A., Kagan,R.M., Anderson,B., Hua,M., Liu,Y., Bernstein,L.E., Livingston,K.E., Perez,A., Shlyakhter,I.A., Rolando,R.V., Owen,R., Tanpaiboon,P., Lacbawan,F., Paden,C.R., MacCannell,D.	2022-04-25	BA.2	USA
ON335326.1	Howard,D., Batra,D., Cook,P.W., Caravas,J., Rambo-Martin,B., Sammons,S., Unoarumhi,Y., Schmerer,M., Lacek,K.A., Kendall,T., Caban Figueroa,V., Morrison,S., Gulvick,C., Sula,E., Rosenthal,S.H., Gerasimova,A., Kagan,R.M., Anderson,B., Hua,M., Liu,Y., Bernstein,L.E., Livingston,K.E., Perez,A., Shlyakhter,I.A., Rolando,R.V., Owen,R., Tanpaiboon,P., Lacbawan,F., Paden,C.R., MacCannell,D.	2022-04-25	BA.2	USA
ON335334.1	Howard,D., Batra,D., Cook,P.W., Caravas,J., Rambo-Martin,B., Sammons,S., Unoarumhi,Y., Schmerer,M., Lacek,K.A., Kendall,T., Caban Figueroa,V., Morrison,S., Gulvick,C., Sula,E., Rosenthal,S.H., Gerasimova,A., Kagan,R.M., Anderson,B., Hua,M., Liu,Y., Bernstein,L.E., Livingston,K.E., Perez,A., Shlyakhter,I.A., Rolando,R.V., Owen,R., Tanpaiboon,P., Lacbawan,F., Paden,C.R., MacCannell,D.	2022-04-25	BA.2	USA
ON335396.1	Howard,D., Batra,D., Cook,P.W., Caravas,J., Rambo-Martin,B., Sammons,S., Unoarumhi,Y., Schmerer,M., Lacek,K.A., Kendall,T., Caban Figueroa,V., Morrison,S., Gulvick,C., Sula,E., Rosenthal,S.H., Gerasimova,A., Kagan,R.M., Anderson,B., Hua,M., Liu,Y., Bernstein,L.E., Livingston,K.E., Perez,A., Shlyakhter,I.A., Rolando,R.V., Owen,R., Tanpaiboon,P., Lacbawan,F., Paden,C.R., MacCannell,D.	2022-04-25	BA.2	USA
ON335428.1	Howard,D., Batra,D., Cook,P.W., Caravas,J., Rambo-Martin,B., Sammons,S., Unoarumhi,Y., Schmerer,M., Lacek,K.A., Kendall,T., Caban Figueroa,V., Morrison,S., Gulvick,C., Sula,E., Rosenthal,S.H., Gerasimova,A., Kagan,R.M., Anderson,B., Hua,M., Liu,Y., Bernstein,L.E., Livingston,K.E., Perez,A., Shlyakhter,I.A., Rolando,R.V., Owen,R., Tanpaiboon,P., Lacbawan,F., Paden,C.R., MacCannell,D.	2022-04-25	BA.2	USA
ON335329.1	Howard,D., Batra,D., Cook,P.W., Caravas,J., Rambo-Martin,B., Sammons,S., Unoarumhi,Y., Schmerer,M., Lacek,K.A., Kendall,T., Caban Figueroa,V., Morrison,S., Gulvick,C., Sula,E., Rosenthal,S.H., Gerasimova,A., Kagan,R.M., Anderson,B., Hua,M., Liu,Y., Bernstein,L.E., Livingston,K.E., Perez,A., Shlyakhter,I.A., Rolando,R.V., Owen,R., Tanpaiboon,P., Lacbawan,F., Paden,C.R., MacCannell,D.	2022-04-25	BA.2.10	USA
ON335358.1	Howard,D., Batra,D., Cook,P.W., Caravas,J., Rambo-Martin,B., Sammons,S., Unoarumhi,Y., Schmerer,M., Lacek,K.A., Kendall,T., Caban Figueroa,V., Morrison,S., Gulvick,C., Sula,E., Rosenthal,S.H., Gerasimova,A., Kagan,R.M., Anderson,B., Hua,M., Liu,Y., Bernstein,L.E., Livingston,K.E., Perez,A., Shlyakhter,I.A., Rolando,R.V., Owen,R., Tanpaiboon,P., Lacbawan,F., Paden,C.R., MacCannell,D.	2022-04-25	BA.2.10	USA
ON335407.1	Howard,D., Batra,D., Cook,P.W., Caravas,J., Rambo-Martin,B., Sammons,S., Unoarumhi,Y., Schmerer,M., Lacek,K.A., Kendall,T., Caban Figueroa,V., Morrison,S., Gulvick,C., Sula,E., Rosenthal,S.H., Gerasimova,A., Kagan,R.M., Anderson,B., Hua,M., Liu,Y., Bernstein,L.E., Livingston,K.E., Perez,A., Shlyakhter,I.A., Rolando,R.V., Owen,R., Tanpaiboon,P., Lacbawan,F., Paden,C.R., MacCannell,D.	2022-04-25	BA.2.3	USA
ON375780.1	Nasereddin,A., Ereqat,S., Al-Jawabreh,A.	2022-04-28	BA.1	West Bank
ON375782.1	Nasereddin,A., Ereqat,S., Al-Jawabreh,A.	2022-04-28	BA.1	West Bank
ON375783.1	Nasereddin,A., Ereqat,S., Al-Jawabreh,A.	2022-04-28	BA.1	West Bank
ON375785.1	Nasereddin,A., Ereqat,S., Al-Jawabreh,A.	2022-04-28	BA.1	West Bank
ON375786.1	Nasereddin,A., Ereqat,S., Al-Jawabreh,A.	2022-04-28	BA.1	West Bank
ON375789.1	Nasereddin,A., Ereqat,S., Al-Jawabreh,A.	2022-04-28	BA.1	West Bank
ON375790.1	Nasereddin,A., Ereqat,S., Al-Jawabreh,A.	2022-04-28	BA.1	West Bank
ON375777.1	Nasereddin,A., Ereqat,S., Al-Jawabreh,A.	2022-04-28	BA.1.1	West Bank
ON375787.1	Nasereddin,A., Ereqat,S., Al-Jawabreh,A.	2022-04-28	BA.1.1	West Bank
ON418948.1	Marhoon,A., AlHujairi,Z., AlTooq,M., Khamees,F., AlAnsari,W., AlAbbas,Z., Almoamen,G.	2022-05-05	BA.2	Bahrain
ON418979.1	Marhoon,A., AlHujairi,Z., AlTooq,M., Khamees,F., AlAnsari,W., AlAbbas,Z., Almoamen,G.	2022-05-05	BA.2	Bahrain
ON418980.1	Marhoon,A., AlHujairi,Z., AlTooq,M., Khamees,F., AlAnsari,W., AlAbbas,Z., Almoamen,G.	2022-05-05	BA.2	Bahrain
ON418981.1	Marhoon,A., AlHujairi,Z., AlTooq,M., Khamees,F., AlAnsari,W., AlAbbas,Z., Almoamen,G.	2022-05-05	BA.2	Bahrain
ON418983.1	Marhoon,A., AlHujairi,Z., AlTooq,M., Khamees,F., AlAnsari,W., AlAbbas,Z., Almoamen,G.	2022-05-05	BA.2	Bahrain
ON419003.1	Marhoon,A., AlHujairi,Z., AlTooq,M., Khamees,F., AlAnsari,W., AlAbbas,Z., Almoamen,G.	2022-05-05	BA.2	Bahrain
ON419004.1	Marhoon,A., AlHujairi,Z., AlTooq,M., Khamees,F., AlAnsari,W., AlAbbas,Z., Almoamen,G.	2022-05-05	BA.2	Bahrain
ON419005.1	Marhoon,A., AlHujairi,Z., AlTooq,M., Khamees,F., AlAnsari,W., AlAbbas,Z., Almoamen,G.	2022-05-05	BA.2	Bahrain
ON419006.1	Marhoon,A., AlHujairi,Z., AlTooq,M., Khamees,F., AlAnsari,W., AlAbbas,Z., Almoamen,G.	2022-05-05	BA.2	Bahrain
ON419008.1	Marhoon,A., AlHujairi,Z., AlTooq,M., Khamees,F., AlAnsari,W., AlAbbas,Z., Almoamen,G.	2022-05-05	BA.2	Bahrain
ON417662.1	Marhoon,A., AlHujairi,Z., AlTooq,M., Khamees,F., AlAnsari,W., AlAbbas,Z., Almoamen,G.	2022-05-05	BA.2.10	Bahrain
ON443268.1	Levasseur,A.	2022-05-09	BA.1	France
ON443279.1	Levasseur,A.	2022-05-09	BA.1	France
ON443281.1	Levasseur,A.	2022-05-09	BA.1	France
ON443282.1	Levasseur,A.	2022-05-09	BA.1	France
ON443273.1	Levasseur,A.	2022-05-09	BA.1.13	France
ON443277.1	Levasseur,A.	2022-05-09	BA.1.17.2	France
ON443265.1	Levasseur,A.	2022-05-09	BA.1.18	France
ON443266.1	Levasseur,A.	2022-05-09	BA.1.18	France
ON443267.1	Levasseur,A.	2022-05-09	BA.1.18	France
ON443270.1	Levasseur,A.	2022-05-09	BA.1.18	France
ON443271.1	Levasseur,A.	2022-05-09	BA.1.18	France
ON443276.1	Levasseur,A.	2022-05-09	BA.1.18	France
ON443280.1	Levasseur,A.	2022-05-09	BA.1.18	France
ON443283.1	Levasseur,A.	2022-05-09	BA.1.18	France
ON443285.1	Levasseur,A.	2022-05-09	BA.1.18	France
OW849543.1		2022-05-14	BA.2	Slovakia
OW849544.1		2022-05-14	BA.2	Slovakia
OW849545.1		2022-05-14	BA.2	Slovakia
OW849546.1		2022-05-14	BA.2	Slovakia
OW849632.1		2022-05-14	BA.2	Slovakia
OW849633.1		2022-05-14	BA.2	Slovakia
OW849547.1		2022-05-14	BA.2.9	Slovakia
OW849548.1		2022-05-14	BA.2.9	Slovakia
OW849549.1		2022-05-14	BA.2.9	Slovakia
OW849550.1		2022-05-14	BA.2.9	Slovakia
OW849634.1		2022-05-14	BA.2.9	Slovakia
ON597596.1	Marhoon,A., AlHujairi,Z., AlTooq,M., Khamees,F., AlAnsari,W., AlAbbas,Z., Almoamen,G.	2022-05-25	BA.2	Bahrain
ON597597.1	Marhoon,A., AlHujairi,Z., AlTooq,M., Khamees,F., AlAnsari,W., AlAbbas,Z., Almoamen,G.	2022-05-25	BA.2	Bahrain
ON597600.1	Marhoon,A., AlHujairi,Z., AlTooq,M., Khamees,F., AlAnsari,W., AlAbbas,Z., Almoamen,G.	2022-05-25	BA.2	Bahrain
ON597602.1	Marhoon,A., AlHujairi,Z., AlTooq,M., Khamees,F., AlAnsari,W., AlAbbas,Z., Almoamen,G.	2022-05-25	BA.2	Bahrain
ON656894.1	Howard,D., Batra,D., Cook,P.W., Caravas,J., Rambo-Martin,B., Sammons,S., Unoarumhi,Y., Schmerer,M., Lacek,K.A., Kendall,T., Caban Figueroa,V., Morrison,S., Gulvick,C., Agarwal,M., Almasri,E., Boles,D., Burns,A., Charoensri,N., Cohen,O., Countryman,S., Cristobal,M.A., Croy,B., Dale,S., Deshmukh,H., Douglas,A., Drouillon,V., Eisenberg,M., Engler,H., Ghatti,R., Gupta,P., Hicks,S., Humphrey,J., Iyer,…	2022-06-02	BA.2	USA
ON656900.1	Howard,D., Batra,D., Cook,P.W., Caravas,J., Rambo-Martin,B., Sammons,S., Unoarumhi,Y., Schmerer,M., Lacek,K.A., Kendall,T., Caban Figueroa,V., Morrison,S., Gulvick,C., Agarwal,M., Almasri,E., Boles,D., Burns,A., Charoensri,N., Cohen,O., Countryman,S., Cristobal,M.A., Croy,B., Dale,S., Deshmukh,H., Douglas,A., Drouillon,V., Eisenberg,M., Engler,H., Ghatti,R., Gupta,P., Hicks,S., Humphrey,J., Iyer,…	2022-06-02	BA.2	USA
ON656912.1	Howard,D., Batra,D., Cook,P.W., Caravas,J., Rambo-Martin,B., Sammons,S., Unoarumhi,Y., Schmerer,M., Lacek,K.A., Kendall,T., Caban Figueroa,V., Morrison,S., Gulvick,C., Agarwal,M., Almasri,E., Boles,D., Burns,A., Charoensri,N., Cohen,O., Countryman,S., Cristobal,M.A., Croy,B., Dale,S., Deshmukh,H., Douglas,A., Drouillon,V., Eisenberg,M., Engler,H., Ghatti,R., Gupta,P., Hicks,S., Humphrey,J., Iyer,…	2022-06-02	BA.2	USA
ON656926.1	Howard,D., Batra,D., Cook,P.W., Caravas,J., Rambo-Martin,B., Sammons,S., Unoarumhi,Y., Schmerer,M., Lacek,K.A., Kendall,T., Caban Figueroa,V., Morrison,S., Gulvick,C., Agarwal,M., Almasri,E., Boles,D., Burns,A., Charoensri,N., Cohen,O., Countryman,S., Cristobal,M.A., Croy,B., Dale,S., Deshmukh,H., Douglas,A., Drouillon,V., Eisenberg,M., Engler,H., Ghatti,R., Gupta,P., Hicks,S., Humphrey,J., Iyer,…	2022-06-02	BA.2	USA
ON656927.1	Howard,D., Batra,D., Cook,P.W., Caravas,J., Rambo-Martin,B., Sammons,S., Unoarumhi,Y., Schmerer,M., Lacek,K.A., Kendall,T., Caban Figueroa,V., Morrison,S., Gulvick,C., Agarwal,M., Almasri,E., Boles,D., Burns,A., Charoensri,N., Cohen,O., Countryman,S., Cristobal,M.A., Croy,B., Dale,S., Deshmukh,H., Douglas,A., Drouillon,V., Eisenberg,M., Engler,H., Ghatti,R., Gupta,P., Hicks,S., Humphrey,J., Iyer,…	2022-06-02	BA.2	USA
ON656938.1	Howard,D., Batra,D., Cook,P.W., Caravas,J., Rambo-Martin,B., Sammons,S., Unoarumhi,Y., Schmerer,M., Lacek,K.A., Kendall,T., Caban Figueroa,V., Morrison,S., Gulvick,C., Agarwal,M., Almasri,E., Boles,D., Burns,A., Charoensri,N., Cohen,O., Countryman,S., Cristobal,M.A., Croy,B., Dale,S., Deshmukh,H., Douglas,A., Drouillon,V., Eisenberg,M., Engler,H., Ghatti,R., Gupta,P., Hicks,S., Humphrey,J., Iyer,…	2022-06-02	BA.2	USA
ON656954.1	Howard,D., Batra,D., Cook,P.W., Caravas,J., Rambo-Martin,B., Sammons,S., Unoarumhi,Y., Schmerer,M., Lacek,K.A., Kendall,T., Caban Figueroa,V., Morrison,S., Gulvick,C., Agarwal,M., Almasri,E., Boles,D., Burns,A., Charoensri,N., Cohen,O., Countryman,S., Cristobal,M.A., Croy,B., Dale,S., Deshmukh,H., Douglas,A., Drouillon,V., Eisenberg,M., Engler,H., Ghatti,R., Gupta,P., Hicks,S., Humphrey,J., Iyer,…	2022-06-02	BA.2	USA
ON656957.1	Howard,D., Batra,D., Cook,P.W., Caravas,J., Rambo-Martin,B., Sammons,S., Unoarumhi,Y., Schmerer,M., Lacek,K.A., Kendall,T., Caban Figueroa,V., Morrison,S., Gulvick,C., Agarwal,M., Almasri,E., Boles,D., Burns,A., Charoensri,N., Cohen,O., Countryman,S., Cristobal,M.A., Croy,B., Dale,S., Deshmukh,H., Douglas,A., Drouillon,V., Eisenberg,M., Engler,H., Ghatti,R., Gupta,P., Hicks,S., Humphrey,J., Iyer,…	2022-06-02	BA.2	USA
ON656959.1	Howard,D., Batra,D., Cook,P.W., Caravas,J., Rambo-Martin,B., Sammons,S., Unoarumhi,Y., Schmerer,M., Lacek,K.A., Kendall,T., Caban Figueroa,V., Morrison,S., Gulvick,C., Agarwal,M., Almasri,E., Boles,D., Burns,A., Charoensri,N., Cohen,O., Countryman,S., Cristobal,M.A., Croy,B., Dale,S., Deshmukh,H., Douglas,A., Drouillon,V., Eisenberg,M., Engler,H., Ghatti,R., Gupta,P., Hicks,S., Humphrey,J., Iyer,…	2022-06-02	BA.2	USA
ON656962.1	Howard,D., Batra,D., Cook,P.W., Caravas,J., Rambo-Martin,B., Sammons,S., Unoarumhi,Y., Schmerer,M., Lacek,K.A., Kendall,T., Caban Figueroa,V., Morrison,S., Gulvick,C., Agarwal,M., Almasri,E., Boles,D., Burns,A., Charoensri,N., Cohen,O., Countryman,S., Cristobal,M.A., Croy,B., Dale,S., Deshmukh,H., Douglas,A., Drouillon,V., Eisenberg,M., Engler,H., Ghatti,R., Gupta,P., Hicks,S., Humphrey,J., Iyer,…	2022-06-02	BA.2	USA
ON656966.1	Howard,D., Batra,D., Cook,P.W., Caravas,J., Rambo-Martin,B., Sammons,S., Unoarumhi,Y., Schmerer,M., Lacek,K.A., Kendall,T., Caban Figueroa,V., Morrison,S., Gulvick,C., Agarwal,M., Almasri,E., Boles,D., Burns,A., Charoensri,N., Cohen,O., Countryman,S., Cristobal,M.A., Croy,B., Dale,S., Deshmukh,H., Douglas,A., Drouillon,V., Eisenberg,M., Engler,H., Ghatti,R., Gupta,P., Hicks,S., Humphrey,J., Iyer,…	2022-06-02	BA.2	USA
ON656955.1	Howard,D., Batra,D., Cook,P.W., Caravas,J., Rambo-Martin,B., Sammons,S., Unoarumhi,Y., Schmerer,M., Lacek,K.A., Kendall,T., Caban Figueroa,V., Morrison,S., Gulvick,C., Agarwal,M., Almasri,E., Boles,D., Burns,A., Charoensri,N., Cohen,O., Countryman,S., Cristobal,M.A., Croy,B., Dale,S., Deshmukh,H., Douglas,A., Drouillon,V., Eisenberg,M., Engler,H., Ghatti,R., Gupta,P., Hicks,S., Humphrey,J., Iyer,…	2022-06-02	BA.2.10	USA
ON656918.1	Howard,D., Batra,D., Cook,P.W., Caravas,J., Rambo-Martin,B., Sammons,S., Unoarumhi,Y., Schmerer,M., Lacek,K.A., Kendall,T., Caban Figueroa,V., Morrison,S., Gulvick,C., Agarwal,M., Almasri,E., Boles,D., Burns,A., Charoensri,N., Cohen,O., Countryman,S., Cristobal,M.A., Croy,B., Dale,S., Deshmukh,H., Douglas,A., Drouillon,V., Eisenberg,M., Engler,H., Ghatti,R., Gupta,P., Hicks,S., Humphrey,J., Iyer,…	2022-06-02	BA.2.3	USA
ON656956.1	Howard,D., Batra,D., Cook,P.W., Caravas,J., Rambo-Martin,B., Sammons,S., Unoarumhi,Y., Schmerer,M., Lacek,K.A., Kendall,T., Caban Figueroa,V., Morrison,S., Gulvick,C., Agarwal,M., Almasri,E., Boles,D., Burns,A., Charoensri,N., Cohen,O., Countryman,S., Cristobal,M.A., Croy,B., Dale,S., Deshmukh,H., Douglas,A., Drouillon,V., Eisenberg,M., Engler,H., Ghatti,R., Gupta,P., Hicks,S., Humphrey,J., Iyer,…	2022-06-02	BA.2.3	USA
ON656929.1	Howard,D., Batra,D., Cook,P.W., Caravas,J., Rambo-Martin,B., Sammons,S., Unoarumhi,Y., Schmerer,M., Lacek,K.A., Kendall,T., Caban Figueroa,V., Morrison,S., Gulvick,C., Agarwal,M., Almasri,E., Boles,D., Burns,A., Charoensri,N., Cohen,O., Countryman,S., Cristobal,M.A., Croy,B., Dale,S., Deshmukh,H., Douglas,A., Drouillon,V., Eisenberg,M., Engler,H., Ghatti,R., Gupta,P., Hicks,S., Humphrey,J., Iyer,…	2022-06-02	BA.2.9	USA
OX038933.1		2022-06-10	BA.2	Slovakia
OX038934.1		2022-06-10	BA.2	Slovakia
OX038935.1		2022-06-10	BA.2	Slovakia
OX038936.1		2022-06-10	BA.2	Slovakia
OX038931.1		2022-06-10	BA.2.9	Slovakia
OX038932.1		2022-06-10	BA.2.9	Slovakia
ON764569.1	Kesteman,T., Nguyen,T., Trinh,T.S., Trinh,D.C., Nguyen,T.H., Le,D.V., Van,T.D., Pham,T.N., van Doorn,R.	2022-06-15	BA.2	Viet Nam
ON764571.1	Kesteman,T., Nguyen,T., Trinh,T.S., Trinh,D.C., Nguyen,T.H., Le,D.V., Van,T.D., Pham,T.N., van Doorn,R.	2022-06-15	BA.2	Viet Nam
ON764575.1	Kesteman,T., Nguyen,T., Trinh,T.S., Trinh,D.C., Nguyen,T.H., Le,D.V., Van,T.D., Pham,T.N., van Doorn,R.	2022-06-15	BA.2	Viet Nam
ON764580.1	Kesteman,T., Nguyen,T., Trinh,T.S., Trinh,D.C., Nguyen,T.H., Le,D.V., Van,T.D., Pham,T.N., van Doorn,R.	2022-06-15	BA.2	Viet Nam
ON764589.1	Kesteman,T., Nguyen,T., Trinh,T.S., Trinh,D.C., Nguyen,T.H., Le,D.V., Van,T.D., Pham,T.N., van Doorn,R.	2022-06-15	BA.2	Viet Nam
ON764598.1	Kesteman,T., Nguyen,T., Trinh,T.S., Trinh,D.C., Nguyen,T.H., Le,D.V., Van,T.D., Pham,T.N., van Doorn,R.	2022-06-15	BA.2	Viet Nam
ON764567.1	Kesteman,T., Nguyen,T., Trinh,T.S., Trinh,D.C., Nguyen,T.H., Le,D.V., Van,T.D., Pham,T.N., van Doorn,R.	2022-06-15	BA.2.3	Viet Nam
ON764570.1	Kesteman,T., Nguyen,T., Trinh,T.S., Trinh,D.C., Nguyen,T.H., Le,D.V., Van,T.D., Pham,T.N., van Doorn,R.	2022-06-15	BA.2.3	Viet Nam
ON764573.1	Kesteman,T., Nguyen,T., Trinh,T.S., Trinh,D.C., Nguyen,T.H., Le,D.V., Van,T.D., Pham,T.N., van Doorn,R.	2022-06-15	BA.2.3	Viet Nam
ON764576.1	Kesteman,T., Nguyen,T., Trinh,T.S., Trinh,D.C., Nguyen,T.H., Le,D.V., Van,T.D., Pham,T.N., van Doorn,R.	2022-06-15	BA.2.3	Viet Nam
ON764581.1	Kesteman,T., Nguyen,T., Trinh,T.S., Trinh,D.C., Nguyen,T.H., Le,D.V., Van,T.D., Pham,T.N., van Doorn,R.	2022-06-15	BA.2.3	Viet Nam
ON764584.1	Kesteman,T., Nguyen,T., Trinh,T.S., Trinh,D.C., Nguyen,T.H., Le,D.V., Van,T.D., Pham,T.N., van Doorn,R.	2022-06-15	BA.2.3	Viet Nam
ON764587.1	Kesteman,T., Nguyen,T., Trinh,T.S., Trinh,D.C., Nguyen,T.H., Le,D.V., Van,T.D., Pham,T.N., van Doorn,R.	2022-06-15	BA.2.3	Viet Nam
ON764590.1	Kesteman,T., Nguyen,T., Trinh,T.S., Trinh,D.C., Nguyen,T.H., Le,D.V., Van,T.D., Pham,T.N., van Doorn,R.	2022-06-15	BA.2.3	Viet Nam
ON951984.1	Arnold,C.E., Voegtly,L.J., Stefanov,E.K., Chitty,J.A., Miner,H.L., Luquette,A.E., Miller,R.H., Malagon,F., Cer,R.Z., Eggan,S.M., Bishop-Lilly,K.A.	2022-07-08	BA.1.1	Djibouti
OP271296.1	Fernandez-Antunez,C., Fahnoe,U., Schneider,U., Ramirez,S., Bukh,J.	2022-08-22	BA.1	Denmark
OP295554	Alwasti,H.	2022-08-25	BA.5.2	Bahrain
OP295555	Alwasti,H.	2022-08-25	BA.5.2	Bahrain
OP295556	Alwasti,H.	2022-08-25	BA.5.2	Bahrain
OP295558	Alwasti,H.	2022-08-25	BA.5.2	Bahrain
OP295563	Alwasti,H.	2022-08-25	BA.5.2	Bahrain
OP295567	Alwasti,H.	2022-08-25	BA.5.2	Bahrain
OP295571	Alwasti,H.	2022-08-25	BA.5.2	Bahrain
OP295572	Alwasti,H.	2022-08-25	BA.5.2	Bahrain
OP295573	Alwasti,H.	2022-08-25	BA.5.2	Bahrain
OP295576	Alwasti,H.	2022-08-25	BA.5.2	Bahrain
OP295579	Alwasti,H.	2022-08-25	BA.5.2	Bahrain
OP295580	Alwasti,H.	2022-08-25	BA.5.2	Bahrain
OP295565	Alwasti,H.	2022-08-25	BA.5.2.1	Bahrain
OP295569	Alwasti,H.	2022-08-25	BA.5.2.1	Bahrain
OP295557	Alwasti,H.	2022-08-25	BA.5.2.20	Bahrain
OP317334.1	Nguyen,C.V.V., Nguyen,A.T., Nghiem,N.M., Nguyen,N.T.H., Le,N.T., Le,T.K., Dinh,M.N.H., Tran,T., Lam,N.A., Nguyen,H.T.T., Le,T.M., Nguyen,D.T., Le,H.M., Thwaites,G., Nguyen,T., Le,T.V.	2022-08-29	BA.1	Viet Nam
OP317340.1	Nguyen,C.V.V., Nguyen,A.T., Nghiem,N.M., Nguyen,N.T.H., Le,N.T., Le,T.K., Dinh,M.N.H., Tran,T., Lam,N.A., Nguyen,H.T.T., Le,T.M., Nguyen,D.T., Le,H.M., Thwaites,G., Nguyen,T., Le,T.V.	2022-08-29	BA.1	Viet Nam
OP317337.1	Nguyen,C.V.V., Nguyen,A.T., Nghiem,N.M., Nguyen,N.T.H., Le,N.T., Le,T.K., Dinh,M.N.H., Tran,T., Lam,N.A., Nguyen,H.T.T., Le,T.M., Nguyen,D.T., Le,H.M., Thwaites,G., Nguyen,T., Le,T.V.	2022-08-29	BA.1.1	Viet Nam
OP317349.1	Nguyen,C.V.V., Nguyen,A.T., Nghiem,N.M., Nguyen,N.T.H., Le,N.T., Le,T.K., Dinh,M.N.H., Tran,T., Lam,N.A., Nguyen,H.T.T., Le,T.M., Nguyen,D.T., Le,H.M., Thwaites,G., Nguyen,T., Le,T.V.	2022-08-29	BA.1.1.1	Viet Nam
OP317343.1	Nguyen,C.V.V., Nguyen,A.T., Nghiem,N.M., Nguyen,N.T.H., Le,N.T., Le,T.K., Dinh,M.N.H., Tran,T., Lam,N.A., Nguyen,H.T.T., Le,T.M., Nguyen,D.T., Le,H.M., Thwaites,G., Nguyen,T., Le,T.V.	2022-08-29	BA.1.13	Viet Nam
OP317344.1	Nguyen,C.V.V., Nguyen,A.T., Nghiem,N.M., Nguyen,N.T.H., Le,N.T., Le,T.K., Dinh,M.N.H., Tran,T., Lam,N.A., Nguyen,H.T.T., Le,T.M., Nguyen,D.T., Le,H.M., Thwaites,G., Nguyen,T., Le,T.V.	2022-08-29	BA.1.13	Viet Nam
OP317345.1	Nguyen,C.V.V., Nguyen,A.T., Nghiem,N.M., Nguyen,N.T.H., Le,N.T., Le,T.K., Dinh,M.N.H., Tran,T., Lam,N.A., Nguyen,H.T.T., Le,T.M., Nguyen,D.T., Le,H.M., Thwaites,G., Nguyen,T., Le,T.V.	2022-08-29	BA.1.13	Viet Nam
OP317335.1	Nguyen,C.V.V., Nguyen,A.T., Nghiem,N.M., Nguyen,N.T.H., Le,N.T., Le,T.K., Dinh,M.N.H., Tran,T., Lam,N.A., Nguyen,H.T.T., Le,T.M., Nguyen,D.T., Le,H.M., Thwaites,G., Nguyen,T., Le,T.V.	2022-08-29	BA.1.15	Viet Nam
OP317336.1	Nguyen,C.V.V., Nguyen,A.T., Nghiem,N.M., Nguyen,N.T.H., Le,N.T., Le,T.K., Dinh,M.N.H., Tran,T., Lam,N.A., Nguyen,H.T.T., Le,T.M., Nguyen,D.T., Le,H.M., Thwaites,G., Nguyen,T., Le,T.V.	2022-08-29	BA.1.15	Viet Nam
OP317342.1	Nguyen,C.V.V., Nguyen,A.T., Nghiem,N.M., Nguyen,N.T.H., Le,N.T., Le,T.K., Dinh,M.N.H., Tran,T., Lam,N.A., Nguyen,H.T.T., Le,T.M., Nguyen,D.T., Le,H.M., Thwaites,G., Nguyen,T., Le,T.V.	2022-08-29	BA.1.15	Viet Nam
OP317346.1	Nguyen,C.V.V., Nguyen,A.T., Nghiem,N.M., Nguyen,N.T.H., Le,N.T., Le,T.K., Dinh,M.N.H., Tran,T., Lam,N.A., Nguyen,H.T.T., Le,T.M., Nguyen,D.T., Le,H.M., Thwaites,G., Nguyen,T., Le,T.V.	2022-08-29	BA.1.15	Viet Nam
OP317460.1	Nguyen,C.V.V., Nguyen,A.T., Nghiem,N.M., Nguyen,N.T.H., Le,N.T., Le,T.K., Dinh,M.N.H., Tran,T., Lam,N.A., Nguyen,H.T.T., Le,T.M., Nguyen,D.T., Le,H.M., Thwaites,G., Nguyen,T., Le,T.V.	2022-08-29	BA.2	Viet Nam
OP317462.1	Nguyen,C.V.V., Nguyen,A.T., Nghiem,N.M., Nguyen,N.T.H., Le,N.T., Le,T.K., Dinh,M.N.H., Tran,T., Lam,N.A., Nguyen,H.T.T., Le,T.M., Nguyen,D.T., Le,H.M., Thwaites,G., Nguyen,T., Le,T.V.	2022-08-29	BA.2	Viet Nam
OP317463.1	Nguyen,C.V.V., Nguyen,A.T., Nghiem,N.M., Nguyen,N.T.H., Le,N.T., Le,T.K., Dinh,M.N.H., Tran,T., Lam,N.A., Nguyen,H.T.T., Le,T.M., Nguyen,D.T., Le,H.M., Thwaites,G., Nguyen,T., Le,T.V.	2022-08-29	BA.2	Viet Nam
OP317468.1	Nguyen,C.V.V., Nguyen,A.T., Nghiem,N.M., Nguyen,N.T.H., Le,N.T., Le,T.K., Dinh,M.N.H., Tran,T., Lam,N.A., Nguyen,H.T.T., Le,T.M., Nguyen,D.T., Le,H.M., Thwaites,G., Nguyen,T., Le,T.V.	2022-08-29	BA.2	Viet Nam
OP317470.1	Nguyen,C.V.V., Nguyen,A.T., Nghiem,N.M., Nguyen,N.T.H., Le,N.T., Le,T.K., Dinh,M.N.H., Tran,T., Lam,N.A., Nguyen,H.T.T., Le,T.M., Nguyen,D.T., Le,H.M., Thwaites,G., Nguyen,T., Le,T.V.	2022-08-29	BA.2	Viet Nam
OP317474.1	Nguyen,C.V.V., Nguyen,A.T., Nghiem,N.M., Nguyen,N.T.H., Le,N.T., Le,T.K., Dinh,M.N.H., Tran,T., Lam,N.A., Nguyen,H.T.T., Le,T.M., Nguyen,D.T., Le,H.M., Thwaites,G., Nguyen,T., Le,T.V.	2022-08-29	BA.2	Viet Nam
OP317482.1	Nguyen,C.V.V., Nguyen,A.T., Nghiem,N.M., Nguyen,N.T.H., Le,N.T., Le,T.K., Dinh,M.N.H., Tran,T., Lam,N.A., Nguyen,H.T.T., Le,T.M., Nguyen,D.T., Le,H.M., Thwaites,G., Nguyen,T., Le,T.V.	2022-08-29	BA.2	Viet Nam
OP317485.1	Nguyen,C.V.V., Nguyen,A.T., Nghiem,N.M., Nguyen,N.T.H., Le,N.T., Le,T.K., Dinh,M.N.H., Tran,T., Lam,N.A., Nguyen,H.T.T., Le,T.M., Nguyen,D.T., Le,H.M., Thwaites,G., Nguyen,T., Le,T.V.	2022-08-29	BA.2	Viet Nam
OP317465.1	Nguyen,C.V.V., Nguyen,A.T., Nghiem,N.M., Nguyen,N.T.H., Le,N.T., Le,T.K., Dinh,M.N.H., Tran,T., Lam,N.A., Nguyen,H.T.T., Le,T.M., Nguyen,D.T., Le,H.M., Thwaites,G., Nguyen,T., Le,T.V.	2022-08-29	BA.2.3	Viet Nam
OP317467.1	Nguyen,C.V.V., Nguyen,A.T., Nghiem,N.M., Nguyen,N.T.H., Le,N.T., Le,T.K., Dinh,M.N.H., Tran,T., Lam,N.A., Nguyen,H.T.T., Le,T.M., Nguyen,D.T., Le,H.M., Thwaites,G., Nguyen,T., Le,T.V.	2022-08-29	BA.2.3	Viet Nam
OP317476.1	Nguyen,C.V.V., Nguyen,A.T., Nghiem,N.M., Nguyen,N.T.H., Le,N.T., Le,T.K., Dinh,M.N.H., Tran,T., Lam,N.A., Nguyen,H.T.T., Le,T.M., Nguyen,D.T., Le,H.M., Thwaites,G., Nguyen,T., Le,T.V.	2022-08-29	BA.2.3	Viet Nam
OP317477.1	Nguyen,C.V.V., Nguyen,A.T., Nghiem,N.M., Nguyen,N.T.H., Le,N.T., Le,T.K., Dinh,M.N.H., Tran,T., Lam,N.A., Nguyen,H.T.T., Le,T.M., Nguyen,D.T., Le,H.M., Thwaites,G., Nguyen,T., Le,T.V.	2022-08-29	BA.2.3	Viet Nam
OP317480.1	Nguyen,C.V.V., Nguyen,A.T., Nghiem,N.M., Nguyen,N.T.H., Le,N.T., Le,T.K., Dinh,M.N.H., Tran,T., Lam,N.A., Nguyen,H.T.T., Le,T.M., Nguyen,D.T., Le,H.M., Thwaites,G., Nguyen,T., Le,T.V.	2022-08-29	BA.2.3	Viet Nam
OP317481.1	Nguyen,C.V.V., Nguyen,A.T., Nghiem,N.M., Nguyen,N.T.H., Le,N.T., Le,T.K., Dinh,M.N.H., Tran,T., Lam,N.A., Nguyen,H.T.T., Le,T.M., Nguyen,D.T., Le,H.M., Thwaites,G., Nguyen,T., Le,T.V.	2022-08-29	BA.2.3	Viet Nam
OP317484.1	Nguyen,C.V.V., Nguyen,A.T., Nghiem,N.M., Nguyen,N.T.H., Le,N.T., Le,T.K., Dinh,M.N.H., Tran,T., Lam,N.A., Nguyen,H.T.T., Le,T.M., Nguyen,D.T., Le,H.M., Thwaites,G., Nguyen,T., Le,T.V.	2022-08-29	BA.2.3	Viet Nam
OX309499.1	Melsted,P., Jonsson,H.	2022-08-31	BA.2	Iceland
OX309500.1	Melsted,P., Jonsson,H.	2022-08-31	BA.2	Iceland
OX309503.1	Melsted,P., Jonsson,H.	2022-08-31	BA.2	Iceland
OX309513.1	Melsted,P., Jonsson,H.	2022-08-31	BA.2	Iceland
OX309516.1	Melsted,P., Jonsson,H.	2022-08-31	BA.2	Iceland
OX309501.1	Melsted,P., Jonsson,H.	2022-08-31	BA.2.9	Iceland
OX309502.1	Melsted,P., Jonsson,H.	2022-08-31	BA.2.9	Iceland
OX312263.1	Melsted,P., Jonsson,H.	2022-09-02	BA.2	Iceland
OX312284.1	Melsted,P., Jonsson,H.	2022-09-02	BA.2	Iceland
OX312286.1	Melsted,P., Jonsson,H.	2022-09-02	BA.2	Iceland
OX312287.1	Melsted,P., Jonsson,H.	2022-09-02	BA.2	Iceland
OX312289.1	Melsted,P., Jonsson,H.	2022-09-02	BA.2	Iceland
OX312290.1	Melsted,P., Jonsson,H.	2022-09-02	BA.2	Iceland
OX312292.1	Melsted,P., Jonsson,H.	2022-09-02	BA.2	Iceland
OX312293.1	Melsted,P., Jonsson,H.	2022-09-02	BA.2	Iceland
OX312265.1	Melsted,P., Jonsson,H.	2022-09-02	BA.2.9	Iceland
OX312269.1	Melsted,P., Jonsson,H.	2022-09-02	BA.2.9	Iceland
OX312270.1	Melsted,P., Jonsson,H.	2022-09-02	BA.2.9	Iceland
OX312283.1	Melsted,P., Jonsson,H.	2022-09-02	BA.2.9	Iceland
OX316210.1	Melsted,P., Jonsson,H.	2022-09-06	BA.2	Iceland
OX316213.1	Melsted,P., Jonsson,H.	2022-09-06	BA.2	Iceland
OX316224.1	Melsted,P., Jonsson,H.	2022-09-06	BA.2	Iceland
OX316262.1	Melsted,P., Jonsson,H.	2022-09-06	BA.2	Iceland
OX316278.1	Melsted,P., Jonsson,H.	2022-09-06	BA.2	Iceland
OX316259.1	Melsted,P., Jonsson,H.	2022-09-06	BA.2.3	Iceland
OX316277.1	Melsted,P., Jonsson,H.	2022-09-06	BA.2.9	Iceland
OX317749.1	Melsted,P., Jonsson,H.	2022-09-08	BA.1	Iceland
OX317756.1	Melsted,P., Jonsson,H.	2022-09-08	BA.1	Iceland
OX317735.1	Melsted,P., Jonsson,H.	2022-09-08	BA.1.1	Iceland
OX317728.1	Melsted,P., Jonsson,H.	2022-09-08	BA.1.15	Iceland
OX317736.1	Melsted,P., Jonsson,H.	2022-09-08	BA.1.15	Iceland
OX317737.1	Melsted,P., Jonsson,H.	2022-09-08	BA.1.15	Iceland
OX317740.1	Melsted,P., Jonsson,H.	2022-09-08	BA.1.15	Iceland
OX317742.1	Melsted,P., Jonsson,H.	2022-09-08	BA.1.15	Iceland
OX317750.1	Melsted,P., Jonsson,H.	2022-09-08	BA.1.15	Iceland
OX317753.1	Melsted,P., Jonsson,H.	2022-09-08	BA.1.15	Iceland
OX317754.1	Melsted,P., Jonsson,H.	2022-09-08	BA.1.15	Iceland
OX317746.1	Melsted,P., Jonsson,H.	2022-09-08	BA.1.18	Iceland
OX317758.1	Melsted,P., Jonsson,H.	2022-09-08	BA.1.18	Iceland
OX328442		2022-09-10	BA.5.1	Slovakia
OX328451		2022-09-10	BA.5.1	Slovakia
OX328454		2022-09-10	BA.5.1	Slovakia
OX328408		2022-09-10	BA.5.1.10	Slovakia
OX328428		2022-09-10	BA.5.1.10	Slovakia
OX328373		2022-09-10	BA.5.2	Slovakia
OX328374		2022-09-10	BA.5.2	Slovakia
OX328410		2022-09-10	BA.5.2	Slovakia
OX328432		2022-09-10	BA.5.2	Slovakia
OX328382		2022-09-10	BA.5.2.1	Slovakia
OX328402		2022-09-10	BA.5.2.1	Slovakia
OX328403		2022-09-10	BA.5.2.1	Slovakia
OX328413		2022-09-10	BA.5.2.1	Slovakia
OX328440		2022-09-10	BA.5.2.1	Slovakia
OX328426		2022-09-10	BA.5.2.20	Slovakia
OP633667.1	Cokerton,S., Gebbie,C., Patel,D., Rachel,B., SallyAnn,H., Olivia,S., Ren,X., Storey,M., Freed,N., Faisal,M., Wang,J., Perez,H., Werno,A., van der Linden,A., Upton,A., Mansell,C., Hammer,D., Drinkovic,D., McAuliffe,G., Sofia,H., Roberts,S., Morpeth,S., Taylor,S., Blackmore,T., Stahyendran,V., Playle,V., Hope,V., Smit,E., Jelly,L., Winter,D., deLigt,J.	2022-10-14	BA.2	New Zealand
OP633776.1	Cokerton,S., Gebbie,C., Patel,D., Rachel,B., SallyAnn,H., Olivia,S., Ren,X., Storey,M., Freed,N., Faisal,M., Wang,J., Perez,H., Werno,A., van der Linden,A., Upton,A., Mansell,C., Hammer,D., Drinkovic,D., McAuliffe,G., Sofia,H., Roberts,S., Morpeth,S., Taylor,S., Blackmore,T., Stahyendran,V., Playle,V., Hope,V., Smit,E., Jelly,L., Winter,D., deLigt,J.	2022-10-14	BA.2	New Zealand
OP633797.1	Cokerton,S., Gebbie,C., Patel,D., Rachel,B., SallyAnn,H., Olivia,S., Ren,X., Storey,M., Freed,N., Faisal,M., Wang,J., Perez,H., Werno,A., van der Linden,A., Upton,A., Mansell,C., Hammer,D., Drinkovic,D., McAuliffe,G., Sofia,H., Roberts,S., Morpeth,S., Taylor,S., Blackmore,T., Stahyendran,V., Playle,V., Hope,V., Smit,E., Jelly,L., Winter,D., deLigt,J.	2022-10-14	BA.2	New Zealand
OP633805.1	Cokerton,S., Gebbie,C., Patel,D., Rachel,B., SallyAnn,H., Olivia,S., Ren,X., Storey,M., Freed,N., Faisal,M., Wang,J., Perez,H., Werno,A., van der Linden,A., Upton,A., Mansell,C., Hammer,D., Drinkovic,D., McAuliffe,G., Sofia,H., Roberts,S., Morpeth,S., Taylor,S., Blackmore,T., Stahyendran,V., Playle,V., Hope,V., Smit,E., Jelly,L., Winter,D., deLigt,J.	2022-10-14	BA.2	New Zealand
OP633859.1	Cokerton,S., Gebbie,C., Patel,D., Rachel,B., SallyAnn,H., Olivia,S., Ren,X., Storey,M., Freed,N., Faisal,M., Wang,J., Perez,H., Werno,A., van der Linden,A., Upton,A., Mansell,C., Hammer,D., Drinkovic,D., McAuliffe,G., Sofia,H., Roberts,S., Morpeth,S., Taylor,S., Blackmore,T., Stahyendran,V., Playle,V., Hope,V., Smit,E., Jelly,L., Winter,D., deLigt,J.	2022-10-14	BA.2	New Zealand
OP633892.1	Cokerton,S., Gebbie,C., Patel,D., Rachel,B., SallyAnn,H., Olivia,S., Ren,X., Storey,M., Freed,N., Faisal,M., Wang,J., Perez,H., Werno,A., van der Linden,A., Upton,A., Mansell,C., Hammer,D., Drinkovic,D., McAuliffe,G., Sofia,H., Roberts,S., Morpeth,S., Taylor,S., Blackmore,T., Stahyendran,V., Playle,V., Hope,V., Smit,E., Jelly,L., Winter,D., deLigt,J.	2022-10-14	BA.2	New Zealand
OP633696.1	Cokerton,S., Gebbie,C., Patel,D., Rachel,B., SallyAnn,H., Olivia,S., Ren,X., Storey,M., Freed,N., Faisal,M., Wang,J., Perez,H., Werno,A., van der Linden,A., Upton,A., Mansell,C., Hammer,D., Drinkovic,D., McAuliffe,G., Sofia,H., Roberts,S., Morpeth,S., Taylor,S., Blackmore,T., Stahyendran,V., Playle,V., Hope,V., Smit,E., Jelly,L., Winter,D., deLigt,J.	2022-10-14	BA.2.10	New Zealand
OP633743.1	Cokerton,S., Gebbie,C., Patel,D., Rachel,B., SallyAnn,H., Olivia,S., Ren,X., Storey,M., Freed,N., Faisal,M., Wang,J., Perez,H., Werno,A., van der Linden,A., Upton,A., Mansell,C., Hammer,D., Drinkovic,D., McAuliffe,G., Sofia,H., Roberts,S., Morpeth,S., Taylor,S., Blackmore,T., Stahyendran,V., Playle,V., Hope,V., Smit,E., Jelly,L., Winter,D., deLigt,J.	2022-10-14	BA.2.10	New Zealand
OP633856.1	Cokerton,S., Gebbie,C., Patel,D., Rachel,B., SallyAnn,H., Olivia,S., Ren,X., Storey,M., Freed,N., Faisal,M., Wang,J., Perez,H., Werno,A., van der Linden,A., Upton,A., Mansell,C., Hammer,D., Drinkovic,D., McAuliffe,G., Sofia,H., Roberts,S., Morpeth,S., Taylor,S., Blackmore,T., Stahyendran,V., Playle,V., Hope,V., Smit,E., Jelly,L., Winter,D., deLigt,J.	2022-10-14	BA.2.9	New Zealand
OP768942.1	Smith,E.	2022-11-03	BA.2	USA
OP768949.1	Smith,E.	2022-11-03	BA.2	USA
OP768952.1	Smith,E.	2022-11-03	BA.2	USA
OP768956.1	Smith,E.	2022-11-03	BA.2	USA
OP768958.1	Smith,E.	2022-11-03	BA.2	USA
OP768959.1	Smith,E.	2022-11-03	BA.2	USA
OP768964.1	Smith,E.	2022-11-03	BA.2	USA
OP768965.1	Smith,E.	2022-11-03	BA.2	USA
OP768940.1	Smith,E.	2022-11-03	BA.2.10	USA
OP768938.1	Smith,E.	2022-11-03	BA.2.3	USA
OP768948.1	Smith,E.	2022-11-03	BA.2.3	USA
OP768953.1	Smith,E.	2022-11-03	BA.2.3	USA
OP768963.1	Smith,E.	2022-11-03	BA.2.3	USA
OP768966.1	Smith,E.	2022-11-03	BA.2.3	USA
OP768941.1	Smith,E.	2022-11-03	BA.2.9	USA
OP913388.1	Dalimova,D.A., Abdullaev,A., Abdurakhimov,A., Esonova,G.U., Ibragimova,S.N., Kurmayeva,D.N., Nuriddinov,S.J., Mirakbarova,Z.M., Turdikulova,S.U.	2022-11-29	BA.1.1	Uzbekistan
OQ523440.1	Arantes,I., Bello,G., Nascimento,V., Souza,V., Silva,A., Silva,D., Nascimento,F., Mejia,M., Brandao,M.J., Goncalves,L., Silva,G., Costa,C., Abdalla,L., Santos,J.H., Ramos,T.C., Piantham,C., Ito,K., Siqueira,M., Resende,P., Wallau,G., Delatorre,E., Graf,T., Naveca,F.	2023-02-27	BA.1	Brazil
OQ523441.1	Arantes,I., Bello,G., Nascimento,V., Souza,V., Silva,A., Silva,D., Nascimento,F., Mejia,M., Brandao,M.J., Goncalves,L., Silva,G., Costa,C., Abdalla,L., Santos,J.H., Ramos,T.C., Piantham,C., Ito,K., Siqueira,M., Resende,P., Wallau,G., Delatorre,E., Graf,T., Naveca,F.	2023-02-27	BA.1	Brazil
OQ523444.1	Arantes,I., Bello,G., Nascimento,V., Souza,V., Silva,A., Silva,D., Nascimento,F., Mejia,M., Brandao,M.J., Goncalves,L., Silva,G., Costa,C., Abdalla,L., Santos,J.H., Ramos,T.C., Piantham,C., Ito,K., Siqueira,M., Resende,P., Wallau,G., Delatorre,E., Graf,T., Naveca,F.	2023-02-27	BA.1	Brazil
OQ523446.1	Arantes,I., Bello,G., Nascimento,V., Souza,V., Silva,A., Silva,D., Nascimento,F., Mejia,M., Brandao,M.J., Goncalves,L., Silva,G., Costa,C., Abdalla,L., Santos,J.H., Ramos,T.C., Piantham,C., Ito,K., Siqueira,M., Resende,P., Wallau,G., Delatorre,E., Graf,T., Naveca,F.	2023-02-27	BA.1	Brazil
OQ523447.1	Arantes,I., Bello,G., Nascimento,V., Souza,V., Silva,A., Silva,D., Nascimento,F., Mejia,M., Brandao,M.J., Goncalves,L., Silva,G., Costa,C., Abdalla,L., Santos,J.H., Ramos,T.C., Piantham,C., Ito,K., Siqueira,M., Resende,P., Wallau,G., Delatorre,E., Graf,T., Naveca,F.	2023-02-27	BA.1	Brazil
OQ523449.1	Arantes,I., Bello,G., Nascimento,V., Souza,V., Silva,A., Silva,D., Nascimento,F., Mejia,M., Brandao,M.J., Goncalves,L., Silva,G., Costa,C., Abdalla,L., Santos,J.H., Ramos,T.C., Piantham,C., Ito,K., Siqueira,M., Resende,P., Wallau,G., Delatorre,E., Graf,T., Naveca,F.	2023-02-27	BA.1	Brazil
OQ523442.1	Arantes,I., Bello,G., Nascimento,V., Souza,V., Silva,A., Silva,D., Nascimento,F., Mejia,M., Brandao,M.J., Goncalves,L., Silva,G., Costa,C., Abdalla,L., Santos,J.H., Ramos,T.C., Piantham,C., Ito,K., Siqueira,M., Resende,P., Wallau,G., Delatorre,E., Graf,T., Naveca,F.	2023-02-27	BA.1.15	Brazil
OQ523443.1	Arantes,I., Bello,G., Nascimento,V., Souza,V., Silva,A., Silva,D., Nascimento,F., Mejia,M., Brandao,M.J., Goncalves,L., Silva,G., Costa,C., Abdalla,L., Santos,J.H., Ramos,T.C., Piantham,C., Ito,K., Siqueira,M., Resende,P., Wallau,G., Delatorre,E., Graf,T., Naveca,F.	2023-02-27	BA.1.15	Brazil
OX448856.1	Kohler,C.	2023-03-10	BA.2	Germany
OX448859.1	Kohler,C.	2023-03-10	BA.2	Germany
OX448865.1	Kohler,C.	2023-03-10	BA.2	Germany
OX448889.1	Kohler,C.	2023-03-10	BA.2	Germany
OX448890.1	Kohler,C.	2023-03-10	BA.2	Germany
OX448902.1	Kohler,C.	2023-03-10	BA.2	Germany
OX448905.1	Kohler,C.	2023-03-10	BA.2	Germany
OX448909.1	Kohler,C.	2023-03-10	BA.2	Germany
OX448910.1	Kohler,C.	2023-03-10	BA.2	Germany
OX448911.1	Kohler,C.	2023-03-10	BA.2	Germany
OX448912.1	Kohler,C.	2023-03-10	BA.2	Germany
OX448921.1	Kohler,C.	2023-03-10	BA.2	Germany
OX448922.1	Kohler,C.	2023-03-10	BA.2	Germany
OX448892.1	Kohler,C.	2023-03-10	BA.2.9	Germany
OX448914.1	Kohler,C.	2023-03-10	BA.2.9	Germany
OQ685921.1	Abdurakhimov,A., Abdullaev,A., Dalimova,D.A., Esonova,G.U., Ibragimova,S.N., Kurmayeva,D.N., Rajabova,D.K., Turdikulova,S.U.	2023-03-24	BA.1.1	Uzbekistan
OQ788214.1	Schilling,W.	2023-04-11	BA.1.1	Benin
OQ788216.1	Schilling,W.	2023-04-11	BA.1.1	Benin
OQ788215.1	Schilling,W.	2023-04-11	BA.1.15	Benin
OQ894339.1	Colson,P., Levasseur,A., Boschi,C., Fournier,P.-E., La Scola,B.	2023-05-01	BA.2	France
OQ894340.1	Colson,P., Levasseur,A., Boschi,C., Fournier,P.-E., La Scola,B.	2023-05-01	BA.2	France
OQ894341.1	Colson,P., Levasseur,A., Boschi,C., Fournier,P.-E., La Scola,B.	2023-05-01	BA.2	France
OQ894342.1	Colson,P., Levasseur,A., Boschi,C., Fournier,P.-E., La Scola,B.	2023-05-01	BA.2	France
OQ894343.1	Colson,P., Levasseur,A., Boschi,C., Fournier,P.-E., La Scola,B.	2023-05-01	BA.2	France
OQ894345.1	Colson,P., Levasseur,A., Boschi,C., Fournier,P.-E., La Scola,B.	2023-05-01	BA.2	France
OQ894347.1	Colson,P., Levasseur,A., Boschi,C., Fournier,P.-E., La Scola,B.	2023-05-01	BA.2	France
OQ894348.1	Colson,P., Levasseur,A., Boschi,C., Fournier,P.-E., La Scola,B.	2023-05-01	BA.2	France
OQ894351.1	Colson,P., Levasseur,A., Boschi,C., Fournier,P.-E., La Scola,B.	2023-05-01	BA.2	France
OQ894353.1	Colson,P., Levasseur,A., Boschi,C., Fournier,P.-E., La Scola,B.	2023-05-01	BA.2	France
OQ894355.1	Colson,P., Levasseur,A., Boschi,C., Fournier,P.-E., La Scola,B.	2023-05-01	BA.2	France
OQ894360.1	Colson,P., Levasseur,A., Boschi,C., Fournier,P.-E., La Scola,B.	2023-05-01	BA.2	France
OQ894361.1	Colson,P., Levasseur,A., Boschi,C., Fournier,P.-E., La Scola,B.	2023-05-01	BA.2	France
OQ895419.1	Colson,P., Levasseur,A., Boschi,C., Fournier,P.-E., La Scola,B.	2023-05-01	BA.2	France
OQ895420.1	Colson,P., Levasseur,A., Boschi,C., Fournier,P.-E., La Scola,B.	2023-05-01	BA.2	France
OQ895422.1	Colson,P., Levasseur,A., Boschi,C., Fournier,P.-E., La Scola,B.	2023-05-01	BA.2	France
OQ895425.1	Colson,P., Levasseur,A., Boschi,C., Fournier,P.-E., La Scola,B.	2023-05-01	BA.2	France
OQ895426.1	Colson,P., Levasseur,A., Boschi,C., Fournier,P.-E., La Scola,B.	2023-05-01	BA.2	France
OQ895431.1	Colson,P., Levasseur,A., Boschi,C., Fournier,P.-E., La Scola,B.	2023-05-01	BA.2	France
OQ895432.1	Colson,P., Levasseur,A., Boschi,C., Fournier,P.-E., La Scola,B.	2023-05-01	BA.2	France
OQ894344.1	Colson,P., Levasseur,A., Boschi,C., Fournier,P.-E., La Scola,B.	2023-05-01	BA.2.9	France
OQ894357.1	Colson,P., Levasseur,A., Boschi,C., Fournier,P.-E., La Scola,B.	2023-05-01	BA.2.9	France
OQ895428.1	Colson,P., Levasseur,A., Boschi,C., Fournier,P.-E., La Scola,B.	2023-05-01	BA.2.9	France
OX736049.1		2023-06-18	BA.2	United Kingdom
OX736066.1		2023-06-18	BA.2	United Kingdom
OX736068.1		2023-06-18	BA.2	United Kingdom
OX736071.1		2023-06-18	BA.2	United Kingdom
OX736077.1		2023-06-18	BA.2	United Kingdom
OX736080.1		2023-06-18	BA.2	United Kingdom
OX736084.1		2023-06-18	BA.2	United Kingdom
OX736095.1		2023-06-18	BA.2	United Kingdom
OX736100.1		2023-06-18	BA.2	United Kingdom
OX736108.1		2023-06-18	BA.2	United Kingdom
OX736118.1		2023-06-18	BA.2	United Kingdom
OX736123.1		2023-06-18	BA.2	United Kingdom
OX736125.1		2023-06-18	BA.2	United Kingdom
OX736061.1		2023-06-18	BA.2.3	United Kingdom
OX736047.1		2023-06-18	BA.2.9	United Kingdom
OX831003.1		2023-06-19	BA.2	United Kingdom
OX831006.1		2023-06-19	BA.2	United Kingdom
OX831023.1		2023-06-19	BA.2	United Kingdom
OX831041.1		2023-06-19	BA.2	United Kingdom
OX831051.1		2023-06-19	BA.2	United Kingdom
OX831056.1		2023-06-19	BA.2	United Kingdom
OX831081.1		2023-06-19	BA.2	United Kingdom
OX831093.1		2023-06-19	BA.2	United Kingdom
OX831098.1		2023-06-19	BA.2	United Kingdom
OX831099.1		2023-06-19	BA.2	United Kingdom
OX831103.1		2023-06-19	BA.2	United Kingdom
OX831020.1		2023-06-19	BA.2.3	United Kingdom
OX831067.1		2023-06-19	BA.2.3	United Kingdom
OX831092.1		2023-06-19	BA.2.3	United Kingdom
OR156114	Taboada,B., Zarate,S., Garcia-Lopez,R., Munoz-Medina,J.E., Gomez-Gil,B., Herrera-Estrella,A., Sanchez-Flores,A., Salas-Lais,A.G., Roche,B., Martinez-Morales,G., Dominguez Zarate,H., Duque Molina,C., Aviles Hernandez,R., Lopez,S., Arias,C.F., Alvarado-Yaah,J.E., Becerril-Vargas,E., Cabrera-Gaytan,D.A., Corona Armenta,G., Chaidez-Quiroz,C., Dominguez-Zarate,H., Enciso-Ibarra,J., Espinosa-Ayala,G., …	2023-06-21	BA.5.1	Mexico
OR156115	Taboada,B., Zarate,S., Garcia-Lopez,R., Munoz-Medina,J.E., Gomez-Gil,B., Herrera-Estrella,A., Sanchez-Flores,A., Salas-Lais,A.G., Roche,B., Martinez-Morales,G., Dominguez Zarate,H., Duque Molina,C., Aviles Hernandez,R., Lopez,S., Arias,C.F., Alvarado-Yaah,J.E., Becerril-Vargas,E., Cabrera-Gaytan,D.A., Corona Armenta,G., Chaidez-Quiroz,C., Dominguez-Zarate,H., Enciso-Ibarra,J., Espinosa-Ayala,G., …	2023-06-21	BA.5.1	Mexico
OR156118	Taboada,B., Zarate,S., Garcia-Lopez,R., Munoz-Medina,J.E., Gomez-Gil,B., Herrera-Estrella,A., Sanchez-Flores,A., Salas-Lais,A.G., Roche,B., Martinez-Morales,G., Dominguez Zarate,H., Duque Molina,C., Aviles Hernandez,R., Lopez,S., Arias,C.F., Alvarado-Yaah,J.E., Becerril-Vargas,E., Cabrera-Gaytan,D.A., Corona Armenta,G., Chaidez-Quiroz,C., Dominguez-Zarate,H., Enciso-Ibarra,J., Espinosa-Ayala,G., …	2023-06-21	BA.5.1	Mexico
OR156124	Taboada,B., Zarate,S., Garcia-Lopez,R., Munoz-Medina,J.E., Gomez-Gil,B., Herrera-Estrella,A., Sanchez-Flores,A., Salas-Lais,A.G., Roche,B., Martinez-Morales,G., Dominguez Zarate,H., Duque Molina,C., Aviles Hernandez,R., Lopez,S., Arias,C.F., Alvarado-Yaah,J.E., Becerril-Vargas,E., Cabrera-Gaytan,D.A., Corona Armenta,G., Chaidez-Quiroz,C., Dominguez-Zarate,H., Enciso-Ibarra,J., Espinosa-Ayala,G., …	2023-06-21	BA.5.1	Mexico
OR156127	Taboada,B., Zarate,S., Garcia-Lopez,R., Munoz-Medina,J.E., Gomez-Gil,B., Herrera-Estrella,A., Sanchez-Flores,A., Salas-Lais,A.G., Roche,B., Martinez-Morales,G., Dominguez Zarate,H., Duque Molina,C., Aviles Hernandez,R., Lopez,S., Arias,C.F., Alvarado-Yaah,J.E., Becerril-Vargas,E., Cabrera-Gaytan,D.A., Corona Armenta,G., Chaidez-Quiroz,C., Dominguez-Zarate,H., Enciso-Ibarra,J., Espinosa-Ayala,G., …	2023-06-21	BA.5.1	Mexico
OR156128	Taboada,B., Zarate,S., Garcia-Lopez,R., Munoz-Medina,J.E., Gomez-Gil,B., Herrera-Estrella,A., Sanchez-Flores,A., Salas-Lais,A.G., Roche,B., Martinez-Morales,G., Dominguez Zarate,H., Duque Molina,C., Aviles Hernandez,R., Lopez,S., Arias,C.F., Alvarado-Yaah,J.E., Becerril-Vargas,E., Cabrera-Gaytan,D.A., Corona Armenta,G., Chaidez-Quiroz,C., Dominguez-Zarate,H., Enciso-Ibarra,J., Espinosa-Ayala,G., …	2023-06-21	BA.5.1	Mexico
OR156129	Taboada,B., Zarate,S., Garcia-Lopez,R., Munoz-Medina,J.E., Gomez-Gil,B., Herrera-Estrella,A., Sanchez-Flores,A., Salas-Lais,A.G., Roche,B., Martinez-Morales,G., Dominguez Zarate,H., Duque Molina,C., Aviles Hernandez,R., Lopez,S., Arias,C.F., Alvarado-Yaah,J.E., Becerril-Vargas,E., Cabrera-Gaytan,D.A., Corona Armenta,G., Chaidez-Quiroz,C., Dominguez-Zarate,H., Enciso-Ibarra,J., Espinosa-Ayala,G., …	2023-06-21	BA.5.1	Mexico
OR156136	Taboada,B., Zarate,S., Garcia-Lopez,R., Munoz-Medina,J.E., Gomez-Gil,B., Herrera-Estrella,A., Sanchez-Flores,A., Salas-Lais,A.G., Roche,B., Martinez-Morales,G., Dominguez Zarate,H., Duque Molina,C., Aviles Hernandez,R., Lopez,S., Arias,C.F., Alvarado-Yaah,J.E., Becerril-Vargas,E., Cabrera-Gaytan,D.A., Corona Armenta,G., Chaidez-Quiroz,C., Dominguez-Zarate,H., Enciso-Ibarra,J., Espinosa-Ayala,G., …	2023-06-21	BA.5.1	Mexico
OR156137	Taboada,B., Zarate,S., Garcia-Lopez,R., Munoz-Medina,J.E., Gomez-Gil,B., Herrera-Estrella,A., Sanchez-Flores,A., Salas-Lais,A.G., Roche,B., Martinez-Morales,G., Dominguez Zarate,H., Duque Molina,C., Aviles Hernandez,R., Lopez,S., Arias,C.F., Alvarado-Yaah,J.E., Becerril-Vargas,E., Cabrera-Gaytan,D.A., Corona Armenta,G., Chaidez-Quiroz,C., Dominguez-Zarate,H., Enciso-Ibarra,J., Espinosa-Ayala,G., …	2023-06-21	BA.5.1	Mexico
OR156146	Taboada,B., Zarate,S., Garcia-Lopez,R., Munoz-Medina,J.E., Gomez-Gil,B., Herrera-Estrella,A., Sanchez-Flores,A., Salas-Lais,A.G., Roche,B., Martinez-Morales,G., Dominguez Zarate,H., Duque Molina,C., Aviles Hernandez,R., Lopez,S., Arias,C.F., Alvarado-Yaah,J.E., Becerril-Vargas,E., Cabrera-Gaytan,D.A., Corona Armenta,G., Chaidez-Quiroz,C., Dominguez-Zarate,H., Enciso-Ibarra,J., Espinosa-Ayala,G., …	2023-06-21	BA.5.1	Mexico
OR156110	Taboada,B., Zarate,S., Garcia-Lopez,R., Munoz-Medina,J.E., Gomez-Gil,B., Herrera-Estrella,A., Sanchez-Flores,A., Salas-Lais,A.G., Roche,B., Martinez-Morales,G., Dominguez Zarate,H., Duque Molina,C., Aviles Hernandez,R., Lopez,S., Arias,C.F., Alvarado-Yaah,J.E., Becerril-Vargas,E., Cabrera-Gaytan,D.A., Corona Armenta,G., Chaidez-Quiroz,C., Dominguez-Zarate,H., Enciso-Ibarra,J., Espinosa-Ayala,G., …	2023-06-21	BA.5.2.1	Mexico
OR156113	Taboada,B., Zarate,S., Garcia-Lopez,R., Munoz-Medina,J.E., Gomez-Gil,B., Herrera-Estrella,A., Sanchez-Flores,A., Salas-Lais,A.G., Roche,B., Martinez-Morales,G., Dominguez Zarate,H., Duque Molina,C., Aviles Hernandez,R., Lopez,S., Arias,C.F., Alvarado-Yaah,J.E., Becerril-Vargas,E., Cabrera-Gaytan,D.A., Corona Armenta,G., Chaidez-Quiroz,C., Dominguez-Zarate,H., Enciso-Ibarra,J., Espinosa-Ayala,G., …	2023-06-21	BA.5.2.1	Mexico
OR156131	Taboada,B., Zarate,S., Garcia-Lopez,R., Munoz-Medina,J.E., Gomez-Gil,B., Herrera-Estrella,A., Sanchez-Flores,A., Salas-Lais,A.G., Roche,B., Martinez-Morales,G., Dominguez Zarate,H., Duque Molina,C., Aviles Hernandez,R., Lopez,S., Arias,C.F., Alvarado-Yaah,J.E., Becerril-Vargas,E., Cabrera-Gaytan,D.A., Corona Armenta,G., Chaidez-Quiroz,C., Dominguez-Zarate,H., Enciso-Ibarra,J., Espinosa-Ayala,G., …	2023-06-21	BA.5.2.1	Mexico
OR156138	Taboada,B., Zarate,S., Garcia-Lopez,R., Munoz-Medina,J.E., Gomez-Gil,B., Herrera-Estrella,A., Sanchez-Flores,A., Salas-Lais,A.G., Roche,B., Martinez-Morales,G., Dominguez Zarate,H., Duque Molina,C., Aviles Hernandez,R., Lopez,S., Arias,C.F., Alvarado-Yaah,J.E., Becerril-Vargas,E., Cabrera-Gaytan,D.A., Corona Armenta,G., Chaidez-Quiroz,C., Dominguez-Zarate,H., Enciso-Ibarra,J., Espinosa-Ayala,G., …	2023-06-21	BA.5.2.1	Mexico
OR156141	Taboada,B., Zarate,S., Garcia-Lopez,R., Munoz-Medina,J.E., Gomez-Gil,B., Herrera-Estrella,A., Sanchez-Flores,A., Salas-Lais,A.G., Roche,B., Martinez-Morales,G., Dominguez Zarate,H., Duque Molina,C., Aviles Hernandez,R., Lopez,S., Arias,C.F., Alvarado-Yaah,J.E., Becerril-Vargas,E., Cabrera-Gaytan,D.A., Corona Armenta,G., Chaidez-Quiroz,C., Dominguez-Zarate,H., Enciso-Ibarra,J., Espinosa-Ayala,G., …	2023-06-21	BA.5.2.1	Mexico
OR324028.1	Colson,P., Levasseur,A., Boschi,C., La Scola,B.	2023-07-20	BA.2	France
OR324030.1	Colson,P., Levasseur,A., Boschi,C., La Scola,B.	2023-07-20	BA.2	France
OR324031.1	Colson,P., Levasseur,A., Boschi,C., La Scola,B.	2023-07-20	BA.2	France
OR324032.1	Colson,P., Levasseur,A., Boschi,C., La Scola,B.	2023-07-20	BA.2	France
OR324035.1	Colson,P., Levasseur,A., Boschi,C., La Scola,B.	2023-07-20	BA.2	France
OR324037.1	Colson,P., Levasseur,A., Boschi,C., La Scola,B.	2023-07-20	BA.2	France
OR324038.1	Colson,P., Levasseur,A., Boschi,C., La Scola,B.	2023-07-20	BA.2	France
OR324039.1	Colson,P., Levasseur,A., Boschi,C., La Scola,B.	2023-07-20	BA.2	France
OR324042.1	Colson,P., Levasseur,A., Boschi,C., La Scola,B.	2023-07-20	BA.2	France
OR324048.1	Colson,P., Levasseur,A., Boschi,C., La Scola,B.	2023-07-20	BA.2	France
OR324052.1	Colson,P., Levasseur,A., Boschi,C., La Scola,B.	2023-07-20	BA.2	France
OR324054.1	Colson,P., Levasseur,A., Boschi,C., La Scola,B.	2023-07-20	BA.2	France
OR324056.1	Colson,P., Levasseur,A., Boschi,C., La Scola,B.	2023-07-20	BA.2	France
OR324057.1	Colson,P., Levasseur,A., Boschi,C., La Scola,B.	2023-07-20	BA.2	France
OR324059.1	Colson,P., Levasseur,A., Boschi,C., La Scola,B.	2023-07-20	BA.2	France
OR324068.1	Colson,P., Levasseur,A., Boschi,C., La Scola,B.	2023-07-20	BA.2	France
OR324070.1	Colson,P., Levasseur,A., Boschi,C., La Scola,B.	2023-07-20	BA.2	France
OR324069.1	Colson,P., Levasseur,A., Boschi,C., La Scola,B.	2023-07-20	BA.2.9	France
OR325588	Colson,P., Levasseur,A., Boschi,C., La Scola,B.	2023-07-20	BA.5	France
OR325530	Colson,P., Levasseur,A., Boschi,C., La Scola,B.	2023-07-20	BA.5.1	France
OR325551	Colson,P., Levasseur,A., Boschi,C., La Scola,B.	2023-07-20	BA.5.1	France
OR325565	Colson,P., Levasseur,A., Boschi,C., La Scola,B.	2023-07-20	BA.5.1	France
OR325570	Colson,P., Levasseur,A., Boschi,C., La Scola,B.	2023-07-20	BA.5.1	France
OR325573	Colson,P., Levasseur,A., Boschi,C., La Scola,B.	2023-07-20	BA.5.1	France
OR325574	Colson,P., Levasseur,A., Boschi,C., La Scola,B.	2023-07-20	BA.5.1	France
OR325592	Colson,P., Levasseur,A., Boschi,C., La Scola,B.	2023-07-20	BA.5.1	France
OR325593	Colson,P., Levasseur,A., Boschi,C., La Scola,B.	2023-07-20	BA.5.1	France
OR325521	Colson,P., Levasseur,A., Boschi,C., La Scola,B.	2023-07-20	BA.5.2	France
OR325571	Colson,P., Levasseur,A., Boschi,C., La Scola,B.	2023-07-20	BA.5.2	France
OR325558	Colson,P., Levasseur,A., Boschi,C., La Scola,B.	2023-07-20	BA.5.2.1	France
OR325562	Colson,P., Levasseur,A., Boschi,C., La Scola,B.	2023-07-20	BA.5.2.1	France
OR325566	Colson,P., Levasseur,A., Boschi,C., La Scola,B.	2023-07-20	BA.5.2.1	France
OR325591	Colson,P., Levasseur,A., Boschi,C., La Scola,B.	2023-07-20	BA.5.2.1	France
OY491424.1		2023-07-26	BA.2	United Kingdom
OY491428.1		2023-07-26	BA.2	United Kingdom
OY491467.1		2023-07-26	BA.2	United Kingdom
OY491470.1		2023-07-26	BA.2	United Kingdom
OY491475.1		2023-07-26	BA.2	United Kingdom
OY491495.1		2023-07-26	BA.2	United Kingdom
OY491496.1		2023-07-26	BA.2	United Kingdom
OY491547.1		2023-07-26	BA.2	United Kingdom
OY491549.1		2023-07-26	BA.2	United Kingdom
OY491562.1		2023-07-26	BA.2	United Kingdom
OY491564.1		2023-07-26	BA.2	United Kingdom
OY491566.1		2023-07-26	BA.2	United Kingdom
OY491572.1		2023-07-26	BA.2	United Kingdom
OY491580.1		2023-07-26	BA.2	United Kingdom
OY491582.1		2023-07-26	BA.2	United Kingdom
OR729846.1	Kawser,Z., Westeel,E., Rahman,M.S., Habib,M.T., Hossain,M., Bulbul,R.H., Mukta,S.A., Islam,Z., Hossain,M.Z., Afrad,M.H., Shirin,T., Ahmed,M.S., Berland,J.-L., Komurian-Pradel,F., Qadri,F., Berland,J.L., Florence,K.P.	2023-10-26	BA.1	Bangladesh
OY915743.1		2023-12-09	BA.1	United Kingdom
OY915758.1		2023-12-09	BA.1	United Kingdom
OY915775.1		2023-12-09	BA.1	United Kingdom
OY915784.1		2023-12-09	BA.1	United Kingdom
OY915739.1		2023-12-09	BA.1.1	United Kingdom
OY915770.1		2023-12-09	BA.1.1	United Kingdom
OY915777.1		2023-12-09	BA.1.1	United Kingdom
OY915780.1		2023-12-09	BA.1.1	United Kingdom
OY915782.1		2023-12-09	BA.1.1	United Kingdom
OY915787.1		2023-12-09	BA.1.1	United Kingdom
OY915740.1		2023-12-09	BA.1.17.2	United Kingdom
OY915754.1		2023-12-09	BA.1.17.2	United Kingdom
OY915765.1		2023-12-09	BA.1.17.2	United Kingdom
OY915768.1		2023-12-09	BA.1.17.2	United Kingdom
OY915778.1		2023-12-09	BA.1.17.2	United Kingdom
PP184183.1	Andersen,K.	2024-01-22	BA.1.1	USA
PP184184.1	Andersen,K.	2024-01-22	BA.1.1	USA
PP184185.1	Andersen,K.	2024-01-22	BA.1.1	USA
PP184189.1	Andersen,K.	2024-01-22	BA.1.1	USA
PP184191.1	Andersen,K.	2024-01-22	BA.1.1	USA
PP184193.1	Andersen,K.	2024-01-22	BA.1.1	USA
PP184194.1	Andersen,K.	2024-01-22	BA.1.1	USA
PP184195.1	Andersen,K.	2024-01-22	BA.1.1	USA
PP184196.1	Andersen,K.	2024-01-22	BA.1.1	USA
PP184197.1	Andersen,K.	2024-01-22	BA.1.1	USA
PP186504.1	Andersen,K.	2024-01-22	BA.1.1	USA
PP186506.1	Andersen,K.	2024-01-22	BA.1.1	USA
PP186507.1	Andersen,K.	2024-01-22	BA.1.1	USA
PP186503.1	Andersen,K.	2024-01-22	BA.1.15	USA
PP186509.1	Andersen,K.	2024-01-22	BA.1.15	USA
PP184190.1	Andersen,K.	2024-01-22	BA.1.18	USA
PP205808.1	Andersen,K.	2024-01-25	BA.1	USA
PP205816.1	Andersen,K.	2024-01-25	BA.1	USA
PP206973.1	Andersen,K.	2024-01-25	BA.1	USA
PP206977.1	Andersen,K.	2024-01-25	BA.1	USA
PP206979.1	Andersen,K.	2024-01-25	BA.1	USA
PP205806.1	Andersen,K.	2024-01-25	BA.1.1	USA
PP205807.1	Andersen,K.	2024-01-25	BA.1.1	USA
PP205809.1	Andersen,K.	2024-01-25	BA.1.1	USA
PP205810.1	Andersen,K.	2024-01-25	BA.1.1	USA
PP205813.1	Andersen,K.	2024-01-25	BA.1.1	USA
PP205814.1	Andersen,K.	2024-01-25	BA.1.1	USA
PP205815.1	Andersen,K.	2024-01-25	BA.1.1	USA
PP206972.1	Andersen,K.	2024-01-25	BA.1.1	USA
PP206975.1	Andersen,K.	2024-01-25	BA.1.1	USA
PP206976.1	Andersen,K.	2024-01-25	BA.1.1	USA
PP206978.1	Andersen,K.	2024-01-25	BA.1.1	USA
PP205812.1	Andersen,K.	2024-01-25	BA.1.15	USA
PP206974.1	Andersen,K.	2024-01-25	BA.1.15	USA
PP206980.1	Andersen,K.	2024-01-25	BA.1.15	USA
PP222567.1	Andersen,K.	2024-01-29	BA.1	USA
PP222568.1	Andersen,K.	2024-01-29	BA.1	USA
PP222569.1	Andersen,K.	2024-01-29	BA.1	USA
PP222570.1	Andersen,K.	2024-01-29	BA.1	USA
PP222574.1	Andersen,K.	2024-01-29	BA.1	USA
PP226165.1	Andersen,K.	2024-01-29	BA.1	USA
PP226172.1	Andersen,K.	2024-01-29	BA.1	USA
PP226184.1	Andersen,K.	2024-01-29	BA.1	USA
PP222558.1	Andersen,K.	2024-01-29	BA.1.1	USA
PP222559.1	Andersen,K.	2024-01-29	BA.1.1	USA
PP222560.1	Andersen,K.	2024-01-29	BA.1.1	USA
PP222562.1	Andersen,K.	2024-01-29	BA.1.1	USA
PP222565.1	Andersen,K.	2024-01-29	BA.1.1	USA
PP222571.1	Andersen,K.	2024-01-29	BA.1.1	USA
PP222572.1	Andersen,K.	2024-01-29	BA.1.1	USA
PP222573.1	Andersen,K.	2024-01-29	BA.1.1	USA
PP226164.1	Andersen,K.	2024-01-29	BA.1.1	USA
PP226176.1	Andersen,K.	2024-01-29	BA.1.1	USA
PP226178.1	Andersen,K.	2024-01-29	BA.1.1	USA
PP226182.1	Andersen,K.	2024-01-29	BA.1.1	USA
PP226185.1	Andersen,K.	2024-01-29	BA.1.1	USA
PP222561.1	Andersen,K.	2024-01-29	BA.1.15	USA
PP222575.1	Andersen,K.	2024-01-29	BA.1.15	USA
PP226180.1	Andersen,K.	2024-01-29	BA.1.15	USA
PP250476	Andersen,K.	2024-01-31	BA.5	USA
PP250454	Andersen,K.	2024-01-31	BA.5.1	USA
PP250456	Andersen,K.	2024-01-31	BA.5.1	USA
PP250473	Andersen,K.	2024-01-31	BA.5.1	USA
PP250415	Andersen,K.	2024-01-31	BA.5.2	USA
PP250412	Andersen,K.	2024-01-31	BA.5.2.1	USA
PP250423	Andersen,K.	2024-01-31	BA.5.2.1	USA
PP250426	Andersen,K.	2024-01-31	BA.5.2.1	USA
PP250437	Andersen,K.	2024-01-31	BA.5.2.1	USA
PP250440	Andersen,K.	2024-01-31	BA.5.2.1	USA
PP250462	Andersen,K.	2024-01-31	BA.5.2.1	USA
PP250465	Andersen,K.	2024-01-31	BA.5.2.1	USA
PP250470	Andersen,K.	2024-01-31	BA.5.2.1	USA
PP250472	Andersen,K.	2024-01-31	BA.5.2.1	USA
PP250451	Andersen,K.	2024-01-31	BA.5.2.20	USA
PP258558.1	Fries,A., Fanning,P., Muehleman,D., Meyer,J., Gruner,W., Lanter,K., Purves,S., Macias,E.	2024-02-01	BA.1.1	USA
PP258561.1	Fries,A., Fanning,P., Muehleman,D., Meyer,J., Gruner,W., Lanter,K., Purves,S., Macias,E.	2024-02-01	BA.1.1	USA
PP258562.1	Fries,A., Fanning,P., Muehleman,D., Meyer,J., Gruner,W., Lanter,K., Purves,S., Macias,E.	2024-02-01	BA.1.1	USA
PP258565.1	Fries,A., Fanning,P., Muehleman,D., Meyer,J., Gruner,W., Lanter,K., Purves,S., Macias,E.	2024-02-01	BA.1.1	USA
PP258567.1	Fries,A., Fanning,P., Muehleman,D., Meyer,J., Gruner,W., Lanter,K., Purves,S., Macias,E.	2024-02-01	BA.1.1	USA
PP258569.1	Fries,A., Fanning,P., Muehleman,D., Meyer,J., Gruner,W., Lanter,K., Purves,S., Macias,E.	2024-02-01	BA.1.1	USA
PP258570.1	Fries,A., Fanning,P., Muehleman,D., Meyer,J., Gruner,W., Lanter,K., Purves,S., Macias,E.	2024-02-01	BA.1.1	USA
PP258559.1	Fries,A., Fanning,P., Muehleman,D., Meyer,J., Gruner,W., Lanter,K., Purves,S., Macias,E.	2024-02-01	BA.1.18	USA
PP258563.1	Fries,A., Fanning,P., Muehleman,D., Meyer,J., Gruner,W., Lanter,K., Purves,S., Macias,E.	2024-02-01	BA.1.18	USA
PP293148.1	Andersen,K.	2024-02-07	BA.2	USA
PP293156.1	Andersen,K.	2024-02-07	BA.2	USA
PP293193.1	Andersen,K.	2024-02-07	BA.2	USA
PP293208.1	Andersen,K.	2024-02-07	BA.2	USA
PP293210.1	Andersen,K.	2024-02-07	BA.2	USA
PP293214.1	Andersen,K.	2024-02-07	BA.2	USA
PP293223.1	Andersen,K.	2024-02-07	BA.2	USA
PP293225.1	Andersen,K.	2024-02-07	BA.2	USA
PP293270.1	Andersen,K.	2024-02-07	BA.2	USA
PP293275.1	Andersen,K.	2024-02-07	BA.2	USA
PP293300.1	Andersen,K.	2024-02-07	BA.2	USA
PP293310.1	Andersen,K.	2024-02-07	BA.2	USA
PP293335.1	Andersen,K.	2024-02-07	BA.2	USA
PP293265.1	Andersen,K.	2024-02-07	BA.2.3	USA
PP293322.1	Andersen,K.	2024-02-07	BA.2.9	USA
PP661334.1	Carpenter-Azevedo,K., Sierra-Patev,S., Gosselin,G., Sowa,C., Huard,R.	2024-04-15	BA.1	USA
PP661335.1	Carpenter-Azevedo,K., Sierra-Patev,S., Gosselin,G., Sowa,C., Huard,R.	2024-04-15	BA.1	USA
PP661340.1	Carpenter-Azevedo,K., Sierra-Patev,S., Gosselin,G., Sowa,C., Huard,R.	2024-04-15	BA.1	USA
PP661336.1	Carpenter-Azevedo,K., Sierra-Patev,S., Gosselin,G., Sowa,C., Huard,R.	2024-04-15	BA.1.1	USA
PP661337.1	Carpenter-Azevedo,K., Sierra-Patev,S., Gosselin,G., Sowa,C., Huard,R.	2024-04-15	BA.1.1	USA
PP661338.1	Carpenter-Azevedo,K., Sierra-Patev,S., Gosselin,G., Sowa,C., Huard,R.	2024-04-15	BA.1.1	USA
PP661339.1	Carpenter-Azevedo,K., Sierra-Patev,S., Gosselin,G., Sowa,C., Huard,R.	2024-04-15	BA.1.1	USA
PP661342.1	Carpenter-Azevedo,K., Sierra-Patev,S., Gosselin,G., Sowa,C., Huard,R.	2024-04-15	BA.1.1	USA
OZ068597.1	Poklepovich Caride J,T., Lorenzo,F.	2024-05-31	BA.1	Argentina
OZ068706.1	Poklepovich Caride J,T., Lorenzo,F.	2024-05-31	BA.1	Argentina
OZ068794.1	Poklepovich Caride J,T., Lorenzo,F.	2024-05-31	BA.1	Argentina
OZ068714.1	Poklepovich Caride J,T., Lorenzo,F.	2024-05-31	BA.1.1	Argentina
OZ068735.1	Poklepovich Caride J,T., Lorenzo,F.	2024-05-31	BA.1.1	Argentina
OZ068746.1	Poklepovich Caride J,T., Lorenzo,F.	2024-05-31	BA.1.1	Argentina
OZ068747.1	Poklepovich Caride J,T., Lorenzo,F.	2024-05-31	BA.1.1	Argentina
OZ068768.1	Poklepovich Caride J,T., Lorenzo,F.	2024-05-31	BA.1.1	Argentina
OZ068782.1	Poklepovich Caride J,T., Lorenzo,F.	2024-05-31	BA.1.1	Argentina
OZ068593.1	Poklepovich Caride J,T., Lorenzo,F.	2024-05-31	BA.1.15	Argentina
OZ071119.1	Poklepovich Caride J,T., Lorenzo,F.	2024-05-31	BA.2	Argentina
OZ071135.1	Poklepovich Caride J,T., Lorenzo,F.	2024-05-31	BA.2	Argentina
OZ071150.1	Poklepovich Caride J,T., Lorenzo,F.	2024-05-31	BA.2	Argentina
OZ071152.1	Poklepovich Caride J,T., Lorenzo,F.	2024-05-31	BA.2	Argentina
OZ071155.1	Poklepovich Caride J,T., Lorenzo,F.	2024-05-31	BA.2	Argentina
OZ071213.1	Poklepovich Caride J,T., Lorenzo,F.	2024-05-31	BA.2	Argentina
OZ071205.1	Poklepovich Caride J,T., Lorenzo,F.	2024-05-31	BA.2	Argentina
OZ071313.1	Poklepovich Caride J,T., Lorenzo,F.	2024-05-31	BA.2	Argentina
OZ071317.1	Poklepovich Caride J,T., Lorenzo,F.	2024-05-31	BA.2	Argentina
OZ071326.1	Poklepovich Caride J,T., Lorenzo,F.	2024-05-31	BA.2	Argentina
OZ071462.1	Poklepovich Caride J,T., Lorenzo,F.	2024-05-31	BA.2	Argentina
OZ071494.1	Poklepovich Caride J,T., Lorenzo,F.	2024-05-31	BA.2	Argentina
OZ071199.1	Poklepovich Caride J,T., Lorenzo,F.	2024-05-31	BA.2.3	Argentina
OZ071206.1	Poklepovich Caride J,T., Lorenzo,F.	2024-05-31	BA.2.3	Argentina
OZ071126.1	Poklepovich Caride J,T., Lorenzo,F.	2024-05-31	BA.2.9	Argentina
OZ071160.1	Poklepovich Caride J,T., Lorenzo,F.	2024-05-31	BA.2.9	Argentina
OZ071193.1	Poklepovich Caride J,T., Lorenzo,F.	2024-05-31	BA.2.9	Argentina
OZ071197.1	Poklepovich Caride J,T., Lorenzo,F.	2024-05-31	BA.2.9	Argentina
OZ071998.1	Poklepovich Caride J,T., Lorenzo,F.	2024-05-31	BA.2.9	Argentina
OZ071395.1	Poklepovich Caride J,T., Lorenzo,F.	2024-05-31	BA.2.9	Argentina
OZ071679	Poklepovich Caride J,T., Lorenzo,F.	2024-05-31	BA.5.2.1	Argentina:Buenos Aires
OZ072329	Poklepovich Caride J,T., Lorenzo,F.	2024-06-01	BA.5.1	Argentina:Buenos Aires
OZ072427	Poklepovich Caride J,T., Lorenzo,F.	2024-06-01	BA.5.1	Argentina:Buenos Aires
OZ072602	Poklepovich Caride J,T., Lorenzo,F.	2024-06-01	BA.5.1	Argentina:Buenos Aires
OZ072685	Poklepovich Caride J,T., Lorenzo,F.	2024-06-01	BA.5.1	Argentina:Buenos Aires
OZ072707	Poklepovich Caride J,T., Lorenzo,F.	2024-06-01	BA.5.1	Argentina:Buenos Aires
OZ072710	Poklepovich Caride J,T., Lorenzo,F.	2024-06-01	BA.5.1	Argentina:Buenos Aires
OZ072948	Poklepovich Caride J,T., Lorenzo,F.	2024-06-01	BA.5.1	Argentina:Catamarca
OZ072328	Poklepovich Caride J,T., Lorenzo,F.	2024-06-01	BA.5.2	Argentina:Catamarca
OZ072933	Poklepovich Caride J,T., Lorenzo,F.	2024-06-01	BA.5.2	Argentina:Catamarca
OZ073016	Poklepovich Caride J,T., Lorenzo,F.	2024-06-01	BA.5.2	Argentina:Ciudad Autonoma de Buenos Aires
OZ072292	Poklepovich Caride J,T., Lorenzo,F.	2024-06-01	BA.5.2.1	Argentina:Buenos Aires
OZ072653	Poklepovich Caride J,T., Lorenzo,F.	2024-06-01	BA.5.2.1	Argentina:Buenos Aires
OZ072665	Poklepovich Caride J,T., Lorenzo,F.	2024-06-01	BA.5.2.1	Argentina:Catamarca
OZ072961	Poklepovich Caride J,T., Lorenzo,F.	2024-06-01	BA.5.2.1	Argentina:Ciudad Autonoma de Buenos Aires
PP874306.1	Heibeck,N., Garrigues,J.M., Green,N.M.	2024-06-05	BA.1	USA
PP874303.1	Heibeck,N., Garrigues,J.M., Green,N.M.	2024-06-05	BA.1.1	USA
PP874304.1	Heibeck,N., Garrigues,J.M., Green,N.M.	2024-06-05	BA.1.1	USA
PP874308.1	Heibeck,N., Garrigues,J.M., Green,N.M.	2024-06-05	BA.1.1	USA
PP874310.1	Heibeck,N., Garrigues,J.M., Green,N.M.	2024-06-05	BA.1.1	USA
PP874311.1	Heibeck,N., Garrigues,J.M., Green,N.M.	2024-06-05	BA.1.1	USA
PP874307.1	Heibeck,N., Garrigues,J.M., Green,N.M.	2024-06-05	BA.1.15	USA
PP874302.1	Heibeck,N., Garrigues,J.M., Green,N.M.	2024-06-05	BA.1.18	USA
PP874309.1	Heibeck,N., Garrigues,J.M., Green,N.M.	2024-06-05	BA.1.18	USA
PP929029.1	Heibeck,N., Garrigues,J.M., Green,N.M.	2024-06-18	BA.1	USA
PP929031.1	Heibeck,N., Garrigues,J.M., Green,N.M.	2024-06-18	BA.1	USA
PP929026.1	Heibeck,N., Garrigues,J.M., Green,N.M.	2024-06-18	BA.1.1	USA
PP929027.1	Heibeck,N., Garrigues,J.M., Green,N.M.	2024-06-18	BA.1.1	USA
PP929028.1	Heibeck,N., Garrigues,J.M., Green,N.M.	2024-06-18	BA.1.1	USA
PP929030.1	Heibeck,N., Garrigues,J.M., Green,N.M.	2024-06-18	BA.1.1	USA
PP929034.1	Heibeck,N., Garrigues,J.M., Green,N.M.	2024-06-18	BA.1.1	USA
PP929035.1	Heibeck,N., Garrigues,J.M., Green,N.M.	2024-06-18	BA.1.1	USA
PP929037.1	Heibeck,N., Garrigues,J.M., Green,N.M.	2024-06-18	BA.1.1	USA
PP929032.1	Heibeck,N., Garrigues,J.M., Green,N.M.	2024-06-18	BA.1.15	USA
PP929033.1	Heibeck,N., Garrigues,J.M., Green,N.M.	2024-06-18	BA.1.15	USA
PP929025.1	Heibeck,N., Garrigues,J.M., Green,N.M.	2024-06-18	BA.1.18	USA
PP929036.1	Heibeck,N., Garrigues,J.M., Green,N.M.	2024-06-18	BA.1.18	USA
BS014715	Ikeda,M., Kato,M., Kawanishi,Y., Kazuyama,Y., Kimura,M., Ohyanagi,H., Saito,T., Shiino,T., Sugiura,W., Takeuchi,J.S., Yoshida,S.	2024-07-03	BA.5.2	Japan
BS014727	Ikeda,M., Kato,M., Kawanishi,Y., Kazuyama,Y., Kimura,M., Ohyanagi,H., Saito,T., Shiino,T., Sugiura,W., Takeuchi,J.S., Yoshida,S.	2024-07-03	BA.5.2	Japan
BS014732	Ikeda,M., Kato,M., Kawanishi,Y., Kazuyama,Y., Kimura,M., Ohyanagi,H., Saito,T., Shiino,T., Sugiura,W., Takeuchi,J.S., Yoshida,S.	2024-07-03	BA.5.2	Japan
BS014734	Ikeda,M., Kato,M., Kawanishi,Y., Kazuyama,Y., Kimura,M., Ohyanagi,H., Saito,T., Shiino,T., Sugiura,W., Takeuchi,J.S., Yoshida,S.	2024-07-03	BA.5.2	Japan
BS014736	Ikeda,M., Kato,M., Kawanishi,Y., Kazuyama,Y., Kimura,M., Ohyanagi,H., Saito,T., Shiino,T., Sugiura,W., Takeuchi,J.S., Yoshida,S.	2024-07-03	BA.5.2	Japan
BS014741	Ikeda,M., Kato,M., Kawanishi,Y., Kazuyama,Y., Kimura,M., Ohyanagi,H., Saito,T., Shiino,T., Sugiura,W., Takeuchi,J.S., Yoshida,S.	2024-07-03	BA.5.2	Japan
BS014742	Ikeda,M., Kato,M., Kawanishi,Y., Kazuyama,Y., Kimura,M., Ohyanagi,H., Saito,T., Shiino,T., Sugiura,W., Takeuchi,J.S., Yoshida,S.	2024-07-03	BA.5.2	Japan
BS014745	Ikeda,M., Kato,M., Kawanishi,Y., Kazuyama,Y., Kimura,M., Ohyanagi,H., Saito,T., Shiino,T., Sugiura,W., Takeuchi,J.S., Yoshida,S.	2024-07-03	BA.5.2	Japan
BS014747	Ikeda,M., Kato,M., Kawanishi,Y., Kazuyama,Y., Kimura,M., Ohyanagi,H., Saito,T., Shiino,T., Sugiura,W., Takeuchi,J.S., Yoshida,S.	2024-07-03	BA.5.2	Japan
BS014709	Ikeda,M., Kato,M., Kawanishi,Y., Kazuyama,Y., Kimura,M., Ohyanagi,H., Saito,T., Shiino,T., Sugiura,W., Takeuchi,J.S., Yoshida,S.	2024-07-03	BA.5.2.1	Japan
BS014723	Ikeda,M., Kato,M., Kawanishi,Y., Kazuyama,Y., Kimura,M., Ohyanagi,H., Saito,T., Shiino,T., Sugiura,W., Takeuchi,J.S., Yoshida,S.	2024-07-03	BA.5.2.1	Japan
BS014737	Ikeda,M., Kato,M., Kawanishi,Y., Kazuyama,Y., Kimura,M., Ohyanagi,H., Saito,T., Shiino,T., Sugiura,W., Takeuchi,J.S., Yoshida,S.	2024-07-03	BA.5.2.1	Japan
BS014740	Ikeda,M., Kato,M., Kawanishi,Y., Kazuyama,Y., Kimura,M., Ohyanagi,H., Saito,T., Shiino,T., Sugiura,W., Takeuchi,J.S., Yoshida,S.	2024-07-03	BA.5.2.1	Japan
BS014746	Ikeda,M., Kato,M., Kawanishi,Y., Kazuyama,Y., Kimura,M., Ohyanagi,H., Saito,T., Shiino,T., Sugiura,W., Takeuchi,J.S., Yoshida,S.	2024-07-03	BA.5.2.1	Japan
BS014749	Ikeda,M., Kato,M., Kawanishi,Y., Kazuyama,Y., Kimura,M., Ohyanagi,H., Saito,T., Shiino,T., Sugiura,W., Takeuchi,J.S., Yoshida,S.	2024-07-03	BA.5.2.1	Japan
PP667700.1	Mavian,C.N., Tagliamonte,M.S., Bassett,M., Alam,M., Cash,M.N., Hitchings,M., Louis,R., Riva,A., Zainabadi,K., Deschamps,M.M., Liautaud,B., Rouzier,V., Fitzgerald,D.W., Pape,J.W., Morris,J.G. Jr., Salemi,M., Mavian,C., Deschamps,M., Morris,J.G.	2024-10-29	BA.1.1	Haiti
PP667701.1	Mavian,C.N., Tagliamonte,M.S., Bassett,M., Alam,M., Cash,M.N., Hitchings,M., Louis,R., Riva,A., Zainabadi,K., Deschamps,M.M., Liautaud,B., Rouzier,V., Fitzgerald,D.W., Pape,J.W., Morris,J.G. Jr., Salemi,M., Mavian,C., Deschamps,M., Morris,J.G.	2024-10-29	BA.1.1	Haiti
PP667702.1	Mavian,C.N., Tagliamonte,M.S., Bassett,M., Alam,M., Cash,M.N., Hitchings,M., Louis,R., Riva,A., Zainabadi,K., Deschamps,M.M., Liautaud,B., Rouzier,V., Fitzgerald,D.W., Pape,J.W., Morris,J.G. Jr., Salemi,M., Mavian,C., Deschamps,M., Morris,J.G.	2024-10-29	BA.1.1	Haiti
PP667763.1	Mavian,C.N., Tagliamonte,M.S., Bassett,M., Alam,M., Cash,M.N., Hitchings,M., Louis,R., Riva,A., Zainabadi,K., Deschamps,M.M., Liautaud,B., Rouzier,V., Fitzgerald,D.W., Pape,J.W., Morris,J.G. Jr., Salemi,M., Mavian,C., Deschamps,M., Morris,J.G.	2024-10-29	BA.1.1	Haiti
PP667759.1	Mavian,C.N., Tagliamonte,M.S., Bassett,M., Alam,M., Cash,M.N., Hitchings,M., Louis,R., Riva,A., Zainabadi,K., Deschamps,M.M., Liautaud,B., Rouzier,V., Fitzgerald,D.W., Pape,J.W., Morris,J.G. Jr., Salemi,M., Mavian,C., Deschamps,M., Morris,J.G.	2024-10-29	BA.1.15	Haiti
PP667761.1	Mavian,C.N., Tagliamonte,M.S., Bassett,M., Alam,M., Cash,M.N., Hitchings,M., Louis,R., Riva,A., Zainabadi,K., Deschamps,M.M., Liautaud,B., Rouzier,V., Fitzgerald,D.W., Pape,J.W., Morris,J.G. Jr., Salemi,M., Mavian,C., Deschamps,M., Morris,J.G.	2024-10-29	BA.1.15	Haiti
PP667762.1	Mavian,C.N., Tagliamonte,M.S., Bassett,M., Alam,M., Cash,M.N., Hitchings,M., Louis,R., Riva,A., Zainabadi,K., Deschamps,M.M., Liautaud,B., Rouzier,V., Fitzgerald,D.W., Pape,J.W., Morris,J.G. Jr., Salemi,M., Mavian,C., Deschamps,M., Morris,J.G.	2024-10-29	BA.1.15	Haiti
PP667764.1	Mavian,C.N., Tagliamonte,M.S., Bassett,M., Alam,M., Cash,M.N., Hitchings,M., Louis,R., Riva,A., Zainabadi,K., Deschamps,M.M., Liautaud,B., Rouzier,V., Fitzgerald,D.W., Pape,J.W., Morris,J.G. Jr., Salemi,M., Mavian,C., Deschamps,M., Morris,J.G.	2024-10-29	BA.1.15	Haiti
PP667770.1	Mavian,C.N., Tagliamonte,M.S., Bassett,M., Alam,M., Cash,M.N., Hitchings,M., Louis,R., Riva,A., Zainabadi,K., Deschamps,M.M., Liautaud,B., Rouzier,V., Fitzgerald,D.W., Pape,J.W., Morris,J.G. Jr., Salemi,M., Mavian,C., Deschamps,M., Morris,J.G.	2024-10-29	BA.1.15	Haiti
PP667758.1	Mavian,C.N., Tagliamonte,M.S., Bassett,M., Alam,M., Cash,M.N., Hitchings,M., Louis,R., Riva,A., Zainabadi,K., Deschamps,M.M., Liautaud,B., Rouzier,V., Fitzgerald,D.W., Pape,J.W., Morris,J.G. Jr., Salemi,M., Mavian,C., Deschamps,M., Morris,J.G.	2024-10-29	BA.1.17.2	Haiti
